# Supplementary material for: Natural hybrid silica/protein superstructure at atomic resolution
Source: Proc Natl Acad Sci U S A. 2020 Nov 23;117(49):31088–93. doi: 10.1073/pnas.2019140117 (PMC7733841; doi:10.1073/pnas.2019140117)
Supplement: Supplementary File [file pnas.2019140117.sd01.txt]

data_UNNAMED
# 
loop_
_atom_site.group_PDB 
_atom_site.id 
_atom_site.auth_atom_id 
_atom_site.label_atom_id 
_atom_site.label_alt_id 
_atom_site.auth_comp_id 
_atom_site.label_comp_id 
_atom_site.pdbx_auth_comp_id 
_atom_site.auth_asym_id 
_atom_site.label_asym_id 
_atom_site.auth_seq_id 
_atom_site.label_seq_id 
_atom_site.pdbx_PDB_ins_code 
_atom_site.Cartn_x 
_atom_site.Cartn_y 
_atom_site.Cartn_z 
_atom_site.occupancy 
_atom_site.B_iso_or_equiv 
_atom_site.pdbx_PDB_model_num 
_atom_site.label_entity_id 
_atom_site.type_symbol 
_atom_site.pdbx_formal_charge 
ATOM   1    N   N   . PRO PRO PRO A A 3   3   . 20.051 3.032   3.304   1.00 79.71 1 . N ? 
ATOM   2    CA  CA  . PRO PRO PRO A A 3   3   . 20.671 3.255   1.983   1.00 78.56 1 . C ? 
ATOM   3    CB  CB  . PRO PRO PRO A A 3   3   . 22.124 3.667   2.320   1.00 76.53 1 . C ? 
ATOM   4    CG  CG  . PRO PRO PRO A A 3   3   . 22.378 3.200   3.719   1.00 77.61 1 . C ? 
ATOM   5    CD  CD  . PRO PRO PRO A A 3   3   . 21.043 2.932   4.395   1.00 79.65 1 . C ? 
ATOM   6    C   C   . PRO PRO PRO A A 3   3   . 20.632 2.013   1.074   1.00 79.52 1 . C ? 
ATOM   7    O   O   . PRO PRO PRO A A 3   3   . 20.538 0.880   1.563   1.00 73.79 1 . O ? 
ATOM   8    N   N   . GLU GLU GLU A A 4   4   . 20.703 2.239   -0.238  1.00 82.52 1 . N ? 
ATOM   9    CA  CA  . GLU GLU GLU A A 4   4   . 20.605 1.157   -1.239  1.00 86.81 1 . C ? 
ATOM   10   CB  CB  . GLU GLU GLU A A 4   4   . 20.201 1.729   -2.608  1.00 86.62 1 . C ? 
ATOM   11   CG  CG  . GLU GLU GLU A A 4   4   . 18.834 2.364   -2.650  0.00 30.00 1 . C ? 
ATOM   12   CD  CD  . GLU GLU GLU A A 4   4   . 18.516 2.996   -3.992  0.00 30.00 1 . C ? 
ATOM   13   OE1 OE1 . GLU GLU GLU A A 4   4   . 19.439 3.133   -4.820  0.00 30.00 1 . O ? 
ATOM   14   OE2 OE2 . GLU GLU GLU A A 4   4   . 17.340 3.359   -4.216  0.00 30.00 1 . O ? 
ATOM   15   C   C   . GLU GLU GLU A A 4   4   . 21.893 0.326   -1.382  1.00 85.79 1 . C ? 
ATOM   16   O   O   . GLU GLU GLU A A 4   4   . 21.856 -0.820  -1.837  1.00 80.61 1 . O ? 
ATOM   17   N   N   . THR THR THR A A 5   5   . 23.027 0.909   -1.004  1.00 84.61 1 . N ? 
ATOM   18   CA  CA  . THR THR THR A A 5   5   . 24.295 0.200   -1.025  1.00 81.28 1 . C ? 
ATOM   19   CB  CB  . THR THR THR A A 5   5   . 24.929 0.211   -2.423  1.00 83.75 1 . C ? 
ATOM   20   OG1 OG1 . THR THR THR A A 5   5   . 26.215 -0.424  -2.368  1.00 88.86 1 . O ? 
ATOM   21   CG2 CG2 . THR THR THR A A 5   5   . 25.102 1.645   -2.933  1.00 91.16 1 . C ? 
ATOM   22   C   C   . THR THR THR A A 5   5   . 25.274 0.844   -0.061  1.00 75.14 1 . C ? 
ATOM   23   O   O   . THR THR THR A A 5   5   . 25.405 2.070   -0.051  1.00 69.83 1 . O ? 
ATOM   24   N   N   . VAL VAL VAL A A 6   6   . 25.947 0.013   0.742   1.00 67.55 1 . N ? 
ATOM   25   CA  CA  . VAL VAL VAL A A 6   6   . 27.069 0.465   1.557   1.00 63.37 1 . C ? 
ATOM   26   CB  CB  . VAL VAL VAL A A 6   6   . 26.862 0.272   3.086   1.00 66.93 1 . C ? 
ATOM   27   CG1 CG1 . VAL VAL VAL A A 6   6   . 27.514 1.416   3.861   1.00 65.06 1 . C ? 
ATOM   28   CG2 CG2 . VAL VAL VAL A A 6   6   . 25.395 0.199   3.444   1.00 71.78 1 . C ? 
ATOM   29   C   C   . VAL VAL VAL A A 6   6   . 28.315 -0.312  1.164   1.00 57.66 1 . C ? 
ATOM   30   O   O   . VAL VAL VAL A A 6   6   . 28.233 -1.396  0.619   1.00 53.51 1 . O ? 
ATOM   31   N   N   . ASP ASP ASP A A 7   7   . 29.468 0.277   1.447   1.00 55.95 1 . N ? 
ATOM   32   CA  CA  . ASP ASP ASP A A 7   7   . 30.721 -0.437  1.513   1.00 50.36 1 . C ? 
ATOM   33   CB  CB  . ASP ASP ASP A A 7   7   . 31.415 -0.373  0.163   1.00 51.78 1 . C ? 
ATOM   34   CG  CG  . ASP ASP ASP A A 7   7   . 32.810 -0.957  0.186   1.00 50.98 1 . C ? 
ATOM   35   OD1 OD1 . ASP ASP ASP A A 7   7   . 33.378 -1.180  1.272   1.00 54.12 1 . O ? 
ATOM   36   OD2 OD2 . ASP ASP ASP A A 7   7   . 33.353 -1.187  -0.903  1.00 55.77 1 . O ? 
ATOM   37   C   C   . ASP ASP ASP A A 7   7   . 31.518 0.287   2.579   1.00 49.33 1 . C ? 
ATOM   38   O   O   . ASP ASP ASP A A 7   7   . 31.742 1.501   2.464   1.00 48.27 1 . O ? 
ATOM   39   N   N   . TRP TRP TRP A A 8   8   . 31.945 -0.434  3.616   1.00 48.14 1 . N ? 
ATOM   40   CA  CA  . TRP TRP TRP A A 8   8   . 32.533 0.218   4.794   1.00 48.27 1 . C ? 
ATOM   41   CB  CB  . TRP TRP TRP A A 8   8   . 32.474 -0.700  6.009   1.00 52.85 1 . C ? 
ATOM   42   CG  CG  . TRP TRP TRP A A 8   8   . 31.140 -0.681  6.637   1.00 52.76 1 . C ? 
ATOM   43   CD1 CD1 . TRP TRP TRP A A 8   8   . 30.224 -1.683  6.660   1.00 51.49 1 . C ? 
ATOM   44   NE1 NE1 . TRP TRP TRP A A 8   8   . 29.095 -1.271  7.313   1.00 49.30 1 . N ? 
ATOM   45   CE2 CE2 . TRP TRP TRP A A 8   8   . 29.269 0.023   7.721   1.00 49.36 1 . C ? 
ATOM   46   CD2 CD2 . TRP TRP TRP A A 8   8   . 30.544 0.426   7.308   1.00 54.65 1 . C ? 
ATOM   47   CE3 CE3 . TRP TRP TRP A A 8   8   . 30.977 1.721   7.611   1.00 54.91 1 . C ? 
ATOM   48   CZ3 CZ3 . TRP TRP TRP A A 8   8   . 30.131 2.555   8.312   1.00 54.45 1 . C ? 
ATOM   49   CH2 CH2 . TRP TRP TRP A A 8   8   . 28.860 2.128   8.704   1.00 52.97 1 . C ? 
ATOM   50   CZ2 CZ2 . TRP TRP TRP A A 8   8   . 28.414 0.867   8.417   1.00 53.46 1 . C ? 
ATOM   51   C   C   . TRP TRP TRP A A 8   8   . 33.956 0.735   4.576   1.00 52.30 1 . C ? 
ATOM   52   O   O   . TRP TRP TRP A A 8   8   . 34.515 1.403   5.459   1.00 47.38 1 . O ? 
ATOM   53   N   N   . ARG ARG ARG A A 9   9   . 34.541 0.465   3.403   1.00 51.54 1 . N ? 
ATOM   54   CA  CA  . ARG ARG ARG A A 9   9   . 35.750 1.185   3.019   1.00 51.00 1 . C ? 
ATOM   55   CB  CB  . ARG ARG ARG A A 9   9   . 36.342 0.630   1.755   1.00 51.18 1 . C ? 
ATOM   56   CG  CG  . ARG ARG ARG A A 9   9   . 36.978 -0.718  1.952   1.00 52.50 1 . C ? 
ATOM   57   CD  CD  . ARG ARG ARG A A 9   9   . 37.451 -1.265  0.624   1.00 53.47 1 . C ? 
ATOM   58   NE  NE  . ARG ARG ARG A A 9   9   . 36.329 -1.470  -0.292  1.00 55.56 1 . N ? 
ATOM   59   CZ  CZ  . ARG ARG ARG A A 9   9   . 36.422 -2.099  -1.456  1.00 57.47 1 . C ? 
ATOM   60   NH1 NH1 . ARG ARG ARG A A 9   9   . 37.596 -2.583  -1.865  1.00 58.40 1 . N ? 
ATOM   61   NH2 NH2 . ARG ARG ARG A A 9   9   . 35.333 -2.254  -2.206  1.00 54.64 1 . N ? 
ATOM   62   C   C   . ARG ARG ARG A A 9   9   . 35.469 2.669   2.830   1.00 51.98 1 . C ? 
ATOM   63   O   O   . ARG ARG ARG A A 9   9   . 36.384 3.491   2.880   1.00 57.46 1 . O ? 
ATOM   64   N   N   . THR THR THR A A 10  10  . 34.210 3.012   2.609   1.00 50.06 1 . N ? 
ATOM   65   CA  CA  . THR THR THR A A 10  10  . 33.805 4.407   2.537   1.00 53.00 1 . C ? 
ATOM   66   CB  CB  . THR THR THR A A 10  10  . 32.327 4.485   2.156   1.00 51.26 1 . C ? 
ATOM   67   OG1 OG1 . THR THR THR A A 10  10  . 32.204 4.044   0.805   1.00 60.82 1 . O ? 
ATOM   68   CG2 CG2 . THR THR THR A A 10  10  . 31.835 5.867   2.220   1.00 56.05 1 . C ? 
ATOM   69   C   C   . THR THR THR A A 10  10  . 34.053 5.154   3.850   1.00 59.05 1 . C ? 
ATOM   70   O   O   . THR THR THR A A 10  10  . 34.254 6.368   3.846   1.00 62.01 1 . O ? 
ATOM   71   N   N   . LYS LYS LYS A A 11  11  . 34.032 4.418   4.964   1.00 58.76 1 . N ? 
ATOM   72   CA  CA  . LYS LYS LYS A A 11  11  . 34.299 4.969   6.281   1.00 58.14 1 . C ? 
ATOM   73   CB  CB  . LYS LYS LYS A A 11  11  . 33.184 4.539   7.231   1.00 59.68 1 . C ? 
ATOM   74   CG  CG  . LYS LYS LYS A A 11  11  . 32.239 5.673   7.595   1.00 65.23 1 . C ? 
ATOM   75   CD  CD  . LYS LYS LYS A A 11  11  . 32.936 6.642   8.534   1.00 72.05 1 . C ? 
ATOM   76   CE  CE  . LYS LYS LYS A A 11  11  . 31.957 7.553   9.255   1.00 77.04 1 . C ? 
ATOM   77   NZ  NZ  . LYS LYS LYS A A 11  11  . 32.590 8.081   10.502  1.00 79.94 1 . N ? 
ATOM   78   C   C   . LYS LYS LYS A A 11  11  . 35.681 4.579   6.830   1.00 54.81 1 . C ? 
ATOM   79   O   O   . LYS LYS LYS A A 11  11  . 35.957 4.759   8.020   1.00 46.72 1 . O ? 
ATOM   80   N   N   . GLY GLY GLY A A 12  12  . 36.551 4.067   5.955   1.00 53.76 1 . N ? 
ATOM   81   CA  CA  . GLY GLY GLY A A 12  12  . 37.885 3.586   6.361   1.00 58.09 1 . C ? 
ATOM   82   C   C   . GLY GLY GLY A A 12  12  . 37.877 2.472   7.412   1.00 57.15 1 . C ? 
ATOM   83   O   O   . GLY GLY GLY A A 12  12  . 38.789 2.386   8.236   1.00 63.84 1 . O ? 
ATOM   84   N   N   . ALA ALA ALA A A 13  13  . 36.862 1.613   7.357   1.00 50.27 1 . N ? 
ATOM   85   CA  CA  . ALA ALA ALA A A 13  13  . 36.614 0.609   8.371   1.00 48.96 1 . C ? 
ATOM   86   CB  CB  . ALA ALA ALA A A 13  13  . 35.123 0.619   8.724   1.00 51.43 1 . C ? 
ATOM   87   C   C   . ALA ALA ALA A A 13  13  . 37.026 -0.811  7.965   1.00 47.77 1 . C ? 
ATOM   88   O   O   . ALA ALA ALA A A 13  13  . 36.686 -1.762  8.679   1.00 46.41 1 . O ? 
ATOM   89   N   N   . VAL VAL VAL A A 14  14  . 37.700 -0.973  6.817   1.00 50.85 1 . N ? 
ATOM   90   CA  CA  . VAL VAL VAL A A 14  14  . 38.108 -2.304  6.314   1.00 45.47 1 . C ? 
ATOM   91   CB  CB  . VAL VAL VAL A A 14  14  . 37.297 -2.732  5.064   1.00 43.21 1 . C ? 
ATOM   92   CG1 CG1 . VAL VAL VAL A A 14  14  . 37.824 -4.057  4.516   1.00 41.69 1 . C ? 
ATOM   93   CG2 CG2 . VAL VAL VAL A A 14  14  . 35.797 -2.838  5.369   1.00 42.56 1 . C ? 
ATOM   94   C   C   . VAL VAL VAL A A 14  14  . 39.577 -2.337  5.913   1.00 45.99 1 . C ? 
ATOM   95   O   O   . VAL VAL VAL A A 14  14  . 40.001 -1.517  5.125   1.00 48.65 1 . O ? 
ATOM   96   N   N   . THR THR THR A A 15  15  . 40.326 -3.321  6.411   1.00 46.46 1 . N ? 
ATOM   97   CA  CA  . THR THR THR A A 15  15  . 41.737 -3.527  6.017   1.00 45.83 1 . C ? 
ATOM   98   CB  CB  . THR THR THR A A 15  15  . 42.515 -4.341  7.072   1.00 46.66 1 . C ? 
ATOM   99   OG1 OG1 . THR THR THR A A 15  15  . 41.915 -5.642  7.231   1.00 48.18 1 . O ? 
ATOM   100  CG2 CG2 . THR THR THR A A 15  15  . 42.504 -3.622  8.391   1.00 49.51 1 . C ? 
ATOM   101  C   C   . THR THR THR A A 15  15  . 41.892 -4.292  4.710   1.00 44.60 1 . C ? 
ATOM   102  O   O   . THR THR THR A A 15  15  . 40.940 -4.812  4.145   1.00 39.08 1 . O ? 
ATOM   103  N   N   . GLY GLY GLY A A 16  16  . 43.127 -4.371  4.251   1.00 46.34 1 . N ? 
ATOM   104  CA  CA  . GLY GLY GLY A A 16  16  . 43.448 -5.151  3.088   1.00 48.97 1 . C ? 
ATOM   105  C   C   . GLY GLY GLY A A 16  16  . 43.041 -6.592  3.270   1.00 48.16 1 . C ? 
ATOM   106  O   O   . GLY GLY GLY A A 16  16  . 42.736 -7.027  4.366   1.00 45.46 1 . O ? 
ATOM   107  N   N   . ILE ILE ILE A A 17  17  . 43.017 -7.309  2.154   1.00 54.44 1 . N ? 
ATOM   108  CA  CA  . ILE ILE ILE A A 17  17  . 42.732 -8.741  2.099   1.00 52.23 1 . C ? 
ATOM   109  CB  CB  . ILE ILE ILE A A 17  17  . 42.457 -9.191  0.635   1.00 50.39 1 . C ? 
ATOM   110  CG1 CG1 . ILE ILE ILE A A 17  17  . 40.960 -9.238  0.335   1.00 50.10 1 . C ? 
ATOM   111  CD1 CD1 . ILE ILE ILE A A 17  17  . 40.251 -7.922  0.427   1.00 50.42 1 . C ? 
ATOM   112  CG2 CG2 . ILE ILE ILE A A 17  17  . 42.904 -10.625 0.396   1.00 54.34 1 . C ? 
ATOM   113  C   C   . ILE ILE ILE A A 17  17  . 43.883 -9.560  2.682   1.00 53.12 1 . C ? 
ATOM   114  O   O   . ILE ILE ILE A A 17  17  . 45.046 -9.267  2.442   1.00 55.49 1 . O ? 
ATOM   115  N   N   . LYS LYS LYS A A 18  18  . 43.545 -10.624 3.401   1.00 51.03 1 . N ? 
ATOM   116  CA  CA  . LYS LYS LYS A A 18  18  . 44.536 -11.511 3.991   1.00 47.76 1 . C ? 
ATOM   117  CB  CB  . LYS LYS LYS A A 18  18  . 44.286 -11.566 5.495   1.00 52.12 1 . C ? 
ATOM   118  CG  CG  . LYS LYS LYS A A 18  18  . 44.501 -10.210 6.165   1.00 58.78 1 . C ? 
ATOM   119  CD  CD  . LYS LYS LYS A A 18  18  . 43.791 -10.089 7.500   1.00 65.59 1 . C ? 
ATOM   120  CE  CE  . LYS LYS LYS A A 18  18  . 43.632 -8.634  7.937   1.00 70.54 1 . C ? 
ATOM   121  NZ  NZ  . LYS LYS LYS A A 18  18  . 43.300 -8.537  9.398   1.00 74.38 1 . N ? 
ATOM   122  C   C   . LYS LYS LYS A A 18  18  . 44.439 -12.900 3.375   1.00 44.08 1 . C ? 
ATOM   123  O   O   . LYS LYS LYS A A 18  18  . 43.447 -13.220 2.734   1.00 44.40 1 . O ? 
ATOM   124  N   N   . SER SER SER A A 19  19  . 45.475 -13.710 3.535   1.00 43.12 1 . N ? 
ATOM   125  CA  CA  . SER SER SER A A 19  19  . 45.439 -15.105 3.104   1.00 50.58 1 . C ? 
ATOM   126  CB  CB  . SER SER SER A A 19  19  . 46.447 -15.422 1.962   1.00 55.58 1 . C ? 
ATOM   127  OG  OG  . SER SER SER A A 19  19  . 46.140 -16.691 1.348   1.00 52.23 1 . O ? 
ATOM   128  C   C   . SER SER SER A A 19  19  . 45.738 -15.970 4.304   1.00 48.69 1 . C ? 
ATOM   129  O   O   . SER SER SER A A 19  19  . 46.774 -15.825 4.918   1.00 46.97 1 . O ? 
ATOM   130  N   N   . GLN GLN GLN A A 20  20  . 44.831 -16.884 4.616   1.00 47.11 1 . N ? 
ATOM   131  CA  CA  . GLN GLN GLN A A 20  20  . 45.024 -17.793 5.722   1.00 47.26 1 . C ? 
ATOM   132  CB  CB  . GLN GLN GLN A A 20  20  . 43.666 -18.308 6.203   1.00 45.75 1 . C ? 
ATOM   133  CG  CG  . GLN GLN GLN A A 20  20  . 43.010 -19.280 5.264   1.00 46.68 1 . C ? 
ATOM   134  CD  CD  . GLN GLN GLN A A 20  20  . 41.517 -19.388 5.483   1.00 47.57 1 . C ? 
ATOM   135  OE1 OE1 . GLN GLN GLN A A 20  20  . 40.811 -18.387 5.568   1.00 54.08 1 . O ? 
ATOM   136  NE2 NE2 . GLN GLN GLN A A 20  20  . 41.026 -20.602 5.536   1.00 48.78 1 . N ? 
ATOM   137  C   C   . GLN GLN GLN A A 20  20  . 45.975 -18.957 5.412   1.00 47.59 1 . C ? 
ATOM   138  O   O   . GLN GLN GLN A A 20  20  . 46.241 -19.777 6.271   1.00 48.73 1 . O ? 
ATOM   139  N   N   . GLY GLY GLY A A 21  21  . 46.488 -19.029 4.192   1.00 51.88 1 . N ? 
ATOM   140  CA  CA  . GLY GLY GLY A A 21  21  . 47.444 -20.055 3.824   1.00 49.37 1 . C ? 
ATOM   141  C   C   . GLY GLY GLY A A 21  21  . 46.776 -21.411 3.850   1.00 52.69 1 . C ? 
ATOM   142  O   O   . GLY GLY GLY A A 21  21  . 45.584 -21.540 3.538   1.00 45.07 1 . O ? 
ATOM   143  N   N   . ASP ASP ASP A A 22  22  . 47.555 -22.407 4.271   1.00 56.70 1 . N ? 
ATOM   144  CA  CA  . ASP ASP ASP A A 22  22  . 47.080 -23.752 4.463   1.00 59.45 1 . C ? 
ATOM   145  CB  CB  . ASP ASP ASP A A 22  22  . 48.234 -24.729 4.254   1.00 63.45 1 . C ? 
ATOM   146  CG  CG  . ASP ASP ASP A A 22  22  . 47.757 -26.160 4.082   1.00 72.45 1 . C ? 
ATOM   147  OD1 OD1 . ASP ASP ASP A A 22  22  . 46.661 -26.333 3.502   1.00 79.44 1 . O ? 
ATOM   148  OD2 OD2 . ASP ASP ASP A A 22  22  . 48.448 -27.117 4.526   1.00 73.26 1 . O ? 
ATOM   149  C   C   . ASP ASP ASP A A 22  22  . 46.456 -23.976 5.856   1.00 63.57 1 . C ? 
ATOM   150  O   O   . ASP ASP ASP A A 22  22  . 46.167 -25.116 6.226   1.00 72.80 1 . O ? 
ATOM   151  N   N   . CYS CYS CYS A A 23  23  . 46.229 -22.906 6.616   1.00 62.21 1 . N ? 
ATOM   152  CA  CA  . CYS CYS CYS A A 23  23  . 45.637 -22.997 7.964   1.00 64.74 1 . C ? 
ATOM   153  CB  CB  . CYS CYS CYS A A 23  23  . 46.344 -22.004 8.898   1.00 67.04 1 . C ? 
ATOM   154  SG  SG  . CYS CYS CYS A A 23  23  . 45.569 -21.711 10.503  1.00 74.20 1 . S ? 
ATOM   155  C   C   . CYS CYS CYS A A 23  23  . 44.121 -22.743 7.927   1.00 62.43 1 . C ? 
ATOM   156  O   O   . CYS CYS CYS A A 23  23  . 43.676 -21.730 7.400   1.00 69.80 1 . O ? 
ATOM   157  N   N   . GLY GLY GLY A A 24  24  . 43.336 -23.662 8.493   1.00 57.11 1 . N ? 
ATOM   158  CA  CA  . GLY GLY GLY A A 24  24  . 41.874 -23.637 8.376   1.00 54.09 1 . C ? 
ATOM   159  C   C   . GLY GLY GLY A A 24  24  . 41.199 -22.754 9.409   1.00 54.39 1 . C ? 
ATOM   160  O   O   . GLY GLY GLY A A 24  24  . 40.334 -23.219 10.141  1.00 61.87 1 . O ? 
ATOM   161  N   N   . ALA ALA ALA A A 25  25  . 41.571 -21.476 9.428   1.00 51.56 1 . N ? 
ATOM   162  CA  CA  . ALA ALA ALA A A 25  25  . 41.215 -20.525 10.486  1.00 50.69 1 . C ? 
ATOM   163  CB  CB  . ALA ALA ALA A A 25  25  . 42.495 -19.968 11.100  1.00 50.82 1 . C ? 
ATOM   164  C   C   . ALA ALA ALA A A 25  25  . 40.353 -19.349 10.005  1.00 49.86 1 . C ? 
ATOM   165  O   O   . ALA ALA ALA A A 25  25  . 40.530 -18.219 10.465  1.00 55.94 1 . O ? 
ATOM   166  N   N   . SER SER SER A A 26  26  . 39.425 -19.582 9.094   1.00 45.57 1 . N ? 
ATOM   167  CA  CA  . SER SER SER A A 26  26  . 38.517 -18.506 8.687   1.00 46.29 1 . C ? 
ATOM   168  CB  CB  . SER SER SER A A 26  26  . 37.528 -18.962 7.597   1.00 47.19 1 . C ? 
ATOM   169  OG  OG  . SER SER SER A A 26  26  . 36.870 -20.163 7.940   1.00 46.90 1 . O ? 
ATOM   170  C   C   . SER SER SER A A 26  26  . 37.759 -17.909 9.873   1.00 39.98 1 . C ? 
ATOM   171  O   O   . SER SER SER A A 26  26  . 37.604 -16.689 9.971   1.00 35.35 1 . O ? 
ATOM   172  N   N   . TYR TYR TYR A A 27  27  . 37.334 -18.749 10.800  1.00 41.50 1 . N ? 
ATOM   173  CA  CA  . TYR TYR TYR A A 27  27  . 36.703 -18.228 12.027  1.00 42.58 1 . C ? 
ATOM   174  CB  CB  . TYR TYR TYR A A 27  27  . 36.513 -19.314 13.092  1.00 43.47 1 . C ? 
ATOM   175  CG  CG  . TYR TYR TYR A A 27  27  . 37.776 -19.807 13.757  1.00 46.47 1 . C ? 
ATOM   176  CD1 CD1 . TYR TYR TYR A A 27  27  . 38.515 -20.843 13.207  1.00 47.23 1 . C ? 
ATOM   177  CE1 CE1 . TYR TYR TYR A A 27  27  . 39.663 -21.306 13.830  1.00 47.93 1 . C ? 
ATOM   178  CZ  CZ  . TYR TYR TYR A A 27  27  . 40.083 -20.737 15.013  1.00 45.00 1 . C ? 
ATOM   179  OH  OH  . TYR TYR TYR A A 27  27  . 41.226 -21.198 15.619  1.00 47.24 1 . O ? 
ATOM   180  CE2 CE2 . TYR TYR TYR A A 27  27  . 39.361 -19.711 15.585  1.00 46.59 1 . C ? 
ATOM   181  CD2 CD2 . TYR TYR TYR A A 27  27  . 38.211 -19.266 14.971  1.00 46.84 1 . C ? 
ATOM   182  C   C   . TYR TYR TYR A A 27  27  . 37.464 -17.012 12.572  1.00 38.54 1 . C ? 
ATOM   183  O   O   . TYR TYR TYR A A 27  27  . 36.856 -15.981 12.859  1.00 42.29 1 . O ? 
ATOM   184  N   N   . ALA ALA ALA A A 28  28  . 38.784 -17.109 12.638  1.00 36.01 1 . N ? 
ATOM   185  CA  CA  . ALA ALA ALA A A 28  28  . 39.607 -16.052 13.218  1.00 36.89 1 . C ? 
ATOM   186  CB  CB  . ALA ALA ALA A A 28  28  . 41.043 -16.539 13.412  1.00 37.90 1 . C ? 
ATOM   187  C   C   . ALA ALA ALA A A 28  28  . 39.655 -14.842 12.364  1.00 38.77 1 . C ? 
ATOM   188  O   O   . ALA ALA ALA A A 28  28  . 39.642 -13.736 12.880  1.00 44.16 1 . O ? 
ATOM   189  N   N   . PHE PHE PHE A A 29  29  . 39.811 -15.053 11.054  1.00 39.23 1 . N ? 
ATOM   190  CA  CA  . PHE PHE PHE A A 29  29  . 39.970 -13.949 10.132  1.00 36.61 1 . C ? 
ATOM   191  CB  CB  . PHE PHE PHE A A 29  29  . 40.400 -14.419 8.745   1.00 37.44 1 . C ? 
ATOM   192  CG  CG  . PHE PHE PHE A A 29  29  . 41.887 -14.680 8.620   1.00 36.62 1 . C ? 
ATOM   193  CD1 CD1 . PHE PHE PHE A A 29  29  . 42.411 -15.918 8.919   1.00 36.31 1 . C ? 
ATOM   194  CE1 CE1 . PHE PHE PHE A A 29  29  . 43.757 -16.170 8.804   1.00 35.96 1 . C ? 
ATOM   195  CZ  CZ  . PHE PHE PHE A A 29  29  . 44.608 -15.167 8.410   1.00 37.29 1 . C ? 
ATOM   196  CE2 CE2 . PHE PHE PHE A A 29  29  . 44.096 -13.911 8.120   1.00 38.46 1 . C ? 
ATOM   197  CD2 CD2 . PHE PHE PHE A A 29  29  . 42.742 -13.683 8.216   1.00 36.06 1 . C ? 
ATOM   198  C   C   . PHE PHE PHE A A 29  29  . 38.653 -13.244 10.084  1.00 36.17 1 . C ? 
ATOM   199  O   O   . PHE PHE PHE A A 29  29  . 38.608 -12.041 10.121  1.00 35.20 1 . O ? 
ATOM   200  N   N   . SER SER SER A A 30  30  . 37.579 -14.011 10.018  1.00 36.31 1 . N ? 
ATOM   201  CA  CA  . SER SER SER A A 30  30  . 36.236 -13.446 10.018  1.00 39.34 1 . C ? 
ATOM   202  CB  CB  . SER SER SER A A 30  30  . 35.225 -14.566 9.849   1.00 38.97 1 . C ? 
ATOM   203  OG  OG  . SER SER SER A A 30  30  . 33.928 -14.072 10.084  1.00 47.61 1 . O ? 
ATOM   204  C   C   . SER SER SER A A 30  30  . 35.894 -12.651 11.309  1.00 45.54 1 . C ? 
ATOM   205  O   O   . SER SER SER A A 30  30  . 35.269 -11.581 11.235  1.00 47.68 1 . O ? 
ATOM   206  N   N   . ALA ALA ALA A A 31  31  . 36.294 -13.176 12.473  1.00 40.26 1 . N ? 
ATOM   207  CA  CA  . ALA ALA ALA A A 31  31  . 36.030 -12.511 13.746  1.00 42.37 1 . C ? 
ATOM   208  CB  CB  . ALA ALA ALA A A 31  31  . 36.326 -13.448 14.900  1.00 42.84 1 . C ? 
ATOM   209  C   C   . ALA ALA ALA A A 31  31  . 36.794 -11.197 13.928  1.00 44.08 1 . C ? 
ATOM   210  O   O   . ALA ALA ALA A A 31  31  . 36.198 -10.198 14.361  1.00 40.08 1 . O ? 
ATOM   211  N   N   . MET MET MET A A 32  32  . 38.088 -11.210 13.575  1.00 45.82 1 . N ? 
ATOM   212  CA  CA  . MET MET MET A A 32  32  . 38.973 -10.038 13.644  1.00 44.36 1 . C ? 
ATOM   213  CB  CB  . MET MET MET A A 32  32  . 40.412 -10.450 13.333  1.00 49.20 1 . C ? 
ATOM   214  CG  CG  . MET MET MET A A 32  32  . 41.028 -11.328 14.408  1.00 55.31 1 . C ? 
ATOM   215  SD  SD  . MET MET MET A A 32  32  . 41.063 -10.538 16.051  1.00 71.31 1 . S ? 
ATOM   216  CE  CE  . MET MET MET A A 32  32  . 39.455 -10.963 16.728  1.00 66.16 1 . C ? 
ATOM   217  C   C   . MET MET MET A A 32  32  . 38.572 -8.940  12.697  1.00 45.47 1 . C ? 
ATOM   218  O   O   . MET MET MET A A 32  32  . 38.689 -7.758  13.025  1.00 50.81 1 . O ? 
ATOM   219  N   N   . GLY GLY GLY A A 33  33  . 38.112 -9.344  11.517  1.00 42.07 1 . N ? 
ATOM   220  CA  CA  . GLY GLY GLY A A 33  33  . 37.580 -8.448  10.528  1.00 38.95 1 . C ? 
ATOM   221  C   C   . GLY GLY GLY A A 33  33  . 36.424 -7.611  11.038  1.00 44.50 1 . C ? 
ATOM   222  O   O   . GLY GLY GLY A A 33  33  . 36.458 -6.375  10.922  1.00 47.17 1 . O ? 
ATOM   223  N   N   . ALA ALA ALA A A 34  34  . 35.398 -8.249  11.606  1.00 44.27 1 . N ? 
ATOM   224  CA  CA  . ALA ALA ALA A A 34  34  . 34.332 -7.478  12.243  1.00 44.97 1 . C ? 
ATOM   225  CB  CB  . ALA ALA ALA A A 34  34  . 33.217 -8.371  12.765  1.00 44.43 1 . C ? 
ATOM   226  C   C   . ALA ALA ALA A A 34  34  . 34.884 -6.562  13.342  1.00 45.95 1 . C ? 
ATOM   227  O   O   . ALA ALA ALA A A 34  34  . 34.591 -5.377  13.364  1.00 48.67 1 . O ? 
ATOM   228  N   N   . LEU LEU LEU A A 35  35  . 35.730 -7.079  14.212  1.00 49.83 1 . N ? 
ATOM   229  CA  CA  . LEU LEU LEU A A 35  35  . 36.301 -6.257  15.313  1.00 48.78 1 . C ? 
ATOM   230  CB  CB  . LEU LEU LEU A A 35  35  . 37.269 -7.092  16.149  1.00 47.45 1 . C ? 
ATOM   231  CG  CG  . LEU LEU LEU A A 35  35  . 37.292 -6.994  17.668  1.00 50.26 1 . C ? 
ATOM   232  CD1 CD1 . LEU LEU LEU A A 35  35  . 38.636 -7.544  18.137  1.00 50.76 1 . C ? 
ATOM   233  CD2 CD2 . LEU LEU LEU A A 35  35  . 37.061 -5.601  18.253  1.00 49.10 1 . C ? 
ATOM   234  C   C   . LEU LEU LEU A A 35  35  . 37.094 -5.034  14.802  1.00 50.25 1 . C ? 
ATOM   235  O   O   . LEU LEU LEU A A 35  35  . 37.101 -3.982  15.447  1.00 47.56 1 . O ? 
ATOM   236  N   N   . GLU GLU GLU A A 36  36  . 37.816 -5.212  13.687  1.00 48.66 1 . N ? 
ATOM   237  CA  CA  . GLU GLU GLU A A 36  36  . 38.659 -4.158  13.129  1.00 46.81 1 . C ? 
ATOM   238  CB  CB  . GLU GLU GLU A A 36  36  . 39.455 -4.656  11.922  1.00 50.46 1 . C ? 
ATOM   239  CG  CG  . GLU GLU GLU A A 36  36  . 40.668 -5.494  12.275  1.00 55.98 1 . C ? 
ATOM   240  CD  CD  . GLU GLU GLU A A 36  36  . 41.256 -6.252  11.088  1.00 60.58 1 . C ? 
ATOM   241  OE1 OE1 . GLU GLU GLU A A 36  36  . 40.648 -6.270  9.993   1.00 62.29 1 . O ? 
ATOM   242  OE2 OE2 . GLU GLU GLU A A 36  36  . 42.350 -6.837  11.252  1.00 64.13 1 . O ? 
ATOM   243  C   C   . GLU GLU GLU A A 36  36  . 37.775 -3.033  12.680  1.00 45.33 1 . C ? 
ATOM   244  O   O   . GLU GLU GLU A A 36  36  . 38.134 -1.859  12.797  1.00 40.60 1 . O ? 
ATOM   245  N   N   . GLY GLY GLY A A 37  37  . 36.615 -3.410  12.152  1.00 45.58 1 . N ? 
ATOM   246  CA  CA  . GLY GLY GLY A A 37  37  . 35.663 -2.460  11.619  1.00 46.50 1 . C ? 
ATOM   247  C   C   . GLY GLY GLY A A 37  37  . 35.059 -1.639  12.709  1.00 45.66 1 . C ? 
ATOM   248  O   O   . GLY GLY GLY A A 37  37  . 35.213 -0.433  12.742  1.00 49.33 1 . O ? 
ATOM   249  N   N   . ILE ILE ILE A A 38  38  . 34.402 -2.323  13.626  1.00 49.80 1 . N ? 
ATOM   250  CA  CA  . ILE ILE ILE A A 38  38  . 33.800 -1.707  14.809  1.00 51.61 1 . C ? 
ATOM   251  CB  CB  . ILE ILE ILE A A 38  38  . 33.369 -2.803  15.795  1.00 55.69 1 . C ? 
ATOM   252  CG1 CG1 . ILE ILE ILE A A 38  38  . 31.968 -3.375  15.460  1.00 61.99 1 . C ? 
ATOM   253  CD1 CD1 . ILE ILE ILE A A 38  38  . 31.707 -3.794  14.019  1.00 62.47 1 . C ? 
ATOM   254  CG2 CG2 . ILE ILE ILE A A 38  38  . 33.302 -2.239  17.192  1.00 64.06 1 . C ? 
ATOM   255  C   C   . ILE ILE ILE A A 38  38  . 34.760 -0.743  15.527  1.00 48.23 1 . C ? 
ATOM   256  O   O   . ILE ILE ILE A A 38  38  . 34.382 0.338   15.957  1.00 43.79 1 . O ? 
ATOM   257  N   N   . ASN ASN ASN A A 39  39  . 36.000 -1.177  15.668  1.00 45.62 1 . N ? 
ATOM   258  CA  CA  . ASN ASN ASN A A 39  39  . 37.020 -0.415  16.324  1.00 44.67 1 . C ? 
ATOM   259  CB  CB  . ASN ASN ASN A A 39  39  . 38.243 -1.310  16.548  1.00 51.17 1 . C ? 
ATOM   260  CG  CG  . ASN ASN ASN A A 39  39  . 39.383 -0.565  17.194  1.00 57.73 1 . C ? 
ATOM   261  OD1 OD1 . ASN ASN ASN A A 39  39  . 39.314 -0.221  18.378  1.00 62.00 1 . O ? 
ATOM   262  ND2 ND2 . ASN ASN ASN A A 39  39  . 40.422 -0.268  16.414  1.00 59.64 1 . N ? 
ATOM   263  C   C   . ASN ASN ASN A A 39  39  . 37.423 0.812   15.517  1.00 43.80 1 . C ? 
ATOM   264  O   O   . ASN ASN ASN A A 39  39  . 37.593 1.880   16.058  1.00 44.51 1 . O ? 
ATOM   265  N   N   . ALA ALA ALA A A 40  40  . 37.586 0.634   14.215  1.00 42.54 1 . N ? 
ATOM   266  CA  CA  . ALA ALA ALA A A 40  40  . 37.972 1.692   13.324  1.00 42.17 1 . C ? 
ATOM   267  CB  CB  . ALA ALA ALA A A 40  40  . 38.234 1.099   11.957  1.00 42.00 1 . C ? 
ATOM   268  C   C   . ALA ALA ALA A A 40  40  . 36.915 2.811   13.225  1.00 44.21 1 . C ? 
ATOM   269  O   O   . ALA ALA ALA A A 40  40  . 37.245 3.988   13.149  1.00 45.28 1 . O ? 
ATOM   270  N   N   . LEU LEU LEU A A 41  41  . 35.657 2.407   13.187  1.00 43.95 1 . N ? 
ATOM   271  CA  CA  . LEU LEU LEU A A 41  41  . 34.496 3.291   13.258  1.00 45.93 1 . C ? 
ATOM   272  CB  CB  . LEU LEU LEU A A 41  41  . 33.216 2.436   13.191  1.00 44.74 1 . C ? 
ATOM   273  CG  CG  . LEU LEU LEU A A 41  41  . 32.400 2.305   11.925  1.00 42.51 1 . C ? 
ATOM   274  CD1 CD1 . LEU LEU LEU A A 41  41  . 33.208 2.611   10.693  1.00 41.30 1 . C ? 
ATOM   275  CD2 CD2 . LEU LEU LEU A A 41  41  . 31.784 0.914   11.896  1.00 45.20 1 . C ? 
ATOM   276  C   C   . LEU LEU LEU A A 41  41  . 34.420 4.105   14.543  1.00 52.53 1 . C ? 
ATOM   277  O   O   . LEU LEU LEU A A 41  41  . 34.213 5.308   14.498  1.00 63.98 1 . O ? 
ATOM   278  N   N   . ALA ALA ALA A A 42  42  . 34.530 3.428   15.683  1.00 53.17 1 . N ? 
ATOM   279  CA  CA  . ALA ALA ALA A A 42  42  . 34.482 4.078   16.984  1.00 58.82 1 . C ? 
ATOM   280  CB  CB  . ALA ALA ALA A A 42  42  . 34.413 3.028   18.087  1.00 60.66 1 . C ? 
ATOM   281  C   C   . ALA ALA ALA A A 42  42  . 35.683 4.981   17.222  1.00 61.40 1 . C ? 
ATOM   282  O   O   . ALA ALA ALA A A 42  42  . 35.528 6.165   17.493  1.00 66.01 1 . O ? 
ATOM   283  N   N   . THR THR THR A A 43  43  . 36.878 4.405   17.125  1.00 60.69 1 . N ? 
ATOM   284  CA  CA  . THR THR THR A A 43  43  . 38.112 5.124   17.413  1.00 58.85 1 . C ? 
ATOM   285  CB  CB  . THR THR THR A A 43  43  . 39.327 4.171   17.651  1.00 62.66 1 . C ? 
ATOM   286  OG1 OG1 . THR THR THR A A 43  43  . 39.660 3.482   16.446  1.00 66.32 1 . O ? 
ATOM   287  CG2 CG2 . THR THR THR A A 43  43  . 39.058 3.133   18.759  1.00 63.84 1 . C ? 
ATOM   288  C   C   . THR THR THR A A 43  43  . 38.491 6.092   16.301  1.00 57.93 1 . C ? 
ATOM   289  O   O   . THR THR THR A A 43  43  . 39.259 7.009   16.536  1.00 63.38 1 . O ? 
ATOM   290  N   N   . GLY GLY GLY A A 44  44  . 37.984 5.877   15.090  1.00 61.47 1 . N ? 
ATOM   291  CA  CA  . GLY GLY GLY A A 44  44  . 38.368 6.684   13.924  1.00 61.24 1 . C ? 
ATOM   292  C   C   . GLY GLY GLY A A 44  44  . 39.682 6.290   13.255  1.00 67.55 1 . C ? 
ATOM   293  O   O   . GLY GLY GLY A A 44  44  . 40.094 6.921   12.277  1.00 69.73 1 . O ? 
ATOM   294  N   N   . LYS LYS LYS A A 45  45  . 40.343 5.254   13.774  1.00 71.53 1 . N ? 
ATOM   295  CA  CA  . LYS LYS LYS A A 45  45  . 41.625 4.781   13.246  1.00 69.62 1 . C ? 
ATOM   296  CB  CB  . LYS LYS LYS A A 45  45  . 42.759 5.034   14.250  1.00 72.89 1 . C ? 
ATOM   297  CG  CG  . LYS LYS LYS A A 45  45  . 43.066 6.486   14.441  0.00 30.00 1 . C ? 
ATOM   298  CD  CD  . LYS LYS LYS A A 45  45  . 44.168 6.692   15.467  0.00 30.00 1 . C ? 
ATOM   299  CE  CE  . LYS LYS LYS A A 45  45  . 44.499 8.166   15.635  0.00 30.00 1 . C ? 
ATOM   300  NZ  NZ  . LYS LYS LYS A A 45  45  . 45.561 8.384   16.655  0.00 30.00 1 . N ? 
ATOM   301  C   C   . LYS LYS LYS A A 45  45  . 41.531 3.291   12.964  1.00 67.46 1 . C ? 
ATOM   302  O   O   . LYS LYS LYS A A 45  45  . 41.139 2.506   13.824  1.00 73.61 1 . O ? 
ATOM   303  N   N   . LEU LEU LEU A A 46  46  . 41.890 2.902   11.753  1.00 65.05 1 . N ? 
ATOM   304  CA  CA  . LEU LEU LEU A A 46  46  . 41.862 1.504   11.371  1.00 64.84 1 . C ? 
ATOM   305  CB  CB  . LEU LEU LEU A A 46  46  . 41.779 1.405   9.853   1.00 67.91 1 . C ? 
ATOM   306  CG  CG  . LEU LEU LEU A A 46  46  . 41.609 0.046   9.183   1.00 65.11 1 . C ? 
ATOM   307  CD1 CD1 . LEU LEU LEU A A 46  46  . 40.326 -0.640  9.623   1.00 64.57 1 . C ? 
ATOM   308  CD2 CD2 . LEU LEU LEU A A 46  46  . 41.606 0.295   7.686   1.00 66.51 1 . C ? 
ATOM   309  C   C   . LEU LEU LEU A A 46  46  . 43.137 0.855   11.888  1.00 61.10 1 . C ? 
ATOM   310  O   O   . LEU LEU LEU A A 46  46  . 44.223 1.300   11.567  1.00 61.40 1 . O ? 
ATOM   311  N   N   . THR THR THR A A 47  47  . 43.000 -0.173  12.715  1.00 59.00 1 . N ? 
ATOM   312  CA  CA  . THR THR THR A A 47  47  . 44.145 -0.922  13.207  1.00 58.02 1 . C ? 
ATOM   313  CB  CB  . THR THR THR A A 47  47  . 44.229 -0.911  14.750  1.00 63.13 1 . C ? 
ATOM   314  OG1 OG1 . THR THR THR A A 47  47  . 43.968 0.404   15.247  1.00 67.10 1 . O ? 
ATOM   315  CG2 CG2 . THR THR THR A A 47  47  . 45.606 -1.349  15.205  1.00 66.16 1 . C ? 
ATOM   316  C   C   . THR THR THR A A 47  47  . 44.019 -2.361  12.771  1.00 53.78 1 . C ? 
ATOM   317  O   O   . THR THR THR A A 47  47  . 43.034 -3.020  13.063  1.00 48.57 1 . O ? 
ATOM   318  N   N   . TYR TYR TYR A A 48  48  . 45.069 -2.885  12.146  1.00 57.75 1 . N ? 
ATOM   319  CA  CA  . TYR TYR TYR A A 48  48  . 45.083 -4.287  11.750  1.00 57.04 1 . C ? 
ATOM   320  CB  CB  . TYR TYR TYR A A 48  48  . 46.256 -4.575  10.814  1.00 58.71 1 . C ? 
ATOM   321  CG  CG  . TYR TYR TYR A A 48  48  . 46.302 -3.680  9.596   0.00 30.00 1 . C ? 
ATOM   322  CD1 CD1 . TYR TYR TYR A A 48  48  . 46.169 -2.304  9.716   0.00 30.00 1 . C ? 
ATOM   323  CE1 CE1 . TYR TYR TYR A A 48  48  . 46.211 -1.482  8.605   0.00 30.00 1 . C ? 
ATOM   324  CZ  CZ  . TYR TYR TYR A A 48  48  . 46.386 -2.035  7.355   0.00 30.00 1 . C ? 
ATOM   325  OH  OH  . TYR TYR TYR A A 48  48  . 46.428 -1.221  6.246   0.00 30.00 1 . O ? 
ATOM   326  CE2 CE2 . TYR TYR TYR A A 48  48  . 46.520 -3.399  7.209   0.00 30.00 1 . C ? 
ATOM   327  CD2 CD2 . TYR TYR TYR A A 48  48  . 46.477 -4.213  8.326   0.00 30.00 1 . C ? 
ATOM   328  C   C   . TYR TYR TYR A A 48  48  . 45.211 -5.104  13.036  1.00 53.46 1 . C ? 
ATOM   329  O   O   . TYR TYR TYR A A 48  48  . 46.073 -4.825  13.869  1.00 51.25 1 . O ? 
ATOM   330  N   N   . LEU LEU LEU A A 49  49  . 44.356 -6.110  13.198  1.00 51.86 1 . N ? 
ATOM   331  CA  CA  . LEU LEU LEU A A 49  49  . 44.355 -6.944  14.420  1.00 50.37 1 . C ? 
ATOM   332  CB  CB  . LEU LEU LEU A A 49  49  . 42.955 -7.033  15.026  1.00 49.70 1 . C ? 
ATOM   333  CG  CG  . LEU LEU LEU A A 49  49  . 42.371 -5.716  15.530  1.00 49.40 1 . C ? 
ATOM   334  CD1 CD1 . LEU LEU LEU A A 49  49  . 40.951 -5.981  15.986  1.00 49.35 1 . C ? 
ATOM   335  CD2 CD2 . LEU LEU LEU A A 49  49  . 43.231 -5.101  16.640  1.00 48.97 1 . C ? 
ATOM   336  C   C   . LEU LEU LEU A A 49  49  . 44.867 -8.360  14.123  1.00 50.87 1 . C ? 
ATOM   337  O   O   . LEU LEU LEU A A 49  49  . 44.933 -8.768  12.955  1.00 50.44 1 . O ? 
ATOM   338  N   N   . SER SER SER A A 50  50  . 45.224 -9.108  15.170  1.00 44.45 1 . N ? 
ATOM   339  CA  CA  . SER SER SER A A 50  50  . 45.956 -10.352 14.970  1.00 43.51 1 . C ? 
ATOM   340  CB  CB  . SER SER SER A A 50  50  . 47.097 -10.451 15.949  1.00 44.09 1 . C ? 
ATOM   341  OG  OG  . SER SER SER A A 50  50  . 47.753 -11.684 15.739  1.00 45.50 1 . O ? 
ATOM   342  C   C   . SER SER SER A A 50  50  . 45.111 -11.631 15.051  1.00 44.81 1 . C ? 
ATOM   343  O   O   . SER SER SER A A 50  50  . 44.617 -12.015 16.110  1.00 41.37 1 . O ? 
ATOM   344  N   N   . GLU GLU GLU A A 51  51  . 44.989 -12.297 13.908  1.00 44.74 1 . N ? 
ATOM   345  CA  CA  . GLU GLU GLU A A 51  51  . 44.323 -13.572 13.808  1.00 45.19 1 . C ? 
ATOM   346  CB  CB  . GLU GLU GLU A A 51  51  . 44.080 -13.909 12.347  1.00 50.67 1 . C ? 
ATOM   347  CG  CG  . GLU GLU GLU A A 51  51  . 43.143 -12.967 11.619  1.00 57.15 1 . C ? 
ATOM   348  CD  CD  . GLU GLU GLU A A 51  51  . 43.837 -11.771 10.992  1.00 62.48 1 . C ? 
ATOM   349  OE1 OE1 . GLU GLU GLU A A 51  51  . 45.088 -11.762 10.969  1.00 69.03 1 . O ? 
ATOM   350  OE2 OE2 . GLU GLU GLU A A 51  51  . 43.126 -10.840 10.535  1.00 66.52 1 . O ? 
ATOM   351  C   C   . GLU GLU GLU A A 51  51  . 45.183 -14.680 14.402  1.00 45.54 1 . C ? 
ATOM   352  O   O   . GLU GLU GLU A A 51  51  . 44.671 -15.745 14.750  1.00 48.31 1 . O ? 
ATOM   353  N   N   . GLN GLN GLN A A 52  52  . 46.493 -14.457 14.462  1.00 40.93 1 . N ? 
ATOM   354  CA  CA  . GLN GLN GLN A A 52  52  . 47.410 -15.437 14.998  1.00 41.55 1 . C ? 
ATOM   355  CB  CB  . GLN GLN GLN A A 52  52  . 48.834 -14.970 14.690  1.00 43.43 1 . C ? 
ATOM   356  CG  CG  . GLN GLN GLN A A 52  52  . 49.932 -15.980 15.007  1.00 45.35 1 . C ? 
ATOM   357  CD  CD  . GLN GLN GLN A A 52  52  . 49.728 -17.338 14.375  1.00 46.73 1 . C ? 
ATOM   358  OE1 OE1 . GLN GLN GLN A A 52  52  . 49.315 -17.453 13.229  1.00 49.26 1 . O ? 
ATOM   359  NE2 NE2 . GLN GLN GLN A A 52  52  . 50.032 -18.387 15.130  1.00 55.84 1 . N ? 
ATOM   360  C   C   . GLN GLN GLN A A 52  52  . 47.180 -15.553 16.502  1.00 45.49 1 . C ? 
ATOM   361  O   O   . GLN GLN GLN A A 52  52  . 47.246 -16.658 17.100  1.00 42.39 1 . O ? 
ATOM   362  N   N   . ASN ASN ASN A A 53  53  . 46.912 -14.391 17.106  1.00 43.84 1 . N ? 
ATOM   363  CA  CA  . ASN ASN ASN A A 53  53  . 46.590 -14.295 18.533  1.00 46.33 1 . C ? 
ATOM   364  CB  CB  . ASN ASN ASN A A 53  53  . 46.227 -12.845 18.873  1.00 46.18 1 . C ? 
ATOM   365  CG  CG  . ASN ASN ASN A A 53  53  . 46.272 -12.556 20.337  1.00 44.56 1 . C ? 
ATOM   366  OD1 OD1 . ASN ASN ASN A A 53  53  . 46.338 -11.404 20.737  1.00 44.49 1 . O ? 
ATOM   367  ND2 ND2 . ASN ASN ASN A A 53  53  . 46.234 -13.595 21.148  1.00 48.49 1 . N ? 
ATOM   368  C   C   . ASN ASN ASN A A 53  53  . 45.434 -15.223 18.862  1.00 47.42 1 . C ? 
ATOM   369  O   O   . ASN ASN ASN A A 53  53  . 45.517 -15.992 19.811  1.00 51.95 1 . O ? 
ATOM   370  N   N   . ILE ILE ILE A A 54  54  . 44.380 -15.158 18.048  1.00 46.12 1 . N ? 
ATOM   371  CA  CA  . ILE ILE ILE A A 54  54  . 43.187 -15.962 18.250  1.00 50.65 1 . C ? 
ATOM   372  CB  CB  . ILE ILE ILE A A 54  54  . 42.040 -15.558 17.295  1.00 49.66 1 . C ? 
ATOM   373  CG1 CG1 . ILE ILE ILE A A 54  54  . 41.242 -14.384 17.838  1.00 58.36 1 . C ? 
ATOM   374  CD1 CD1 . ILE ILE ILE A A 54  54  . 42.020 -13.102 17.932  1.00 62.88 1 . C ? 
ATOM   375  CG2 CG2 . ILE ILE ILE A A 54  54  . 41.052 -16.688 17.140  1.00 50.30 1 . C ? 
ATOM   376  C   C   . ILE ILE ILE A A 54  54  . 43.503 -17.435 18.015  1.00 51.51 1 . C ? 
ATOM   377  O   O   . ILE ILE ILE A A 54  54  . 42.981 -18.314 18.712  1.00 53.57 1 . O ? 
ATOM   378  N   N   . ILE ILE ILE A A 55  55  . 44.325 -17.713 17.013  1.00 48.19 1 . N ? 
ATOM   379  CA  CA  . ILE ILE ILE A A 55  55  . 44.662 -19.108 16.703  1.00 51.37 1 . C ? 
ATOM   380  CB  CB  . ILE ILE ILE A A 55  55  . 45.413 -19.253 15.358  1.00 51.65 1 . C ? 
ATOM   381  CG1 CG1 . ILE ILE ILE A A 55  55  . 44.417 -19.093 14.212  1.00 51.15 1 . C ? 
ATOM   382  CD1 CD1 . ILE ILE ILE A A 55  55  . 45.014 -18.518 12.945  1.00 55.25 1 . C ? 
ATOM   383  CG2 CG2 . ILE ILE ILE A A 55  55  . 46.075 -20.621 15.244  1.00 53.10 1 . C ? 
ATOM   384  C   C   . ILE ILE ILE A A 55  55  . 45.458 -19.739 17.834  1.00 46.65 1 . C ? 
ATOM   385  O   O   . ILE ILE ILE A A 55  55  . 45.077 -20.794 18.341  1.00 40.01 1 . O ? 
ATOM   386  N   N   . ASP ASP ASP A A 56  56  . 46.544 -19.082 18.230  1.00 44.98 1 . N ? 
ATOM   387  CA  CA  . ASP ASP ASP A A 56  56  . 47.365 -19.594 19.311  1.00 47.16 1 . C ? 
ATOM   388  CB  CB  . ASP ASP ASP A A 56  56  . 48.609 -18.726 19.506  1.00 47.42 1 . C ? 
ATOM   389  CG  CG  . ASP ASP ASP A A 56  56  . 49.490 -18.721 18.303  1.00 46.87 1 . C ? 
ATOM   390  OD1 OD1 . ASP ASP ASP A A 56  56  . 49.318 -19.622 17.447  1.00 44.05 1 . O ? 
ATOM   391  OD2 OD2 . ASP ASP ASP A A 56  56  . 50.347 -17.820 18.201  1.00 48.10 1 . O ? 
ATOM   392  C   C   . ASP ASP ASP A A 56  56  . 46.650 -19.733 20.658  1.00 48.23 1 . C ? 
ATOM   393  O   O   . ASP ASP ASP A A 56  56  . 46.937 -20.688 21.386  1.00 56.62 1 . O ? 
ATOM   394  N   N   . CYS CYS CYS A A 57  57  . 45.749 -18.813 21.007  1.00 45.01 1 . N ? 
ATOM   395  CA  CA  . CYS CYS CYS A A 57  57  . 45.343 -18.671 22.434  1.00 46.10 1 . C ? 
ATOM   396  CB  CB  . CYS CYS CYS A A 57  57  . 45.611 -17.251 22.932  1.00 43.53 1 . C ? 
ATOM   397  SG  SG  . CYS CYS CYS A A 57  57  . 47.209 -16.572 22.425  1.00 52.98 1 . S ? 
ATOM   398  C   C   . CYS CYS CYS A A 57  57  . 43.904 -19.030 22.776  1.00 46.69 1 . C ? 
ATOM   399  O   O   . CYS CYS CYS A A 57  57  . 43.548 -19.050 23.945  1.00 50.83 1 . O ? 
ATOM   400  N   N   . SER SER SER A A 58  58  . 43.072 -19.320 21.786  1.00 46.33 1 . N ? 
ATOM   401  CA  CA  . SER SER SER A A 58  58  . 41.678 -19.609 22.074  1.00 45.92 1 . C ? 
ATOM   402  CB  CB  . SER SER SER A A 58  58  . 40.770 -18.896 21.059  1.00 47.22 1 . C ? 
ATOM   403  OG  OG  . SER SER SER A A 58  58  . 40.763 -19.555 19.808  1.00 47.95 1 . O ? 
ATOM   404  C   C   . SER SER SER A A 58  58  . 41.349 -21.103 22.125  1.00 45.43 1 . C ? 
ATOM   405  O   O   . SER SER SER A A 58  58  . 40.181 -21.466 22.093  1.00 45.01 1 . O ? 
ATOM   406  N   N   . VAL VAL VAL A A 59  59  . 42.354 -21.971 22.226  1.00 49.06 1 . N ? 
ATOM   407  CA  CA  . VAL VAL VAL A A 59  59  . 42.091 -23.429 22.317  1.00 50.34 1 . C ? 
ATOM   408  CB  CB  . VAL VAL VAL A A 59  59  . 43.382 -24.288 22.255  1.00 47.36 1 . C ? 
ATOM   409  CG1 CG1 . VAL VAL VAL A A 59  59  . 43.099 -25.741 22.605  1.00 48.87 1 . C ? 
ATOM   410  CG2 CG2 . VAL VAL VAL A A 59  59  . 43.953 -24.229 20.858  1.00 49.07 1 . C ? 
ATOM   411  C   C   . VAL VAL VAL A A 59  59  . 41.259 -23.786 23.550  1.00 51.28 1 . C ? 
ATOM   412  O   O   . VAL VAL VAL A A 59  59  . 40.359 -24.619 23.451  1.00 55.57 1 . O ? 
ATOM   413  N   N   . PRO PRO PRO A A 60  60  . 41.544 -23.146 24.700  1.00 51.98 1 . N ? 
ATOM   414  CA  CA  . PRO PRO PRO A A 60  60  . 40.766 -23.405 25.902  1.00 50.60 1 . C ? 
ATOM   415  CB  CB  . PRO PRO PRO A A 60  60  . 41.591 -22.763 27.014  1.00 48.62 1 . C ? 
ATOM   416  CG  CG  . PRO PRO PRO A A 60  60  . 42.968 -22.634 26.450  1.00 55.15 1 . C ? 
ATOM   417  CD  CD  . PRO PRO PRO A A 60  60  . 42.729 -22.321 25.005  1.00 55.35 1 . C ? 
ATOM   418  C   C   . PRO PRO PRO A A 60  60  . 39.363 -22.819 25.901  1.00 55.48 1 . C ? 
ATOM   419  O   O   . PRO PRO PRO A A 60  60  . 38.567 -23.178 26.785  1.00 54.04 1 . O ? 
ATOM   420  N   N   . TYR TYR TYR A A 61  61  . 39.042 -21.946 24.941  1.00 52.33 1 . N ? 
ATOM   421  CA  CA  . TYR TYR TYR A A 61  61  . 37.662 -21.441 24.838  1.00 49.95 1 . C ? 
ATOM   422  CB  CB  . TYR TYR TYR A A 61  61  . 37.627 -19.953 24.503  1.00 45.84 1 . C ? 
ATOM   423  CG  CG  . TYR TYR TYR A A 61  61  . 38.348 -19.165 25.552  1.00 45.28 1 . C ? 
ATOM   424  CD1 CD1 . TYR TYR TYR A A 61  61  . 39.731 -19.059 25.527  1.00 48.91 1 . C ? 
ATOM   425  CE1 CE1 . TYR TYR TYR A A 61  61  . 40.417 -18.368 26.509  1.00 51.34 1 . C ? 
ATOM   426  CZ  CZ  . TYR TYR TYR A A 61  61  . 39.724 -17.773 27.544  1.00 52.01 1 . C ? 
ATOM   427  OH  OH  . TYR TYR TYR A A 61  61  . 40.434 -17.078 28.491  1.00 58.39 1 . O ? 
ATOM   428  CE2 CE2 . TYR TYR TYR A A 61  61  . 38.348 -17.878 27.613  1.00 48.98 1 . C ? 
ATOM   429  CD2 CD2 . TYR TYR TYR A A 61  61  . 37.665 -18.578 26.614  1.00 46.33 1 . C ? 
ATOM   430  C   C   . TYR TYR TYR A A 61  61  . 36.881 -22.280 23.858  1.00 50.42 1 . C ? 
ATOM   431  O   O   . TYR TYR TYR A A 61  61  . 35.697 -22.064 23.680  1.00 54.06 1 . O ? 
ATOM   432  N   N   . GLY GLY GLY A A 62  62  . 37.543 -23.267 23.257  1.00 51.28 1 . N ? 
ATOM   433  CA  CA  . GLY GLY GLY A A 62  62  . 36.859 -24.268 22.457  1.00 51.19 1 . C ? 
ATOM   434  C   C   . GLY GLY GLY A A 62  62  . 37.078 -24.151 20.966  1.00 49.94 1 . C ? 
ATOM   435  O   O   . GLY GLY GLY A A 62  62  . 36.354 -24.767 20.212  1.00 53.23 1 . O ? 
ATOM   436  N   N   . ASN ASN ASN A A 63  63  . 38.068 -23.365 20.541  1.00 46.17 1 . N ? 
ATOM   437  CA  CA  . ASN ASN ASN A A 63  63  . 38.533 -23.387 19.157  1.00 45.90 1 . C ? 
ATOM   438  CB  CB  . ASN ASN ASN A A 63  63  . 39.097 -22.016 18.781  1.00 43.82 1 . C ? 
ATOM   439  CG  CG  . ASN ASN ASN A A 63  63  . 38.020 -20.954 18.641  1.00 44.37 1 . C ? 
ATOM   440  OD1 OD1 . ASN ASN ASN A A 63  63  . 36.866 -21.266 18.365  1.00 43.96 1 . O ? 
ATOM   441  ND2 ND2 . ASN ASN ASN A A 63  63  . 38.398 -19.679 18.819  1.00 42.36 1 . N ? 
ATOM   442  C   C   . ASN ASN ASN A A 63  63  . 39.616 -24.490 18.932  1.00 46.98 1 . C ? 
ATOM   443  O   O   . ASN ASN ASN A A 63  63  . 40.168 -25.022 19.895  1.00 43.49 1 . O ? 
ATOM   444  N   N   . HIS HIS HIS A A 64  64  . 39.902 -24.810 17.665  1.00 45.34 1 . N ? 
ATOM   445  CA  CA  . HIS HIS HIS A A 64  64  . 40.833 -25.877 17.294  1.00 51.49 1 . C ? 
ATOM   446  CB  CB  . HIS HIS HIS A A 64  64  . 40.131 -26.898 16.394  1.00 56.91 1 . C ? 
ATOM   447  CG  CG  . HIS HIS HIS A A 64  64  . 38.827 -27.399 16.930  1.00 64.11 1 . C ? 
ATOM   448  ND1 ND1 . HIS HIS HIS A A 64  64  . 38.599 -28.733 17.196  1.00 70.96 1 . N ? 
ATOM   449  CE1 CE1 . HIS HIS HIS A A 64  64  . 37.366 -28.886 17.643  1.00 75.24 1 . C ? 
ATOM   450  NE2 NE2 . HIS HIS HIS A A 64  64  . 36.785 -27.699 17.676  1.00 75.44 1 . N ? 
ATOM   451  CD2 CD2 . HIS HIS HIS A A 64  64  . 37.675 -26.754 17.228  1.00 69.56 1 . C ? 
ATOM   452  C   C   . HIS HIS HIS A A 64  64  . 42.083 -25.354 16.556  1.00 49.52 1 . C ? 
ATOM   453  O   O   . HIS HIS HIS A A 64  64  . 42.513 -25.912 15.569  1.00 47.14 1 . O ? 
ATOM   454  N   N   . GLY GLY GLY A A 65  65  . 42.661 -24.268 17.022  1.00 54.15 1 . N ? 
ATOM   455  CA  CA  . GLY GLY GLY A A 65  65  . 43.799 -23.710 16.328  1.00 56.03 1 . C ? 
ATOM   456  C   C   . GLY GLY GLY A A 65  65  . 43.527 -23.619 14.837  1.00 53.13 1 . C ? 
ATOM   457  O   O   . GLY GLY GLY A A 65  65  . 42.541 -23.016 14.425  1.00 44.57 1 . O ? 
ATOM   458  N   N   . CYS CYS CYS A A 66  66  . 44.416 -24.221 14.041  1.00 56.41 1 . N ? 
ATOM   459  CA  CA  . CYS CYS CYS A A 66  66  . 44.336 -24.181 12.569  1.00 55.81 1 . C ? 
ATOM   460  CB  CB  . CYS CYS CYS A A 66  66  . 45.716 -24.384 11.936  1.00 54.93 1 . C ? 
ATOM   461  SG  SG  . CYS CYS CYS A A 66  66  . 46.658 -22.843 11.817  1.00 65.04 1 . S ? 
ATOM   462  C   C   . CYS CYS CYS A A 66  66  . 43.368 -25.163 11.950  1.00 56.46 1 . C ? 
ATOM   463  O   O   . CYS CYS CYS A A 66  66  . 43.164 -25.120 10.741  1.00 58.14 1 . O ? 
ATOM   464  N   N   . LYS LYS LYS A A 67  67  . 42.746 -26.011 12.765  1.00 56.39 1 . N ? 
ATOM   465  CA  CA  . LYS LYS LYS A A 67  67  . 41.808 -27.015 12.258  1.00 59.38 1 . C ? 
ATOM   466  CB  CB  . LYS LYS LYS A A 67  67  . 41.948 -28.317 13.052  1.00 52.62 1 . C ? 
ATOM   467  CG  CG  . LYS LYS LYS A A 67  67  . 41.911 -29.573 12.197  0.00 30.00 1 . C ? 
ATOM   468  CD  CD  . LYS LYS LYS A A 67  67  . 41.953 -30.826 13.056  0.00 30.00 1 . C ? 
ATOM   469  CE  CE  . LYS LYS LYS A A 67  67  . 41.377 -30.567 14.439  0.00 30.00 1 . C ? 
ATOM   470  NZ  NZ  . LYS LYS LYS A A 67  67  . 42.018 -31.422 15.477  0.00 30.00 1 . N ? 
ATOM   471  C   C   . LYS LYS LYS A A 67  67  . 40.339 -26.578 12.235  1.00 60.78 1 . C ? 
ATOM   472  O   O   . LYS LYS LYS A A 67  67  . 39.471 -27.340 11.809  1.00 62.08 1 . O ? 
ATOM   473  N   N   . GLY GLY GLY A A 68  68  . 40.060 -25.360 12.689  1.00 60.08 1 . N ? 
ATOM   474  CA  CA  . GLY GLY GLY A A 68  68  . 38.684 -24.846 12.712  1.00 50.47 1 . C ? 
ATOM   475  C   C   . GLY GLY GLY A A 68  68  . 38.315 -24.201 14.028  1.00 52.02 1 . C ? 
ATOM   476  O   O   . GLY GLY GLY A A 68  68  . 39.115 -24.178 14.960  1.00 52.86 1 . O ? 
ATOM   477  N   N   . GLY GLY GLY A A 69  69  . 37.083 -23.685 14.096  1.00 54.77 1 . N ? 
ATOM   478  CA  CA  . GLY GLY GLY A A 69  69  . 36.528 -23.024 15.282  1.00 54.15 1 . C ? 
ATOM   479  C   C   . GLY GLY GLY A A 69  69  . 35.362 -22.089 14.950  1.00 52.71 1 . C ? 
ATOM   480  O   O   . GLY GLY GLY A A 69  69  . 34.846 -22.146 13.866  1.00 48.52 1 . O ? 
ATOM   481  N   N   . ASN ASN ASN A A 70  70  . 34.960 -21.247 15.901  1.00 52.06 1 . N ? 
ATOM   482  CA  CA  . ASN ASN ASN A A 70  70  . 33.844 -20.307 15.761  1.00 58.54 1 . C ? 
ATOM   483  CB  CB  . ASN ASN ASN A A 70  70  . 32.816 -20.547 16.876  1.00 64.01 1 . C ? 
ATOM   484  CG  CG  . ASN ASN ASN A A 70  70  . 32.069 -21.828 16.709  1.00 71.46 1 . C ? 
ATOM   485  OD1 OD1 . ASN ASN ASN A A 70  70  . 31.245 -22.173 17.542  1.00 78.79 1 . O ? 
ATOM   486  ND2 ND2 . ASN ASN ASN A A 70  70  . 32.338 -22.544 15.625  1.00 82.54 1 . N ? 
ATOM   487  C   C   . ASN ASN ASN A A 70  70  . 34.241 -18.849 15.927  1.00 53.02 1 . C ? 
ATOM   488  O   O   . ASN ASN ASN A A 70  70  . 35.222 -18.536 16.581  1.00 59.68 1 . O ? 
ATOM   489  N   N   . MET MET MET A A 71  71  . 33.409 -17.958 15.402  1.00 51.07 1 . N ? 
ATOM   490  CA  CA  . MET MET MET A A 71  71  . 33.474 -16.541 15.778  1.00 49.70 1 . C ? 
ATOM   491  CB  CB  . MET MET MET A A 71  71  . 32.578 -15.700 14.882  1.00 50.44 1 . C ? 
ATOM   492  CG  CG  . MET MET MET A A 71  71  . 33.049 -15.672 13.427  1.00 56.97 1 . C ? 
ATOM   493  SD  SD  . MET MET MET A A 71  71  . 32.733 -17.176 12.487  1.00 59.05 1 . S ? 
ATOM   494  CE  CE  . MET MET MET A A 71  71  . 30.954 -17.073 12.310  1.00 56.15 1 . C ? 
ATOM   495  C   C   . MET MET MET A A 71  71  . 33.101 -16.335 17.259  1.00 45.63 1 . C ? 
ATOM   496  O   O   . MET MET MET A A 71  71  . 33.830 -15.639 17.961  1.00 38.18 1 . O ? 
ATOM   497  N   N   . TYR TYR TYR A A 72  72  . 31.976 -16.888 17.700  1.00 42.16 1 . N ? 
ATOM   498  CA  CA  . TYR TYR TYR A A 72  72  . 31.543 -16.724 19.084  1.00 43.42 1 . C ? 
ATOM   499  CB  CB  . TYR TYR TYR A A 72  72  . 30.371 -17.659 19.392  1.00 45.47 1 . C ? 
ATOM   500  CG  CG  . TYR TYR TYR A A 72  72  . 30.062 -17.787 20.867  1.00 45.74 1 . C ? 
ATOM   501  CD1 CD1 . TYR TYR TYR A A 72  72  . 29.544 -16.716 21.583  0.00 30.00 1 . C ? 
ATOM   502  CE1 CE1 . TYR TYR TYR A A 72  72  . 29.259 -16.829 22.931  0.00 30.00 1 . C ? 
ATOM   503  CZ  CZ  . TYR TYR TYR A A 72  72  . 29.492 -18.023 23.579  0.00 30.00 1 . C ? 
ATOM   504  OH  OH  . TYR TYR TYR A A 72  72  . 29.210 -18.140 24.920  0.00 30.00 1 . O ? 
ATOM   505  CE2 CE2 . TYR TYR TYR A A 72  72  . 30.005 -19.101 22.889  0.00 30.00 1 . C ? 
ATOM   506  CD2 CD2 . TYR TYR TYR A A 72  72  . 30.286 -18.979 21.542  0.00 30.00 1 . C ? 
ATOM   507  C   C   . TYR TYR TYR A A 72  72  . 32.686 -16.976 20.062  1.00 42.83 1 . C ? 
ATOM   508  O   O   . TYR TYR TYR A A 72  72  . 33.069 -16.097 20.834  1.00 41.86 1 . O ? 
ATOM   509  N   N   . VAL VAL VAL A A 73  73  . 33.221 -18.189 20.014  1.00 42.39 1 . N ? 
ATOM   510  CA  CA  . VAL VAL VAL A A 73  73  . 34.311 -18.606 20.870  1.00 41.97 1 . C ? 
ATOM   511  CB  CB  . VAL VAL VAL A A 73  73  . 34.682 -20.063 20.542  1.00 43.67 1 . C ? 
ATOM   512  CG1 CG1 . VAL VAL VAL A A 73  73  . 35.917 -20.481 21.319  1.00 48.27 1 . C ? 
ATOM   513  CG2 CG2 . VAL VAL VAL A A 73  73  . 33.507 -21.013 20.813  1.00 42.36 1 . C ? 
ATOM   514  C   C   . VAL VAL VAL A A 73  73  . 35.557 -17.690 20.746  1.00 42.08 1 . C ? 
ATOM   515  O   O   . VAL VAL VAL A A 73  73  . 36.259 -17.501 21.717  1.00 41.73 1 . O ? 
ATOM   516  N   N   . ALA ALA ALA A A 74  74  . 35.823 -17.123 19.570  1.00 45.17 1 . N ? 
ATOM   517  CA  CA  . ALA ALA ALA A A 74  74  . 36.901 -16.107 19.410  1.00 51.61 1 . C ? 
ATOM   518  CB  CB  . ALA ALA ALA A A 74  74  . 37.178 -15.819 17.929  1.00 49.21 1 . C ? 
ATOM   519  C   C   . ALA ALA ALA A A 74  74  . 36.584 -14.794 20.142  1.00 50.35 1 . C ? 
ATOM   520  O   O   . ALA ALA ALA A A 74  74  . 37.466 -14.135 20.707  1.00 53.48 1 . O ? 
ATOM   521  N   N   . PHE PHE PHE A A 75  75  . 35.321 -14.409 20.128  1.00 48.84 1 . N ? 
ATOM   522  CA  CA  . PHE PHE PHE A A 75  75  . 34.897 -13.209 20.838  1.00 46.54 1 . C ? 
ATOM   523  CB  CB  . PHE PHE PHE A A 75  75  . 33.478 -12.849 20.429  1.00 43.96 1 . C ? 
ATOM   524  CG  CG  . PHE PHE PHE A A 75  75  . 33.347 -12.360 19.015  1.00 46.71 1 . C ? 
ATOM   525  CD1 CD1 . PHE PHE PHE A A 75  75  . 34.299 -11.534 18.446  1.00 50.26 1 . C ? 
ATOM   526  CE1 CE1 . PHE PHE PHE A A 75  75  . 34.151 -11.055 17.155  1.00 52.58 1 . C ? 
ATOM   527  CZ  CZ  . PHE PHE PHE A A 75  75  . 33.033 -11.376 16.425  1.00 51.64 1 . C ? 
ATOM   528  CE2 CE2 . PHE PHE PHE A A 75  75  . 32.064 -12.175 16.991  1.00 50.28 1 . C ? 
ATOM   529  CD2 CD2 . PHE PHE PHE A A 75  75  . 32.223 -12.662 18.278  1.00 48.34 1 . C ? 
ATOM   530  C   C   . PHE PHE PHE A A 75  75  . 34.995 -13.363 22.372  1.00 45.83 1 . C ? 
ATOM   531  O   O   . PHE PHE PHE A A 75  75  . 35.408 -12.421 23.062  1.00 45.54 1 . O ? 
ATOM   532  N   N   . LEU LEU LEU A A 76  76  . 34.612 -14.537 22.880  1.00 44.55 1 . N ? 
ATOM   533  CA  CA  . LEU LEU LEU A A 76  76  . 34.739 -14.914 24.313  1.00 48.56 1 . C ? 
ATOM   534  CB  CB  . LEU LEU LEU A A 76  76  . 34.239 -16.352 24.487  1.00 53.48 1 . C ? 
ATOM   535  CG  CG  . LEU LEU LEU A A 76  76  . 33.607 -16.863 25.776  1.00 61.30 1 . C ? 
ATOM   536  CD1 CD1 . LEU LEU LEU A A 76  76  . 32.653 -15.839 26.392  1.00 66.56 1 . C ? 
ATOM   537  CD2 CD2 . LEU LEU LEU A A 76  76  . 32.866 -18.167 25.473  1.00 61.58 1 . C ? 
ATOM   538  C   C   . LEU LEU LEU A A 76  76  . 36.198 -14.816 24.787  1.00 49.14 1 . C ? 
ATOM   539  O   O   . LEU LEU LEU A A 76  76  . 36.499 -14.177 25.791  1.00 49.28 1 . O ? 
ATOM   540  N   N   . TYR TYR TYR A A 77  77  . 37.111 -15.426 24.028  1.00 46.56 1 . N ? 
ATOM   541  CA  CA  . TYR TYR TYR A A 77  77  . 38.526 -15.230 24.258  1.00 45.96 1 . C ? 
ATOM   542  CB  CB  . TYR TYR TYR A A 77  77  . 39.364 -15.886 23.163  1.00 48.78 1 . C ? 
ATOM   543  CG  CG  . TYR TYR TYR A A 77  77  . 40.812 -15.474 23.282  1.00 49.99 1 . C ? 
ATOM   544  CD1 CD1 . TYR TYR TYR A A 77  77  . 41.642 -16.062 24.222  1.00 47.22 1 . C ? 
ATOM   545  CE1 CE1 . TYR TYR TYR A A 77  77  . 42.956 -15.669 24.347  1.00 46.77 1 . C ? 
ATOM   546  CZ  CZ  . TYR TYR TYR A A 77  77  . 43.448 -14.663 23.562  1.00 47.12 1 . C ? 
ATOM   547  OH  OH  . TYR TYR TYR A A 77  77  . 44.760 -14.273 23.681  1.00 49.80 1 . O ? 
ATOM   548  CE2 CE2 . TYR TYR TYR A A 77  77  . 42.642 -14.050 22.640  1.00 48.51 1 . C ? 
ATOM   549  CD2 CD2 . TYR TYR TYR A A 77  77  . 41.330 -14.454 22.505  1.00 48.93 1 . C ? 
ATOM   550  C   C   . TYR TYR TYR A A 77  77  . 38.883 -13.736 24.348  1.00 44.01 1 . C ? 
ATOM   551  O   O   . TYR TYR TYR A A 77  77  . 39.464 -13.296 25.328  1.00 42.60 1 . O ? 
ATOM   552  N   N   . VAL VAL VAL A A 78  78  . 38.541 -12.942 23.340  1.00 45.52 1 . N ? 
ATOM   553  CA  CA  . VAL VAL VAL A A 78  78  . 38.842 -11.512 23.437  1.00 45.93 1 . C ? 
ATOM   554  CB  CB  . VAL VAL VAL A A 78  78  . 38.353 -10.705 22.234  1.00 47.37 1 . C ? 
ATOM   555  CG1 CG1 . VAL VAL VAL A A 78  78  . 38.707 -9.236  22.406  1.00 42.39 1 . C ? 
ATOM   556  CG2 CG2 . VAL VAL VAL A A 78  78  . 38.985 -11.232 20.937  1.00 51.51 1 . C ? 
ATOM   557  C   C   . VAL VAL VAL A A 78  78  . 38.288 -10.887 24.721  1.00 48.79 1 . C ? 
ATOM   558  O   O   . VAL VAL VAL A A 78  78  . 39.001 -10.116 25.360  1.00 48.26 1 . O ? 
ATOM   559  N   N   . VAL VAL VAL A A 79  79  . 37.034 -11.203 25.088  1.00 51.12 1 . N ? 
ATOM   560  CA  CA  . VAL VAL VAL A A 79  79  . 36.371 -10.584 26.260  1.00 48.42 1 . C ? 
ATOM   561  CB  CB  . VAL VAL VAL A A 79  79  . 34.850 -10.940 26.345  1.00 51.17 1 . C ? 
ATOM   562  CG1 CG1 . VAL VAL VAL A A 79  79  . 34.214 -10.397 27.638  1.00 49.91 1 . C ? 
ATOM   563  CG2 CG2 . VAL VAL VAL A A 79  79  . 34.069 -10.455 25.132  1.00 52.45 1 . C ? 
ATOM   564  C   C   . VAL VAL VAL A A 79  79  . 37.063 -11.046 27.571  1.00 48.12 1 . C ? 
ATOM   565  O   O   . VAL VAL VAL A A 79  79  . 37.452 -10.215 28.400  1.00 41.21 1 . O ? 
ATOM   566  N   N   . ALA ALA ALA A A 80  80  . 37.208 -12.367 27.723  1.00 43.00 1 . N ? 
ATOM   567  CA  CA  . ALA ALA ALA A A 80  80  . 37.871 -12.990 28.873  1.00 48.10 1 . C ? 
ATOM   568  CB  CB  . ALA ALA ALA A A 80  80  . 37.784 -14.523 28.779  1.00 48.81 1 . C ? 
ATOM   569  C   C   . ALA ALA ALA A A 80  80  . 39.328 -12.565 28.996  1.00 51.85 1 . C ? 
ATOM   570  O   O   . ALA ALA ALA A A 80  80  . 39.823 -12.361 30.099  1.00 56.68 1 . O ? 
ATOM   571  N   N   . ASN ASN ASN A A 81  81  . 40.018 -12.450 27.866  1.00 53.80 1 . N ? 
ATOM   572  CA  CA  . ASN ASN ASN A A 81  81  . 41.402 -12.026 27.862  1.00 52.48 1 . C ? 
ATOM   573  CB  CB  . ASN ASN ASN A A 81  81  . 42.146 -12.583 26.659  1.00 55.81 1 . C ? 
ATOM   574  CG  CG  . ASN ASN ASN A A 81  81  . 43.653 -12.473 26.814  1.00 56.24 1 . C ? 
ATOM   575  OD1 OD1 . ASN ASN ASN A A 81  81  . 44.223 -13.002 27.758  1.00 61.82 1 . O ? 
ATOM   576  ND2 ND2 . ASN ASN ASN A A 81  81  . 44.297 -11.793 25.888  1.00 55.91 1 . N ? 
ATOM   577  C   C   . ASN ASN ASN A A 81  81  . 41.519 -10.519 27.840  1.00 55.26 1 . C ? 
ATOM   578  O   O   . ASN ASN ASN A A 81  81  . 42.625 -9.994  27.838  1.00 54.15 1 . O ? 
ATOM   579  N   N   . GLU GLU GLU A A 82  82  . 40.386 -9.826  27.881  1.00 58.99 1 . N ? 
ATOM   580  CA  CA  . GLU GLU GLU A A 82  82  . 40.364 -8.363  27.914  1.00 59.59 1 . C ? 
ATOM   581  CB  CB  . GLU GLU GLU A A 82  82  . 40.718 -7.861  29.318  1.00 59.25 1 . C ? 
ATOM   582  CG  CG  . GLU GLU GLU A A 82  82  . 39.706 -8.239  30.386  0.00 30.00 1 . C ? 
ATOM   583  CD  CD  . GLU GLU GLU A A 82  82  . 40.144 -7.825  31.777  0.00 30.00 1 . C ? 
ATOM   584  OE1 OE1 . GLU GLU GLU A A 82  82  . 41.323 -7.446  31.942  0.00 30.00 1 . O ? 
ATOM   585  OE2 OE2 . GLU GLU GLU A A 82  82  . 39.311 -7.878  32.705  0.00 30.00 1 . O ? 
ATOM   586  C   C   . GLU GLU GLU A A 82  82  . 41.256 -7.675  26.881  1.00 60.59 1 . C ? 
ATOM   587  O   O   . GLU GLU GLU A A 82  82  . 41.942 -6.701  27.190  1.00 58.30 1 . O ? 
ATOM   588  N   N   . GLY GLY GLY A A 83  83  . 41.238 -8.186  25.657  1.00 65.26 1 . N ? 
ATOM   589  CA  CA  . GLY GLY GLY A A 83  83  . 42.015 -7.609  24.551  1.00 65.31 1 . C ? 
ATOM   590  C   C   . GLY GLY GLY A A 83  83  . 42.521 -8.564  23.473  1.00 63.32 1 . C ? 
ATOM   591  O   O   . GLY GLY GLY A A 83  83  . 42.705 -9.767  23.697  1.00 61.89 1 . O ? 
ATOM   592  N   N   . VAL VAL VAL A A 84  84  . 42.750 -8.009  22.291  1.00 62.11 1 . N ? 
ATOM   593  CA  CA  . VAL VAL VAL A A 84  84  . 43.421 -8.730  21.216  1.00 58.86 1 . C ? 
ATOM   594  CB  CB  . VAL VAL VAL A A 84  84  . 42.436 -9.026  20.060  1.00 63.99 1 . C ? 
ATOM   595  CG1 CG1 . VAL VAL VAL A A 84  84  . 42.246 -7.809  19.171  1.00 64.29 1 . C ? 
ATOM   596  CG2 CG2 . VAL VAL VAL A A 84  84  . 42.889 -10.255 19.269  1.00 58.99 1 . C ? 
ATOM   597  C   C   . VAL VAL VAL A A 84  84  . 44.612 -7.907  20.739  1.00 51.92 1 . C ? 
ATOM   598  O   O   . VAL VAL VAL A A 84  84  . 44.536 -6.685  20.700  1.00 45.27 1 . O ? 
ATOM   599  N   N   . ASP ASP ASP A A 85  85  . 45.720 -8.572  20.420  1.00 46.60 1 . N ? 
ATOM   600  CA  CA  . ASP ASP ASP A A 85  85  . 46.867 -7.869  19.874  1.00 49.99 1 . C ? 
ATOM   601  CB  CB  . ASP ASP ASP A A 85  85  . 48.151 -8.711  19.965  1.00 52.56 1 . C ? 
ATOM   602  CG  CG  . ASP ASP ASP A A 85  85  . 48.768 -8.715  21.350  1.00 58.90 1 . C ? 
ATOM   603  OD1 OD1 . ASP ASP ASP A A 85  85  . 48.410 -7.865  22.208  1.00 57.88 1 . O ? 
ATOM   604  OD2 OD2 . ASP ASP ASP A A 85  85  . 49.649 -9.579  21.566  1.00 65.43 1 . O ? 
ATOM   605  C   C   . ASP ASP ASP A A 85  85  . 46.624 -7.510  18.399  1.00 53.02 1 . C ? 
ATOM   606  O   O   . ASP ASP ASP A A 85  85  . 45.851 -8.180  17.689  1.00 51.97 1 . O ? 
ATOM   607  N   N   . ASP ASP ASP A A 86  86  . 47.324 -6.477  17.942  1.00 48.75 1 . N ? 
ATOM   608  CA  CA  . ASP ASP ASP A A 86  86  . 47.281 -6.106  16.554  1.00 57.32 1 . C ? 
ATOM   609  CB  CB  . ASP ASP ASP A A 86  86  . 47.407 -4.592  16.380  1.00 66.30 1 . C ? 
ATOM   610  CG  CG  . ASP ASP ASP A A 86  86  . 48.563 -4.029  17.103  1.00 66.43 1 . C ? 
ATOM   611  OD1 OD1 . ASP ASP ASP A A 86  86  . 49.699 -4.484  16.829  1.00 67.90 1 . O ? 
ATOM   612  OD2 OD2 . ASP ASP ASP A A 86  86  . 48.318 -3.133  17.942  1.00 75.96 1 . O ? 
ATOM   613  C   C   . ASP ASP ASP A A 86  86  . 48.341 -6.852  15.771  1.00 54.04 1 . C ? 
ATOM   614  O   O   . ASP ASP ASP A A 86  86  . 49.291 -7.360  16.349  1.00 51.80 1 . O ? 
ATOM   615  N   N   . GLY GLY GLY A A 87  87  . 48.151 -6.896  14.453  1.00 53.37 1 . N ? 
ATOM   616  CA  CA  . GLY GLY GLY A A 87  87  . 48.925 -7.746  13.560  1.00 55.25 1 . C ? 
ATOM   617  C   C   . GLY GLY GLY A A 87  87  . 50.385 -7.378  13.594  1.00 58.71 1 . C ? 
ATOM   618  O   O   . GLY GLY GLY A A 87  87  . 51.240 -8.255  13.747  1.00 59.54 1 . O ? 
ATOM   619  N   N   . GLY GLY GLY A A 88  88  . 50.654 -6.069  13.484  1.00 62.27 1 . N ? 
ATOM   620  CA  CA  . GLY GLY GLY A A 88  88  . 52.017 -5.504  13.453  1.00 61.00 1 . C ? 
ATOM   621  C   C   . GLY GLY GLY A A 88  88  . 52.903 -6.301  14.374  1.00 66.10 1 . C ? 
ATOM   622  O   O   . GLY GLY GLY A A 88  88  . 53.903 -6.871  13.944  1.00 65.74 1 . O ? 
ATOM   623  N   N   . SER SER SER A A 89  89  . 52.477 -6.403  15.630  1.00 65.63 1 . N ? 
ATOM   624  CA  CA  . SER SER SER A A 89  89  . 53.260 -7.064  16.663  1.00 66.45 1 . C ? 
ATOM   625  CB  CB  . SER SER SER A A 89  89  . 53.166 -6.238  17.956  1.00 71.12 1 . C ? 
ATOM   626  OG  OG  . SER SER SER A A 89  89  . 53.780 -4.952  17.785  1.00 73.95 1 . O ? 
ATOM   627  C   C   . SER SER SER A A 89  89  . 52.921 -8.556  16.928  1.00 64.16 1 . C ? 
ATOM   628  O   O   . SER SER SER A A 89  89  . 53.662 -9.218  17.653  1.00 65.68 1 . O ? 
ATOM   629  N   N   . TYR TYR TYR A A 90  90  . 51.831 -9.087  16.362  1.00 58.77 1 . N ? 
ATOM   630  CA  CA  . TYR TYR TYR A A 90  90  . 51.479 -10.518 16.513  1.00 54.62 1 . C ? 
ATOM   631  CB  CB  . TYR TYR TYR A A 90  90  . 50.354 -10.706 17.539  1.00 51.38 1 . C ? 
ATOM   632  CG  CG  . TYR TYR TYR A A 90  90  . 50.295 -12.088 18.194  1.00 53.26 1 . C ? 
ATOM   633  CD1 CD1 . TYR TYR TYR A A 90  90  . 50.798 -13.243 17.547  1.00 51.15 1 . C ? 
ATOM   634  CE1 CE1 . TYR TYR TYR A A 90  90  . 50.744 -14.492 18.150  1.00 47.77 1 . C ? 
ATOM   635  CZ  CZ  . TYR TYR TYR A A 90  90  . 50.188 -14.617 19.413  1.00 50.77 1 . C ? 
ATOM   636  OH  OH  . TYR TYR TYR A A 90  90  . 50.140 -15.865 20.039  1.00 54.43 1 . O ? 
ATOM   637  CE2 CE2 . TYR TYR TYR A A 90  90  . 49.693 -13.495 20.072  1.00 49.87 1 . C ? 
ATOM   638  CD2 CD2 . TYR TYR TYR A A 90  90  . 49.749 -12.245 19.470  1.00 48.82 1 . C ? 
ATOM   639  C   C   . TYR TYR TYR A A 90  90  . 51.076 -11.104 15.153  1.00 57.58 1 . C ? 
ATOM   640  O   O   . TYR TYR TYR A A 90  90  . 49.900 -11.250 14.870  1.00 57.10 1 . O ? 
ATOM   641  N   N   . PRO PRO PRO A A 91  91  . 52.065 -11.453 14.310  1.00 64.20 1 . N ? 
ATOM   642  CA  CA  . PRO PRO PRO A A 91  91  . 51.811 -11.642 12.888  1.00 61.44 1 . C ? 
ATOM   643  CB  CB  . PRO PRO PRO A A 91  91  . 53.152 -11.246 12.241  1.00 63.48 1 . C ? 
ATOM   644  CG  CG  . PRO PRO PRO A A 91  91  . 54.190 -11.477 13.302  1.00 68.17 1 . C ? 
ATOM   645  CD  CD  . PRO PRO PRO A A 91  91  . 53.484 -11.732 14.621  1.00 72.19 1 . C ? 
ATOM   646  C   C   . PRO PRO PRO A A 91  91  . 51.475 -13.068 12.549  1.00 55.55 1 . C ? 
ATOM   647  O   O   . PRO PRO PRO A A 91  91  . 51.766 -13.975 13.323  1.00 59.51 1 . O ? 
ATOM   648  N   N   . PHE PHE PHE A A 92  92  . 50.871 -13.249 11.383  1.00 51.93 1 . N ? 
ATOM   649  CA  CA  . PHE PHE PHE A A 92  92  . 50.358 -14.535 10.960  1.00 50.02 1 . C ? 
ATOM   650  CB  CB  . PHE PHE PHE A A 92  92  . 49.353 -14.346 9.824   1.00 45.72 1 . C ? 
ATOM   651  CG  CG  . PHE PHE PHE A A 92  92  . 48.594 -15.588 9.472   1.00 45.84 1 . C ? 
ATOM   652  CD1 CD1 . PHE PHE PHE A A 92  92  . 47.643 -16.089 10.323  1.00 47.30 1 . C ? 
ATOM   653  CE1 CE1 . PHE PHE PHE A A 92  92  . 46.942 -17.251 10.013  1.00 48.26 1 . C ? 
ATOM   654  CZ  CZ  . PHE PHE PHE A A 92  92  . 47.189 -17.922 8.839   1.00 44.90 1 . C ? 
ATOM   655  CE2 CE2 . PHE PHE PHE A A 92  92  . 48.132 -17.415 7.957   1.00 47.72 1 . C ? 
ATOM   656  CD2 CD2 . PHE PHE PHE A A 92  92  . 48.830 -16.255 8.272   1.00 47.94 1 . C ? 
ATOM   657  C   C   . PHE PHE PHE A A 92  92  . 51.553 -15.382 10.540  1.00 52.41 1 . C ? 
ATOM   658  O   O   . PHE PHE PHE A A 92  92  . 52.406 -14.933 9.807   1.00 54.65 1 . O ? 
ATOM   659  N   N   . ARG ARG ARG A A 93  93  . 51.639 -16.588 11.088  1.00 55.43 1 . N ? 
ATOM   660  CA  CA  . ARG ARG ARG A A 93  93  . 52.753 -17.477 10.786  1.00 56.21 1 . C ? 
ATOM   661  CB  CB  . ARG ARG ARG A A 93  93  . 53.356 -18.037 12.075  1.00 50.60 1 . C ? 
ATOM   662  CG  CG  . ARG ARG ARG A A 93  93  . 53.829 -16.973 13.052  0.00 30.00 1 . C ? 
ATOM   663  CD  CD  . ARG ARG ARG A A 93  93  . 54.869 -17.528 14.011  0.00 30.00 1 . C ? 
ATOM   664  NE  NE  . ARG ARG ARG A A 93  93  . 55.572 -16.468 14.729  0.00 30.00 1 . N ? 
ATOM   665  CZ  CZ  . ARG ARG ARG A A 93  93  . 56.092 -16.607 15.944  0.00 30.00 1 . C ? 
ATOM   666  NH1 NH1 . ARG ARG ARG A A 93  93  . 55.991 -17.764 16.583  0.00 30.00 1 . N ? 
ATOM   667  NH2 NH2 . ARG ARG ARG A A 93  93  . 56.715 -15.588 16.521  0.00 30.00 1 . N ? 
ATOM   668  C   C   . ARG ARG ARG A A 93  93  . 52.311 -18.613 9.882   1.00 52.88 1 . C ? 
ATOM   669  O   O   . ARG ARG ARG A A 93  93  . 53.136 -19.352 9.345   1.00 55.56 1 . O ? 
ATOM   670  N   N   . GLY GLY GLY A A 94  94  . 51.001 -18.748 9.716   1.00 48.47 1 . N ? 
ATOM   671  CA  CA  . GLY GLY GLY A A 94  94  . 50.464 -19.799 8.874   1.00 48.29 1 . C ? 
ATOM   672  C   C   . GLY GLY GLY A A 94  94  . 50.101 -21.050 9.620   1.00 49.16 1 . C ? 
ATOM   673  O   O   . GLY GLY GLY A A 94  94  . 49.562 -21.973 9.032   1.00 50.72 1 . O ? 
ATOM   674  N   N   . LYS LYS LYS A A 95  95  . 50.415 -21.095 10.908  1.00 51.70 1 . N ? 
ATOM   675  CA  CA  . LYS LYS LYS A A 95  95  . 50.110 -22.269 11.708  1.00 53.59 1 . C ? 
ATOM   676  CB  CB  . LYS LYS LYS A A 95  95  . 51.095 -23.399 11.398  1.00 54.09 1 . C ? 
ATOM   677  CG  CG  . LYS LYS LYS A A 95  95  . 52.072 -23.702 12.522  1.00 58.51 1 . C ? 
ATOM   678  CD  CD  . LYS LYS LYS A A 95  95  . 52.407 -25.183 12.578  0.00 30.00 1 . C ? 
ATOM   679  CE  CE  . LYS LYS LYS A A 95  95  . 53.102 -25.641 11.306  0.00 30.00 1 . C ? 
ATOM   680  NZ  NZ  . LYS LYS LYS A A 95  95  . 53.931 -26.857 11.533  0.00 30.00 1 . N ? 
ATOM   681  C   C   . LYS LYS LYS A A 95  95  . 50.131 -21.950 13.194  1.00 52.40 1 . C ? 
ATOM   682  O   O   . LYS LYS LYS A A 95  95  . 50.617 -20.900 13.613  1.00 54.88 1 . O ? 
ATOM   683  N   N   . GLN GLN GLN A A 96  96  . 49.596 -22.871 13.985  1.00 47.58 1 . N ? 
ATOM   684  CA  CA  . GLN GLN GLN A A 96  96  . 49.544 -22.709 15.420  1.00 50.81 1 . C ? 
ATOM   685  CB  CB  . GLN GLN GLN A A 96  96  . 48.729 -23.828 16.042  1.00 53.15 1 . C ? 
ATOM   686  CG  CG  . GLN GLN GLN A A 96  96  . 48.297 -23.525 17.454  1.00 54.59 1 . C ? 
ATOM   687  CD  CD  . GLN GLN GLN A A 96  96  . 47.475 -24.638 18.055  1.00 61.80 1 . C ? 
ATOM   688  OE1 OE1 . GLN GLN GLN A A 96  96  . 46.870 -25.464 17.350  1.00 66.56 1 . O ? 
ATOM   689  NE2 NE2 . GLN GLN GLN A A 96  96  . 47.436 -24.664 19.378  1.00 69.27 1 . N ? 
ATOM   690  C   C   . GLN GLN GLN A A 96  96  . 50.943 -22.648 16.083  1.00 55.42 1 . C ? 
ATOM   691  O   O   . GLN GLN GLN A A 96  96  . 51.786 -23.542 15.940  1.00 51.45 1 . O ? 
ATOM   692  N   N   . SER SER SER A A 97  97  . 51.169 -21.572 16.821  1.00 55.69 1 . N ? 
ATOM   693  CA  CA  . SER SER SER A A 97  97  . 52.405 -21.394 17.547  1.00 58.48 1 . C ? 
ATOM   694  CB  CB  . SER SER SER A A 97  97  . 53.150 -20.174 17.002  1.00 60.21 1 . C ? 
ATOM   695  OG  OG  . SER SER SER A A 97  97  . 53.258 -20.263 15.590  1.00 64.91 1 . O ? 
ATOM   696  C   C   . SER SER SER A A 97  97  . 52.080 -21.217 19.016  1.00 54.75 1 . C ? 
ATOM   697  O   O   . SER SER SER A A 97  97  . 50.916 -21.304 19.425  1.00 60.47 1 . O ? 
ATOM   698  N   N   . SER SER SER A A 98  98  . 53.112 -20.986 19.813  1.00 54.06 1 . N ? 
ATOM   699  CA  CA  . SER SER SER A A 98  98  . 52.922 -20.660 21.218  1.00 61.35 1 . C ? 
ATOM   700  CB  CB  . SER SER SER A A 98  98  . 54.282 -20.542 21.900  1.00 63.92 1 . C ? 
ATOM   701  OG  OG  . SER SER SER A A 98  98  . 55.213 -19.942 21.015  1.00 69.82 1 . O ? 
ATOM   702  C   C   . SER SER SER A A 98  98  . 52.109 -19.366 21.372  1.00 59.04 1 . C ? 
ATOM   703  O   O   . SER SER SER A A 98  98  . 52.147 -18.503 20.488  1.00 60.09 1 . O ? 
ATOM   704  N   N   . CYS CYS CYS A A 99  99  . 51.343 -19.252 22.463  1.00 57.93 1 . N ? 
ATOM   705  CA  CA  . CYS CYS CYS A A 99  99  . 50.597 -18.027 22.724  1.00 59.37 1 . C ? 
ATOM   706  CB  CB  . CYS CYS CYS A A 99  99  . 49.458 -18.221 23.737  1.00 60.11 1 . C ? 
ATOM   707  SG  SG  . CYS CYS CYS A A 99  99  . 48.448 -16.719 24.059  1.00 63.74 1 . S ? 
ATOM   708  C   C   . CYS CYS CYS A A 99  99  . 51.595 -16.988 23.212  1.00 57.71 1 . C ? 
ATOM   709  O   O   . CYS CYS CYS A A 99  99  . 52.140 -17.109 24.293  1.00 58.82 1 . O ? 
ATOM   710  N   N   . THR THR THR A A 100 100 . 51.856 -15.981 22.391  1.00 55.29 1 . N ? 
ATOM   711  CA  CA  . THR THR THR A A 100 100 . 52.716 -14.891 22.807  1.00 57.19 1 . C ? 
ATOM   712  CB  CB  . THR THR THR A A 100 100 . 53.830 -14.608 21.773  1.00 65.35 1 . C ? 
ATOM   713  OG1 OG1 . THR THR THR A A 100 100 . 54.317 -15.841 21.214  1.00 68.63 1 . O ? 
ATOM   714  CG2 CG2 . THR THR THR A A 100 100 . 54.999 -13.840 22.435  1.00 67.55 1 . C ? 
ATOM   715  C   C   . THR THR THR A A 100 100 . 51.868 -13.642 23.028  1.00 52.67 1 . C ? 
ATOM   716  O   O   . THR THR THR A A 100 100 . 52.304 -12.546 22.763  1.00 48.66 1 . O ? 
ATOM   717  N   N   . TYR TYR TYR A A 101 101 . 50.652 -13.789 23.534  1.00 54.37 1 . N ? 
ATOM   718  CA  CA  . TYR TYR TYR A A 101 101 . 49.851 -12.605 23.775  1.00 57.16 1 . C ? 
ATOM   719  CB  CB  . TYR TYR TYR A A 101 101 . 48.451 -12.950 24.303  1.00 58.00 1 . C ? 
ATOM   720  CG  CG  . TYR TYR TYR A A 101 101 . 47.722 -11.704 24.733  1.00 58.13 1 . C ? 
ATOM   721  CD1 CD1 . TYR TYR TYR A A 101 101 . 47.051 -10.925 23.803  1.00 56.40 1 . C ? 
ATOM   722  CE1 CE1 . TYR TYR TYR A A 101 101 . 46.385 -9.780  24.174  1.00 56.18 1 . C ? 
ATOM   723  CZ  CZ  . TYR TYR TYR A A 101 101 . 46.410 -9.365  25.490  1.00 62.86 1 . C ? 
ATOM   724  OH  OH  . TYR TYR TYR A A 101 101 . 45.739 -8.198  25.834  1.00 72.37 1 . O ? 
ATOM   725  CE2 CE2 . TYR TYR TYR A A 101 101 . 47.097 -10.106 26.441  1.00 61.63 1 . C ? 
ATOM   726  CD2 CD2 . TYR TYR TYR A A 101 101 . 47.759 -11.265 26.055  1.00 59.92 1 . C ? 
ATOM   727  C   C   . TYR TYR TYR A A 101 101 . 50.567 -11.659 24.757  1.00 58.07 1 . C ? 
ATOM   728  O   O   . TYR TYR TYR A A 101 101 . 50.935 -12.065 25.865  1.00 52.03 1 . O ? 
ATOM   729  N   N   . GLN GLN GLN A A 102 102 . 50.726 -10.404 24.333  1.00 60.41 1 . N ? 
ATOM   730  CA  CA  . GLN GLN GLN A A 102 102 . 51.338 -9.330  25.133  1.00 63.13 1 . C ? 
ATOM   731  CB  CB  . GLN GLN GLN A A 102 102 . 52.626 -8.834  24.447  1.00 63.49 1 . C ? 
ATOM   732  CG  CG  . GLN GLN GLN A A 102 102 . 53.759 -9.869  24.583  0.00 30.00 1 . C ? 
ATOM   733  CD  CD  . GLN GLN GLN A A 102 102 . 55.019 -9.382  23.899  0.00 30.00 1 . C ? 
ATOM   734  OE1 OE1 . GLN GLN GLN A A 102 102 . 54.965 -8.510  23.031  0.00 30.00 1 . O ? 
ATOM   735  NE2 NE2 . GLN GLN GLN A A 102 102 . 56.160 -9.943  24.287  0.00 30.00 1 . N ? 
ATOM   736  C   C   . GLN GLN GLN A A 102 102 . 50.364 -8.144  25.303  1.00 61.43 1 . C ? 
ATOM   737  O   O   . GLN GLN GLN A A 102 102 . 49.877 -7.576  24.323  1.00 58.64 1 . O ? 
ATOM   738  N   N   . GLU GLU GLU A A 103 103 . 50.089 -7.773  26.548  1.00 63.26 1 . N ? 
ATOM   739  CA  CA  . GLU GLU GLU A A 103 103 . 49.227 -6.613  26.866  1.00 67.10 1 . C ? 
ATOM   740  CB  CB  . GLU GLU GLU A A 103 103 . 49.111 -6.436  28.396  1.00 62.97 1 . C ? 
ATOM   741  CG  CG  . GLU GLU GLU A A 103 103 . 48.353 -7.557  29.138  0.00 30.00 1 . C ? 
ATOM   742  CD  CD  . GLU GLU GLU A A 103 103 . 48.343 -7.367  30.643  0.00 30.00 1 . C ? 
ATOM   743  OE1 OE1 . GLU GLU GLU A A 103 103 . 49.052 -6.464  31.134  0.00 30.00 1 . O ? 
ATOM   744  OE2 OE2 . GLU GLU GLU A A 103 103 . 47.628 -8.122  31.335  0.00 30.00 1 . O ? 
ATOM   745  C   C   . GLU GLU GLU A A 103 103 . 49.703 -5.295  26.218  1.00 68.95 1 . C ? 
ATOM   746  O   O   . GLU GLU GLU A A 103 103 . 48.879 -4.510  25.749  1.00 74.93 1 . O ? 
ATOM   747  N   N   . GLN GLN GLN A A 104 104 . 51.019 -5.068  26.184  1.00 68.52 1 . N ? 
ATOM   748  CA  CA  . GLN GLN GLN A A 104 104 . 51.591 -3.836  25.613  1.00 70.40 1 . C ? 
ATOM   749  CB  CB  . GLN GLN GLN A A 104 104 . 53.130 -3.848  25.678  1.00 65.14 1 . C ? 
ATOM   750  CG  CG  . GLN GLN GLN A A 104 104 . 53.893 -2.930  24.916  0.00 30.00 1 . C ? 
ATOM   751  CD  CD  . GLN GLN GLN A A 104 104 . 55.282 -2.471  25.431  0.00 30.00 1 . C ? 
ATOM   752  OE1 OE1 . GLN GLN GLN A A 104 104 . 55.538 -1.264  25.589  0.00 30.00 1 . O ? 
ATOM   753  NE2 NE2 . GLN GLN GLN A A 104 104 . 56.194 -3.424  25.647  0.00 30.00 1 . N ? 
ATOM   754  C   C   . GLN GLN GLN A A 104 104 . 51.154 -3.574  24.169  1.00 69.22 1 . C ? 
ATOM   755  O   O   . GLN GLN GLN A A 104 104 . 51.100 -2.421  23.742  1.00 71.58 1 . O ? 
ATOM   756  N   N   . TYR TYR TYR A A 105 105 . 50.846 -4.637  23.430  1.00 66.84 1 . N ? 
ATOM   757  CA  CA  . TYR TYR TYR A A 105 105 . 50.438 -4.509  22.031  1.00 64.16 1 . C ? 
ATOM   758  CB  CB  . TYR TYR TYR A A 105 105 . 51.245 -5.469  21.152  1.00 67.44 1 . C ? 
ATOM   759  CG  CG  . TYR TYR TYR A A 105 105 . 52.741 -5.277  21.250  1.00 67.75 1 . C ? 
ATOM   760  CD1 CD1 . TYR TYR TYR A A 105 105 . 53.480 -5.917  22.235  0.00 30.00 1 . C ? 
ATOM   761  CE1 CE1 . TYR TYR TYR A A 105 105 . 54.848 -5.745  22.328  0.00 30.00 1 . C ? 
ATOM   762  CZ  CZ  . TYR TYR TYR A A 105 105 . 55.494 -4.923  21.429  0.00 30.00 1 . C ? 
ATOM   763  OH  OH  . TYR TYR TYR A A 105 105 . 56.856 -4.748  21.518  0.00 30.00 1 . O ? 
ATOM   764  CE2 CE2 . TYR TYR TYR A A 105 105 . 54.783 -4.276  20.441  0.00 30.00 1 . C ? 
ATOM   765  CD2 CD2 . TYR TYR TYR A A 105 105 . 53.415 -4.455  20.356  0.00 30.00 1 . C ? 
ATOM   766  C   C   . TYR TYR TYR A A 105 105 . 48.942 -4.730  21.804  1.00 62.03 1 . C ? 
ATOM   767  O   O   . TYR TYR TYR A A 105 105 . 48.510 -4.996  20.682  1.00 58.57 1 . O ? 
ATOM   768  N   N   . ARG ARG ARG A A 106 106 . 48.160 -4.613  22.873  1.00 57.06 1 . N ? 
ATOM   769  CA  CA  . ARG ARG ARG A A 106 106 . 46.716 -4.788  22.785  1.00 57.31 1 . C ? 
ATOM   770  CB  CB  . ARG ARG ARG A A 106 106 . 46.076 -4.678  24.170  1.00 54.23 1 . C ? 
ATOM   771  CG  CG  . ARG ARG ARG A A 106 106 . 44.630 -5.143  24.224  1.00 48.09 1 . C ? 
ATOM   772  CD  CD  . ARG ARG ARG A A 106 106 . 44.169 -5.346  25.658  0.00 30.00 1 . C ? 
ATOM   773  NE  NE  . ARG ARG ARG A A 106 106 . 43.723 -4.098  26.271  0.00 30.00 1 . N ? 
ATOM   774  CZ  CZ  . ARG ARG ARG A A 106 106 . 43.564 -3.923  27.578  0.00 30.00 1 . C ? 
ATOM   775  NH1 NH1 . ARG ARG ARG A A 106 106 . 43.154 -2.752  28.047  0.00 30.00 1 . N ? 
ATOM   776  NH2 NH2 . ARG ARG ARG A A 106 106 . 43.814 -4.918  28.418  0.00 30.00 1 . N ? 
ATOM   777  C   C   . ARG ARG ARG A A 106 106 . 46.123 -3.745  21.847  1.00 64.32 1 . C ? 
ATOM   778  O   O   . ARG ARG ARG A A 106 106 . 46.112 -2.553  22.156  1.00 75.09 1 . O ? 
ATOM   779  N   N   . GLY GLY GLY A A 107 107 . 45.631 -4.199  20.699  1.00 62.35 1 . N ? 
ATOM   780  CA  CA  . GLY GLY GLY A A 107 107 . 45.052 -3.305  19.712  1.00 65.74 1 . C ? 
ATOM   781  C   C   . GLY GLY GLY A A 107 107 . 43.618 -2.936  20.036  1.00 71.29 1 . C ? 
ATOM   782  O   O   . GLY GLY GLY A A 107 107 . 43.190 -1.810  19.775  1.00 75.06 1 . O ? 
ATOM   783  N   N   . ALA ALA ALA A A 108 108 . 42.866 -3.872  20.608  1.00 73.67 1 . N ? 
ATOM   784  CA  CA  . ALA ALA ALA A A 108 108 . 41.437 -3.652  20.831  1.00 72.36 1 . C ? 
ATOM   785  CB  CB  . ALA ALA ALA A A 108 108 . 40.680 -3.823  19.523  1.00 73.26 1 . C ? 
ATOM   786  C   C   . ALA ALA ALA A A 108 108 . 40.860 -4.580  21.882  1.00 70.03 1 . C ? 
ATOM   787  O   O   . ALA ALA ALA A A 108 108 . 41.400 -5.655  22.155  1.00 70.91 1 . O ? 
ATOM   788  N   N   . SER SER SER A A 109 109 . 39.750 -4.149  22.467  1.00 65.94 1 . N ? 
ATOM   789  CA  CA  . SER SER SER A A 109 109 . 39.024 -4.953  23.434  1.00 62.51 1 . C ? 
ATOM   790  CB  CB  . SER SER SER A A 109 109 . 39.298 -4.445  24.844  1.00 70.22 1 . C ? 
ATOM   791  OG  OG  . SER SER SER A A 109 109 . 38.538 -5.147  25.826  1.00 80.37 1 . O ? 
ATOM   792  C   C   . SER SER SER A A 109 109 . 37.534 -4.893  23.142  1.00 59.63 1 . C ? 
ATOM   793  O   O   . SER SER SER A A 109 109 . 37.079 -4.134  22.282  1.00 56.65 1 . O ? 
ATOM   794  N   N   . MET MET MET A A 110 110 . 36.778 -5.693  23.879  1.00 60.46 1 . N ? 
ATOM   795  CA  CA  . MET MET MET A A 110 110 . 35.329 -5.743  23.741  1.00 58.67 1 . C ? 
ATOM   796  CB  CB  . MET MET MET A A 110 110 . 34.970 -6.507  22.485  1.00 62.22 1 . C ? 
ATOM   797  CG  CG  . MET MET MET A A 110 110 . 35.839 -7.708  22.285  1.00 67.26 1 . C ? 
ATOM   798  SD  SD  . MET MET MET A A 110 110 . 35.278 -8.620  20.859  1.00 77.47 1 . S ? 
ATOM   799  CE  CE  . MET MET MET A A 110 110 . 33.880 -9.495  21.569  1.00 71.47 1 . C ? 
ATOM   800  C   C   . MET MET MET A A 110 110 . 34.607 -6.345  24.953  1.00 53.11 1 . C ? 
ATOM   801  O   O   . MET MET MET A A 110 110 . 35.204 -6.976  25.849  1.00 54.53 1 . O ? 
ATOM   802  N   N   . SER SER SER A A 111 111 . 33.310 -6.100  24.966  1.00 47.26 1 . N ? 
ATOM   803  CA  CA  . SER SER SER A A 111 111 . 32.432 -6.409  26.088  1.00 49.24 1 . C ? 
ATOM   804  CB  CB  . SER SER SER A A 111 111 . 31.642 -5.153  26.429  1.00 49.91 1 . C ? 
ATOM   805  OG  OG  . SER SER SER A A 111 111 . 30.542 -5.034  25.527  1.00 50.94 1 . O ? 
ATOM   806  C   C   . SER SER SER A A 111 111 . 31.424 -7.528  25.779  1.00 48.36 1 . C ? 
ATOM   807  O   O   . SER SER SER A A 111 111 . 30.884 -8.118  26.684  1.00 53.66 1 . O ? 
ATOM   808  N   N   . GLY GLY GLY A A 112 112 . 31.142 -7.778  24.502  1.00 45.40 1 . N ? 
ATOM   809  CA  CA  . GLY GLY GLY A A 112 112 . 30.246 -8.851  24.086  1.00 42.17 1 . C ? 
ATOM   810  C   C   . GLY GLY GLY A A 112 112 . 30.130 -9.030  22.564  1.00 43.07 1 . C ? 
ATOM   811  O   O   . GLY GLY GLY A A 112 112 . 30.944 -8.542  21.781  1.00 44.06 1 . O ? 
ATOM   812  N   N   . SER SER SER A A 113 113 . 29.113 -9.773  22.158  1.00 47.08 1 . N ? 
ATOM   813  CA  CA  . SER SER SER A A 113 113 . 28.764 -9.959  20.772  1.00 49.18 1 . C ? 
ATOM   814  CB  CB  . SER SER SER A A 113 113 . 29.341 -11.269 20.249  1.00 51.80 1 . C ? 
ATOM   815  OG  OG  . SER SER SER A A 113 113 . 28.943 -12.318 21.096  1.00 54.53 1 . O ? 
ATOM   816  C   C   . SER SER SER A A 113 113 . 27.254 -9.998  20.677  1.00 52.33 1 . C ? 
ATOM   817  O   O   . SER SER SER A A 113 113 . 26.595 -10.457 21.600  1.00 50.72 1 . O ? 
ATOM   818  N   N   . VAL VAL VAL A A 114 114 . 26.716 -9.495  19.566  1.00 55.83 1 . N ? 
ATOM   819  CA  CA  . VAL VAL VAL A A 114 114 . 25.295 -9.557  19.289  1.00 55.83 1 . C ? 
ATOM   820  CB  CB  . VAL VAL VAL A A 114 114 . 24.730 -8.205  18.817  1.00 59.96 1 . C ? 
ATOM   821  CG1 CG1 . VAL VAL VAL A A 114 114 . 23.212 -8.296  18.710  1.00 64.48 1 . C ? 
ATOM   822  CG2 CG2 . VAL VAL VAL A A 114 114 . 25.143 -7.088  19.763  1.00 59.87 1 . C ? 
ATOM   823  C   C   . VAL VAL VAL A A 114 114 . 25.133 -10.560 18.171  1.00 53.83 1 . C ? 
ATOM   824  O   O   . VAL VAL VAL A A 114 114 . 25.854 -10.505 17.186  1.00 55.77 1 . O ? 
ATOM   825  N   N   . GLN GLN GLN A A 115 115 . 24.206 -11.490 18.339  1.00 52.95 1 . N ? 
ATOM   826  CA  CA  . GLN GLN GLN A A 115 115 . 23.976 -12.534 17.372  1.00 50.48 1 . C ? 
ATOM   827  CB  CB  . GLN GLN GLN A A 115 115 . 23.718 -13.879 18.055  1.00 48.03 1 . C ? 
ATOM   828  CG  CG  . GLN GLN GLN A A 115 115 . 24.888 -14.559 18.639  0.00 30.00 1 . C ? 
ATOM   829  CD  CD  . GLN GLN GLN A A 115 115 . 24.568 -15.869 19.328  0.00 30.00 1 . C ? 
ATOM   830  OE1 OE1 . GLN GLN GLN A A 115 115 . 23.430 -16.101 19.738  0.00 30.00 1 . O ? 
ATOM   831  NE2 NE2 . GLN GLN GLN A A 115 115 . 25.571 -16.733 19.456  0.00 30.00 1 . N ? 
ATOM   832  C   C   . GLN GLN GLN A A 115 115 . 22.757 -12.095 16.619  1.00 55.09 1 . C ? 
ATOM   833  O   O   . GLN GLN GLN A A 115 115 . 21.746 -11.766 17.246  1.00 57.10 1 . O ? 
ATOM   834  N   N   . ILE ILE ILE A A 116 116 . 22.860 -12.051 15.286  1.00 55.16 1 . N ? 
ATOM   835  CA  CA  . ILE ILE ILE A A 116 116 . 21.735 -11.699 14.434  1.00 56.02 1 . C ? 
ATOM   836  CB  CB  . ILE ILE ILE A A 116 116 . 22.236 -11.192 13.079  1.00 62.19 1 . C ? 
ATOM   837  CG1 CG1 . ILE ILE ILE A A 116 116 . 22.829 -9.787  13.266  1.00 63.76 1 . C ? 
ATOM   838  CD1 CD1 . ILE ILE ILE A A 116 116 . 23.985 -9.491  12.360  1.00 65.47 1 . C ? 
ATOM   839  CG2 CG2 . ILE ILE ILE A A 116 116 . 21.113 -11.165 12.057  1.00 63.46 1 . C ? 
ATOM   840  C   C   . ILE ILE ILE A A 116 116 . 20.778 -12.897 14.299  1.00 61.48 1 . C ? 
ATOM   841  O   O   . ILE ILE ILE A A 116 116 . 21.221 -14.055 14.164  1.00 60.41 1 . O ? 
ATOM   842  N   N   . ASN ASN ASN A A 117 117 . 19.474 -12.609 14.377  1.00 54.85 1 . N ? 
ATOM   843  CA  CA  . ASN ASN ASN A A 117 117 . 18.446 -13.634 14.336  1.00 59.16 1 . C ? 
ATOM   844  CB  CB  . ASN ASN ASN A A 117 117 . 17.050 -12.998 14.236  1.00 63.84 1 . C ? 
ATOM   845  CG  CG  . ASN ASN ASN A A 117 117 . 16.583 -12.311 15.438  0.00 30.00 1 . C ? 
ATOM   846  OD1 OD1 . ASN ASN ASN A A 117 117 . 17.046 -12.650 16.527  0.00 30.00 1 . O ? 
ATOM   847  ND2 ND2 . ASN ASN ASN A A 117 117 . 15.669 -11.356 15.315  0.00 30.00 1 . N ? 
ATOM   848  C   C   . ASN ASN ASN A A 117 117 . 18.669 -14.592 13.167  1.00 58.95 1 . C ? 
ATOM   849  O   O   . ASN ASN ASN A A 117 117 . 18.671 -14.175 11.999  1.00 56.47 1 . O ? 
ATOM   850  N   N   . SER SER SER A A 118 118 . 18.872 -15.864 13.489  1.00 51.53 1 . N ? 
ATOM   851  CA  CA  . SER SER SER A A 118 118 . 19.190 -16.856 12.488  1.00 55.22 1 . C ? 
ATOM   852  CB  CB  . SER SER SER A A 118 118 . 19.198 -18.247 13.123  1.00 53.66 1 . C ? 
ATOM   853  OG  OG  . SER SER SER A A 118 118 . 19.470 -19.220 12.128  1.00 55.60 1 . O ? 
ATOM   854  C   C   . SER SER SER A A 118 118 . 18.213 -16.818 11.304  1.00 55.20 1 . C ? 
ATOM   855  O   O   . SER SER SER A A 118 118 . 16.999 -16.829 11.499  1.00 61.50 1 . O ? 
ATOM   856  N   N   . GLY GLY GLY A A 119 119 . 18.756 -16.750 10.085  1.00 56.18 1 . N ? 
ATOM   857  CA  CA  . GLY GLY GLY A A 119 119 . 17.961 -16.736 8.852   1.00 54.80 1 . C ? 
ATOM   858  C   C   . GLY GLY GLY A A 119 119 . 17.396 -15.393 8.392   1.00 56.62 1 . C ? 
ATOM   859  O   O   . GLY GLY GLY A A 119 119 . 16.827 -15.306 7.302   1.00 60.99 1 . O ? 
ATOM   860  N   N   . SER SER SER A A 120 120 . 17.548 -14.336 9.184   1.00 53.96 1 . N ? 
ATOM   861  CA  CA  . SER SER SER A A 120 120 . 16.946 -13.059 8.833   1.00 53.95 1 . C ? 
ATOM   862  CB  CB  . SER SER SER A A 120 120 . 16.356 -12.363 10.060  1.00 54.58 1 . C ? 
ATOM   863  OG  OG  . SER SER SER A A 120 120 . 15.940 -11.050 9.706   1.00 58.34 1 . O ? 
ATOM   864  C   C   . SER SER SER A A 120 120 . 17.952 -12.136 8.170   1.00 54.22 1 . C ? 
ATOM   865  O   O   . SER SER SER A A 120 120 . 18.847 -11.614 8.837   1.00 54.84 1 . O ? 
ATOM   866  N   N   . GLU GLU GLU A A 121 121 . 17.773 -11.923 6.863   1.00 58.27 1 . N ? 
ATOM   867  CA  CA  . GLU GLU GLU A A 121 121 . 18.637 -11.042 6.073   1.00 57.36 1 . C ? 
ATOM   868  CB  CB  . GLU GLU GLU A A 121 121 . 18.593 -11.442 4.599   1.00 57.26 1 . C ? 
ATOM   869  CG  CG  . GLU GLU GLU A A 121 121 . 19.214 -12.798 4.301   1.00 59.70 1 . C ? 
ATOM   870  CD  CD  . GLU GLU GLU A A 121 121 . 19.324 -13.081 2.804   1.00 61.60 1 . C ? 
ATOM   871  OE1 OE1 . GLU GLU GLU A A 121 121 . 18.430 -13.769 2.269   1.00 60.36 1 . O ? 
ATOM   872  OE2 OE2 . GLU GLU GLU A A 121 121 . 20.292 -12.606 2.156   1.00 59.73 1 . O ? 
ATOM   873  C   C   . GLU GLU GLU A A 121 121 . 18.284 -9.556  6.209   1.00 57.21 1 . C ? 
ATOM   874  O   O   . GLU GLU GLU A A 121 121 . 19.102 -8.683  5.893   1.00 58.85 1 . O ? 
ATOM   875  N   N   . SER SER SER A A 122 122 . 17.066 -9.258  6.649   1.00 56.33 1 . N ? 
ATOM   876  CA  CA  . SER SER SER A A 122 122 . 16.678 -7.863  6.905   1.00 56.89 1 . C ? 
ATOM   877  CB  CB  . SER SER SER A A 122 122 . 15.169 -7.734  6.923   1.00 54.24 1 . C ? 
ATOM   878  OG  OG  . SER SER SER A A 122 122 . 14.642 -8.567  7.929   1.00 58.47 1 . O ? 
ATOM   879  C   C   . SER SER SER A A 122 122 . 17.283 -7.347  8.224   1.00 53.45 1 . C ? 
ATOM   880  O   O   . SER SER SER A A 122 122 . 17.654 -6.187  8.314   1.00 59.00 1 . O ? 
ATOM   881  N   N   . ASP ASP ASP A A 123 123 . 17.501 -8.270  9.156   1.00 51.86 1 . N ? 
ATOM   882  CA  CA  . ASP ASP ASP A A 123 123 . 18.152 -7.956  10.415  1.00 55.19 1 . C ? 
ATOM   883  CB  CB  . ASP ASP ASP A A 123 123 . 17.887 -9.048  11.450  1.00 57.30 1 . C ? 
ATOM   884  CG  CG  . ASP ASP ASP A A 123 123 . 16.588 -8.836  12.201  0.00 30.00 1 . C ? 
ATOM   885  OD1 OD1 . ASP ASP ASP A A 123 123 . 15.969 -7.764  12.031  0.00 30.00 1 . O ? 
ATOM   886  OD2 OD2 . ASP ASP ASP A A 123 123 . 16.185 -9.740  12.963  0.00 30.00 1 . O ? 
ATOM   887  C   C   . ASP ASP ASP A A 123 123 . 19.650 -7.855  10.114  1.00 54.02 1 . C ? 
ATOM   888  O   O   . ASP ASP ASP A A 123 123 . 20.348 -7.009  10.672  1.00 47.94 1 . O ? 
ATOM   889  N   N   . LEU LEU LEU A A 124 124 . 20.135 -8.726  9.226   1.00 52.31 1 . N ? 
ATOM   890  CA  CA  . LEU LEU LEU A A 124 124 . 21.532 -8.717  8.821   1.00 54.22 1 . C ? 
ATOM   891  CB  CB  . LEU LEU LEU A A 124 124 . 21.845 -9.931  7.937   1.00 58.47 1 . C ? 
ATOM   892  CG  CG  . LEU LEU LEU A A 124 124 . 23.253 -10.071 7.335   1.00 58.42 1 . C ? 
ATOM   893  CD1 CD1 . LEU LEU LEU A A 124 124 . 24.365 -9.875  8.351   1.00 56.13 1 . C ? 
ATOM   894  CD2 CD2 . LEU LEU LEU A A 124 124 . 23.396 -11.436 6.674   1.00 59.89 1 . C ? 
ATOM   895  C   C   . LEU LEU LEU A A 124 124 . 21.865 -7.395  8.103   1.00 55.78 1 . C ? 
ATOM   896  O   O   . LEU LEU LEU A A 124 124 . 22.893 -6.776  8.379   1.00 58.19 1 . O ? 
ATOM   897  N   N   . GLU GLU GLU A A 125 125 . 20.988 -6.946  7.213   1.00 54.33 1 . N ? 
ATOM   898  CA  CA  . GLU GLU GLU A A 125 125 . 21.214 -5.679  6.507   1.00 57.13 1 . C ? 
ATOM   899  CB  CB  . GLU GLU GLU A A 125 125 . 20.167 -5.443  5.406   1.00 61.33 1 . C ? 
ATOM   900  CG  CG  . GLU GLU GLU A A 125 125 . 19.763 -4.047  5.120   0.00 30.00 1 . C ? 
ATOM   901  CD  CD  . GLU GLU GLU A A 125 125 . 18.395 -3.826  4.505   0.00 30.00 1 . C ? 
ATOM   902  OE1 OE1 . GLU GLU GLU A A 125 125 . 17.567 -3.128  5.129   0.00 30.00 1 . O ? 
ATOM   903  OE2 OE2 . GLU GLU GLU A A 125 125 . 18.148 -4.349  3.399   0.00 30.00 1 . O ? 
ATOM   904  C   C   . GLU GLU GLU A A 125 125 . 21.195 -4.531  7.496   1.00 53.70 1 . C ? 
ATOM   905  O   O   . GLU GLU GLU A A 125 125 . 22.063 -3.675  7.483   1.00 54.46 1 . O ? 
ATOM   906  N   N   . ALA ALA ALA A A 126 126 . 20.219 -4.540  8.387   1.00 53.89 1 . N ? 
ATOM   907  CA  CA  . ALA ALA ALA A A 126 126 . 20.143 -3.525  9.422   1.00 51.16 1 . C ? 
ATOM   908  CB  CB  . ALA ALA ALA A A 126 126 . 18.920 -3.764  10.311  1.00 51.04 1 . C ? 
ATOM   909  C   C   . ALA ALA ALA A A 126 126 . 21.439 -3.476  10.242  1.00 46.29 1 . C ? 
ATOM   910  O   O   . ALA ALA ALA A A 126 126 . 21.927 -2.396  10.565  1.00 48.94 1 . O ? 
ATOM   911  N   N   . ALA ALA ALA A A 127 127 . 22.018 -4.632  10.565  1.00 47.30 1 . N ? 
ATOM   912  CA  CA  . ALA ALA ALA A A 127 127 . 23.302 -4.657  11.296  1.00 45.01 1 . C ? 
ATOM   913  CB  CB  . ALA ALA ALA A A 127 127 . 23.677 -6.064  11.688  1.00 44.47 1 . C ? 
ATOM   914  C   C   . ALA ALA ALA A A 127 127 . 24.415 -4.045  10.477  1.00 48.47 1 . C ? 
ATOM   915  O   O   . ALA ALA ALA A A 127 127 . 25.192 -3.237  10.982  1.00 47.15 1 . O ? 
ATOM   916  N   N   . VAL VAL VAL A A 128 128 . 24.460 -4.414  9.197   1.00 50.55 1 . N ? 
ATOM   917  CA  CA  . VAL VAL VAL A A 128 128 . 25.562 -4.027  8.321   1.00 53.28 1 . C ? 
ATOM   918  CB  CB  . VAL VAL VAL A A 128 128 . 25.574 -4.857  7.018   1.00 53.50 1 . C ? 
ATOM   919  CG1 CG1 . VAL VAL VAL A A 128 128 . 26.696 -4.392  6.123   1.00 58.55 1 . C ? 
ATOM   920  CG2 CG2 . VAL VAL VAL A A 128 128 . 25.737 -6.349  7.314   1.00 52.84 1 . C ? 
ATOM   921  C   C   . VAL VAL VAL A A 128 128 . 25.521 -2.534  7.998   1.00 53.58 1 . C ? 
ATOM   922  O   O   . VAL VAL VAL A A 128 128 . 26.565 -1.867  7.954   1.00 52.30 1 . O ? 
ATOM   923  N   N   . ALA ALA ALA A A 129 129 . 24.319 -2.020  7.770   1.00 49.03 1 . N ? 
ATOM   924  CA  CA  . ALA ALA ALA A A 129 129 . 24.130 -0.597  7.488   1.00 51.66 1 . C ? 
ATOM   925  CB  CB  . ALA ALA ALA A A 129 129 . 22.715 -0.355  6.986   1.00 51.97 1 . C ? 
ATOM   926  C   C   . ALA ALA ALA A A 129 129 . 24.388 0.284   8.701   1.00 51.73 1 . C ? 
ATOM   927  O   O   . ALA ALA ALA A A 129 129 . 25.115 1.262   8.624   1.00 56.76 1 . O ? 
ATOM   928  N   N   . ASN ASN ASN A A 130 130 . 23.780 -0.079  9.820   1.00 54.33 1 . N ? 
ATOM   929  CA  CA  . ASN ASN ASN A A 130 130 . 23.726 0.772   11.008  1.00 57.04 1 . C ? 
ATOM   930  CB  CB  . ASN ASN ASN A A 130 130 . 22.352 0.612   11.679  1.00 55.46 1 . C ? 
ATOM   931  CG  CG  . ASN ASN ASN A A 130 130 . 21.215 1.131   10.988  0.00 30.00 1 . C ? 
ATOM   932  OD1 OD1 . ASN ASN ASN A A 130 130 . 21.389 2.022   10.157  0.00 30.00 1 . O ? 
ATOM   933  ND2 ND2 . ASN ASN ASN A A 130 130 . 20.017 0.622   11.252  0.00 30.00 1 . N ? 
ATOM   934  C   C   . ASN ASN ASN A A 130 130 . 24.840 0.554   12.039  1.00 57.22 1 . C ? 
ATOM   935  O   O   . ASN ASN ASN A A 130 130 . 25.113 1.439   12.850  1.00 66.26 1 . O ? 
ATOM   936  N   N   . VAL VAL VAL A A 131 131 . 25.489 -0.609  12.021  1.00 60.29 1 . N ? 
ATOM   937  CA  CA  . VAL VAL VAL A A 131 131 . 26.533 -0.912  13.022  1.00 56.20 1 . C ? 
ATOM   938  CB  CB  . VAL VAL VAL A A 131 131 . 26.196 -2.187  13.828  1.00 54.86 1 . C ? 
ATOM   939  CG1 CG1 . VAL VAL VAL A A 131 131 . 27.134 -2.307  15.008  1.00 58.96 1 . C ? 
ATOM   940  CG2 CG2 . VAL VAL VAL A A 131 131 . 24.736 -2.186  14.305  1.00 53.68 1 . C ? 
ATOM   941  C   C   . VAL VAL VAL A A 131 131 . 27.935 -1.050  12.394  1.00 56.59 1 . C ? 
ATOM   942  O   O   . VAL VAL VAL A A 131 131 . 28.900 -0.402  12.840  1.00 53.57 1 . O ? 
ATOM   943  N   N   . GLY GLY GLY A A 132 132 . 28.048 -1.881  11.357  1.00 51.82 1 . N ? 
ATOM   944  CA  CA  . GLY GLY GLY A A 132 132 . 29.354 -2.173  10.790  1.00 47.70 1 . C ? 
ATOM   945  C   C   . GLY GLY GLY A A 132 132 . 29.489 -3.552  10.163  1.00 47.93 1 . C ? 
ATOM   946  O   O   . GLY GLY GLY A A 132 132 . 28.496 -4.294  9.998   1.00 46.26 1 . O ? 
ATOM   947  N   N   . PRO PRO PRO A A 133 133 . 30.731 -3.896  9.779   1.00 44.09 1 . N ? 
ATOM   948  CA  CA  . PRO PRO PRO A A 133 133 . 31.020 -5.192  9.180   1.00 42.38 1 . C ? 
ATOM   949  CB  CB  . PRO PRO PRO A A 133 133 . 32.533 -5.150  8.977   1.00 42.03 1 . C ? 
ATOM   950  CG  CG  . PRO PRO PRO A A 133 133 . 32.869 -3.697  8.869   1.00 40.67 1 . C ? 
ATOM   951  CD  CD  . PRO PRO PRO A A 133 133 . 31.894 -2.989  9.745   1.00 40.03 1 . C ? 
ATOM   952  C   C   . PRO PRO PRO A A 133 133 . 30.634 -6.330  10.116  1.00 42.97 1 . C ? 
ATOM   953  O   O   . PRO PRO PRO A A 133 133 . 30.943 -6.268  11.309  1.00 49.90 1 . O ? 
ATOM   954  N   N   . VAL VAL VAL A A 134 134 . 29.961 -7.343  9.570   1.00 41.39 1 . N ? 
ATOM   955  CA  CA  . VAL VAL VAL A A 134 134 . 29.389 -8.449  10.327  1.00 39.32 1 . C ? 
ATOM   956  CB  CB  . VAL VAL VAL A A 134 134 . 27.878 -8.538  10.081  1.00 40.87 1 . C ? 
ATOM   957  CG1 CG1 . VAL VAL VAL A A 134 134 . 27.232 -9.702  10.834  1.00 42.61 1 . C ? 
ATOM   958  CG2 CG2 . VAL VAL VAL A A 134 134 . 27.233 -7.237  10.507  1.00 44.48 1 . C ? 
ATOM   959  C   C   . VAL VAL VAL A A 134 134 . 30.048 -9.759  9.928   1.00 39.95 1 . C ? 
ATOM   960  O   O   . VAL VAL VAL A A 134 134 . 30.184 -10.069 8.749   1.00 46.87 1 . O ? 
ATOM   961  N   N   . ALA ALA ALA A A 135 135 . 30.443 -10.534 10.922  1.00 39.23 1 . N ? 
ATOM   962  CA  CA  . ALA ALA ALA A A 135 135 . 31.051 -11.801 10.691  1.00 41.14 1 . C ? 
ATOM   963  CB  CB  . ALA ALA ALA A A 135 135 . 31.831 -12.234 11.911  1.00 43.65 1 . C ? 
ATOM   964  C   C   . ALA ALA ALA A A 135 135 . 29.930 -12.772 10.376  1.00 42.99 1 . C ? 
ATOM   965  O   O   . ALA ALA ALA A A 135 135 . 28.909 -12.800 11.062  1.00 38.65 1 . O ? 
ATOM   966  N   N   . VAL VAL VAL A A 136 136 . 30.107 -13.513 9.284   1.00 47.20 1 . N ? 
ATOM   967  CA  CA  . VAL VAL VAL A A 136 136 . 29.198 -14.589 8.885   1.00 47.30 1 . C ? 
ATOM   968  CB  CB  . VAL VAL VAL A A 136 136 . 28.396 -14.206 7.631   1.00 47.43 1 . C ? 
ATOM   969  CG1 CG1 . VAL VAL VAL A A 136 136 . 27.624 -12.906 7.840   1.00 44.36 1 . C ? 
ATOM   970  CG2 CG2 . VAL VAL VAL A A 136 136 . 29.314 -14.133 6.405   1.00 50.00 1 . C ? 
ATOM   971  C   C   . VAL VAL VAL A A 136 136 . 29.943 -15.900 8.583   1.00 47.14 1 . C ? 
ATOM   972  O   O   . VAL VAL VAL A A 136 136 . 31.163 -15.924 8.444   1.00 44.55 1 . O ? 
ATOM   973  N   N   . ALA ALA ALA A A 137 137 . 29.183 -16.982 8.490   1.00 49.08 1 . N ? 
ATOM   974  CA  CA  . ALA ALA ALA A A 137 137 . 29.666 -18.251 7.953   1.00 51.24 1 . C ? 
ATOM   975  CB  CB  . ALA ALA ALA A A 137 137 . 29.816 -19.278 9.047   1.00 51.67 1 . C ? 
ATOM   976  C   C   . ALA ALA ALA A A 137 137 . 28.712 -18.788 6.886   1.00 54.11 1 . C ? 
ATOM   977  O   O   . ALA ALA ALA A A 137 137 . 27.487 -18.625 6.965   1.00 50.25 1 . O ? 
ATOM   978  N   N   . ILE ILE ILE A A 138 138 . 29.288 -19.460 5.898   1.00 57.63 1 . N ? 
ATOM   979  CA  CA  . ILE ILE ILE A A 138 138 . 28.517 -19.973 4.775   1.00 56.90 1 . C ? 
ATOM   980  CB  CB  . ILE ILE ILE A A 138 138 . 28.749 -19.149 3.507   1.00 54.59 1 . C ? 
ATOM   981  CG1 CG1 . ILE ILE ILE A A 138 138 . 30.216 -19.214 3.097   1.00 57.01 1 . C ? 
ATOM   982  CD1 CD1 . ILE ILE ILE A A 138 138 . 30.476 -18.507 1.793   1.00 63.29 1 . C ? 
ATOM   983  CG2 CG2 . ILE ILE ILE A A 138 138 . 28.317 -17.704 3.724   1.00 53.53 1 . C ? 
ATOM   984  C   C   . ILE ILE ILE A A 138 138 . 28.881 -21.403 4.474   1.00 59.75 1 . C ? 
ATOM   985  O   O   . ILE ILE ILE A A 138 138 . 29.829 -21.971 5.050   1.00 59.06 1 . O ? 
ATOM   986  N   N   . ASP ASP ASP A A 139 139 . 28.063 -21.972 3.599   1.00 62.29 1 . N ? 
ATOM   987  CA  CA  . ASP ASP ASP A A 139 139 . 28.411 -23.142 2.826   1.00 64.22 1 . C ? 
ATOM   988  CB  CB  . ASP ASP ASP A A 139 139 . 27.123 -23.814 2.339   1.00 68.62 1 . C ? 
ATOM   989  CG  CG  . ASP ASP ASP A A 139 139 . 27.371 -25.168 1.714   1.00 72.50 1 . C ? 
ATOM   990  OD1 OD1 . ASP ASP ASP A A 139 139 . 28.541 -25.640 1.710   1.00 70.79 1 . O ? 
ATOM   991  OD2 OD2 . ASP ASP ASP A A 139 139 . 26.384 -25.763 1.241   1.00 74.01 1 . O ? 
ATOM   992  C   C   . ASP ASP ASP A A 139 139 . 29.275 -22.715 1.620   1.00 60.12 1 . C ? 
ATOM   993  O   O   . ASP ASP ASP A A 139 139 . 28.778 -22.102 0.671   1.00 53.32 1 . O ? 
ATOM   994  N   N   . GLY GLY GLY A A 140 140 . 30.572 -22.994 1.697   1.00 57.03 1 . N ? 
ATOM   995  CA  CA  . GLY GLY GLY A A 140 140 . 31.474 -22.844 0.563   1.00 60.12 1 . C ? 
ATOM   996  C   C   . GLY GLY GLY A A 140 140 . 31.945 -24.184 0.011   1.00 62.31 1 . C ? 
ATOM   997  O   O   . GLY GLY GLY A A 140 140 . 33.073 -24.290 -0.458  1.00 64.40 1 . O ? 
ATOM   998  N   N   . GLU GLU GLU A A 141 141 . 31.078 -25.201 0.063   1.00 66.26 1 . N ? 
ATOM   999  CA  CA  . GLU GLU GLU A A 141 141 . 31.390 -26.555 -0.431  1.00 64.56 1 . C ? 
ATOM   1000 CB  CB  . GLU GLU GLU A A 141 141 . 30.306 -27.508 -0.072  0.00 30.00 1 . C ? 
ATOM   1001 CG  CG  . GLU GLU GLU A A 141 141 . 30.185 -27.741 1.426   0.00 30.00 1 . C ? 
ATOM   1002 CD  CD  . GLU GLU GLU A A 141 141 . 29.034 -28.664 1.779   0.00 30.00 1 . C ? 
ATOM   1003 OE1 OE1 . GLU GLU GLU A A 141 141 . 28.219 -28.969 0.884   0.00 30.00 1 . O ? 
ATOM   1004 OE2 OE2 . GLU GLU GLU A A 141 141 . 28.943 -29.081 2.953   0.00 30.00 1 . O ? 
ATOM   1005 C   C   . GLU GLU GLU A A 141 141 . 31.628 -26.587 -1.959  1.00 64.39 1 . C ? 
ATOM   1006 O   O   . GLU GLU GLU A A 141 141 . 32.564 -27.226 -2.440  1.00 70.11 1 . O ? 
ATOM   1007 N   N   . SER SER SER A A 142 142 . 30.786 -25.881 -2.706  1.00 59.04 1 . N ? 
ATOM   1008 CA  CA  . SER SER SER A A 142 142 . 30.824 -25.882 -4.159  1.00 51.21 1 . C ? 
ATOM   1009 CB  CB  . SER SER SER A A 142 142 . 29.792 -24.891 -4.703  1.00 50.77 1 . C ? 
ATOM   1010 OG  OG  . SER SER SER A A 142 142 . 29.856 -24.771 -6.123  1.00 51.18 1 . O ? 
ATOM   1011 C   C   . SER SER SER A A 142 142 . 32.194 -25.550 -4.765  1.00 55.39 1 . C ? 
ATOM   1012 O   O   . SER SER SER A A 142 142 . 32.946 -24.687 -4.286  1.00 55.92 1 . O ? 
ATOM   1013 N   N   . ASN ASN ASN A A 143 143 . 32.471 -26.210 -5.882  1.00 57.40 1 . N ? 
ATOM   1014 CA  CA  . ASN ASN ASN A A 143 143 . 33.635 -25.930 -6.671  1.00 54.80 1 . C ? 
ATOM   1015 CB  CB  . ASN ASN ASN A A 143 143 . 33.709 -26.968 -7.771  1.00 62.63 1 . C ? 
ATOM   1016 CG  CG  . ASN ASN ASN A A 143 143 . 35.110 -27.177 -8.288  1.00 70.89 1 . C ? 
ATOM   1017 OD1 OD1 . ASN ASN ASN A A 143 143 . 36.064 -27.159 -7.521  1.00 74.00 1 . O ? 
ATOM   1018 ND2 ND2 . ASN ASN ASN A A 143 143 . 35.238 -27.407 -9.603  1.00 73.84 1 . N ? 
ATOM   1019 C   C   . ASN ASN ASN A A 143 143 . 33.534 -24.514 -7.242  1.00 50.23 1 . C ? 
ATOM   1020 O   O   . ASN ASN ASN A A 143 143 . 34.536 -23.881 -7.595  1.00 43.77 1 . O ? 
ATOM   1021 N   N   . ALA ALA ALA A A 144 144 . 32.306 -24.017 -7.319  1.00 48.37 1 . N ? 
ATOM   1022 CA  CA  . ALA ALA ALA A A 144 144 . 32.051 -22.693 -7.865  1.00 52.37 1 . C ? 
ATOM   1023 CB  CB  . ALA ALA ALA A A 144 144 . 30.561 -22.513 -8.152  1.00 53.79 1 . C ? 
ATOM   1024 C   C   . ALA ALA ALA A A 144 144 . 32.547 -21.626 -6.911  1.00 53.14 1 . C ? 
ATOM   1025 O   O   . ALA ALA ALA A A 144 144 . 33.119 -20.602 -7.342  1.00 51.04 1 . O ? 
ATOM   1026 N   N   . PHE PHE PHE A A 145 145 . 32.306 -21.866 -5.620  1.00 50.09 1 . N ? 
ATOM   1027 CA  CA  . PHE PHE PHE A A 145 145 . 32.874 -21.032 -4.568  1.00 47.36 1 . C ? 
ATOM   1028 CB  CB  . PHE PHE PHE A A 145 145 . 32.267 -21.383 -3.205  1.00 50.98 1 . C ? 
ATOM   1029 CG  CG  . PHE PHE PHE A A 145 145 . 32.670 -20.412 -2.133  1.00 50.29 1 . C ? 
ATOM   1030 CD1 CD1 . PHE PHE PHE A A 145 145 . 31.968 -19.224 -1.973  1.00 44.83 1 . C ? 
ATOM   1031 CE1 CE1 . PHE PHE PHE A A 145 145 . 32.361 -18.317 -1.037  1.00 45.23 1 . C ? 
ATOM   1032 CZ  CZ  . PHE PHE PHE A A 145 145 . 33.475 -18.572 -0.255  1.00 44.79 1 . C ? 
ATOM   1033 CE2 CE2 . PHE PHE PHE A A 145 145 . 34.194 -19.729 -0.413  1.00 42.43 1 . C ? 
ATOM   1034 CD2 CD2 . PHE PHE PHE A A 145 145 . 33.807 -20.642 -1.352  1.00 46.48 1 . C ? 
ATOM   1035 C   C   . PHE PHE PHE A A 145 145 . 34.391 -21.188 -4.466  1.00 42.48 1 . C ? 
ATOM   1036 O   O   . PHE PHE PHE A A 145 145 . 35.151 -20.216 -4.463  1.00 40.83 1 . O ? 
ATOM   1037 N   N   . ARG ARG ARG A A 146 146 . 34.826 -22.425 -4.356  1.00 39.71 1 . N ? 
ATOM   1038 CA  CA  . ARG ARG ARG A A 146 146 . 36.239 -22.718 -4.262  1.00 44.92 1 . C ? 
ATOM   1039 CB  CB  . ARG ARG ARG A A 146 146 . 36.415 -24.231 -4.317  1.00 53.15 1 . C ? 
ATOM   1040 CG  CG  . ARG ARG ARG A A 146 146 . 37.802 -24.762 -3.994  1.00 62.10 1 . C ? 
ATOM   1041 CD  CD  . ARG ARG ARG A A 146 146 . 38.476 -25.272 -5.250  1.00 72.64 1 . C ? 
ATOM   1042 NE  NE  . ARG ARG ARG A A 146 146 . 39.324 -26.455 -5.076  1.00 80.55 1 . N ? 
ATOM   1043 CZ  CZ  . ARG ARG ARG A A 146 146 . 40.477 -26.478 -4.416  1.00 84.57 1 . C ? 
ATOM   1044 NH1 NH1 . ARG ARG ARG A A 146 146 . 40.921 -25.399 -3.784  1.00 89.52 1 . N ? 
ATOM   1045 NH2 NH2 . ARG ARG ARG A A 146 146 . 41.174 -27.603 -4.362  1.00 83.09 1 . N ? 
ATOM   1046 C   C   . ARG ARG ARG A A 146 146 . 37.001 -22.030 -5.369  1.00 45.63 1 . C ? 
ATOM   1047 O   O   . ARG ARG ARG A A 146 146 . 38.064 -21.498 -5.138  1.00 47.65 1 . O ? 
ATOM   1048 N   N   . PHE PHE PHE A A 147 147 . 36.417 -21.996 -6.566  1.00 51.81 1 . N ? 
ATOM   1049 CA  CA  . PHE PHE PHE A A 147 147 . 37.004 -21.310 -7.726  1.00 53.84 1 . C ? 
ATOM   1050 CB  CB  . PHE PHE PHE A A 147 147 . 37.162 -22.307 -8.869  1.00 50.90 1 . C ? 
ATOM   1051 CG  CG  . PHE PHE PHE A A 147 147 . 38.161 -23.382 -8.580  1.00 50.30 1 . C ? 
ATOM   1052 CD1 CD1 . PHE PHE PHE A A 147 147 . 39.483 -23.046 -8.314  1.00 50.46 1 . C ? 
ATOM   1053 CE1 CE1 . PHE PHE PHE A A 147 147 . 40.420 -24.027 -8.039  1.00 53.42 1 . C ? 
ATOM   1054 CZ  CZ  . PHE PHE PHE A A 147 147 . 40.023 -25.368 -8.051  1.00 55.87 1 . C ? 
ATOM   1055 CE2 CE2 . PHE PHE PHE A A 147 147 . 38.704 -25.712 -8.327  1.00 48.26 1 . C ? 
ATOM   1056 CD2 CD2 . PHE PHE PHE A A 147 147 . 37.783 -24.728 -8.577  1.00 48.35 1 . C ? 
ATOM   1057 C   C   . PHE PHE PHE A A 147 147 . 36.230 -20.098 -8.240  1.00 51.65 1 . C ? 
ATOM   1058 O   O   . PHE PHE PHE A A 147 147 . 36.298 -19.786 -9.409  1.00 49.24 1 . O ? 
ATOM   1059 N   N   . TYR TYR TYR A A 148 148 . 35.527 -19.393 -7.372  1.00 52.17 1 . N ? 
ATOM   1060 CA  CA  . TYR TYR TYR A A 148 148 . 34.848 -18.164 -7.777  1.00 52.49 1 . C ? 
ATOM   1061 CB  CB  . TYR TYR TYR A A 148 148 . 34.087 -17.590 -6.597  1.00 51.72 1 . C ? 
ATOM   1062 CG  CG  . TYR TYR TYR A A 148 148 . 33.627 -16.165 -6.767  1.00 49.26 1 . C ? 
ATOM   1063 CD1 CD1 . TYR TYR TYR A A 148 148 . 34.459 -15.108 -6.429  1.00 49.29 1 . C ? 
ATOM   1064 CE1 CE1 . TYR TYR TYR A A 148 148 . 34.045 -13.788 -6.548  1.00 46.21 1 . C ? 
ATOM   1065 CZ  CZ  . TYR TYR TYR A A 148 148 . 32.778 -13.521 -7.002  1.00 45.28 1 . C ? 
ATOM   1066 OH  OH  . TYR TYR TYR A A 148 148 . 32.373 -12.209 -7.124  1.00 48.19 1 . O ? 
ATOM   1067 CE2 CE2 . TYR TYR TYR A A 148 148 . 31.924 -14.559 -7.341  1.00 47.43 1 . C ? 
ATOM   1068 CD2 CD2 . TYR TYR TYR A A 148 148 . 32.351 -15.873 -7.215  1.00 47.58 1 . C ? 
ATOM   1069 C   C   . TYR TYR TYR A A 148 148 . 35.842 -17.143 -8.278  1.00 51.06 1 . C ? 
ATOM   1070 O   O   . TYR TYR TYR A A 148 148 . 36.889 -16.971 -7.663  1.00 62.40 1 . O ? 
ATOM   1071 N   N   . TYR TYR TYR A A 149 149 . 35.492 -16.435 -9.349  1.00 51.60 1 . N ? 
ATOM   1072 CA  CA  . TYR TYR TYR A A 149 149 . 36.380 -15.427 -9.924  1.00 52.48 1 . C ? 
ATOM   1073 CB  CB  . TYR TYR TYR A A 149 149 . 36.939 -15.917 -11.263 1.00 56.56 1 . C ? 
ATOM   1074 CG  CG  . TYR TYR TYR A A 149 149 . 38.054 -15.056 -11.812 1.00 52.14 1 . C ? 
ATOM   1075 CD1 CD1 . TYR TYR TYR A A 149 149 . 39.355 -15.190 -11.346 0.00 30.00 1 . C ? 
ATOM   1076 CE1 CE1 . TYR TYR TYR A A 149 149 . 40.377 -14.405 -11.846 0.00 30.00 1 . C ? 
ATOM   1077 CZ  CZ  . TYR TYR TYR A A 149 149 . 40.105 -13.473 -12.824 0.00 30.00 1 . C ? 
ATOM   1078 OH  OH  . TYR TYR TYR A A 149 149 . 41.120 -12.690 -13.324 0.00 30.00 1 . O ? 
ATOM   1079 CE2 CE2 . TYR TYR TYR A A 149 149 . 38.822 -13.321 -13.303 0.00 30.00 1 . C ? 
ATOM   1080 CD2 CD2 . TYR TYR TYR A A 149 149 . 37.806 -14.110 -12.798 0.00 30.00 1 . C ? 
ATOM   1081 C   C   . TYR TYR TYR A A 149 149 . 35.750 -14.039 -10.101 1.00 50.07 1 . C ? 
ATOM   1082 O   O   . TYR TYR TYR A A 149 149 . 36.426 -13.027 -9.920  1.00 63.24 1 . O ? 
ATOM   1083 N   N   . SER SER SER A A 150 150 . 34.467 -13.986 -10.453 1.00 49.22 1 . N ? 
ATOM   1084 CA  CA  . SER SER SER A A 150 150 . 33.803 -12.701 -10.668 1.00 52.09 1 . C ? 
ATOM   1085 CB  CB  . SER SER SER A A 150 150 . 34.342 -12.021 -11.934 1.00 61.42 1 . C ? 
ATOM   1086 OG  OG  . SER SER SER A A 150 150 . 33.852 -12.654 -13.119 1.00 65.88 1 . O ? 
ATOM   1087 C   C   . SER SER SER A A 150 150 . 32.288 -12.888 -10.826 1.00 51.83 1 . C ? 
ATOM   1088 O   O   . SER SER SER A A 150 150 . 31.820 -13.992 -11.094 1.00 57.55 1 . O ? 
ATOM   1089 N   N   . GLY GLY GLY A A 151 151 . 31.534 -11.800 -10.691 1.00 50.24 1 . N ? 
ATOM   1090 CA  CA  . GLY GLY GLY A A 151 151 . 30.067 -11.847 -10.751 1.00 48.46 1 . C ? 
ATOM   1091 C   C   . GLY GLY GLY A A 151 151 . 29.385 -12.155 -9.426  1.00 53.58 1 . C ? 
ATOM   1092 O   O   . GLY GLY GLY A A 151 151 . 30.047 -12.252 -8.372  1.00 53.29 1 . O ? 
ATOM   1093 N   N   . VAL VAL VAL A A 152 152 . 28.055 -12.296 -9.474  1.00 56.35 1 . N ? 
ATOM   1094 CA  CA  . VAL VAL VAL A A 152 152 . 27.247 -12.632 -8.291  1.00 58.78 1 . C ? 
ATOM   1095 CB  CB  . VAL VAL VAL A A 152 152 . 25.841 -11.964 -8.323  1.00 65.33 1 . C ? 
ATOM   1096 CG1 CG1 . VAL VAL VAL A A 152 152 . 24.916 -12.542 -7.256  1.00 65.18 1 . C ? 
ATOM   1097 CG2 CG2 . VAL VAL VAL A A 152 152 . 25.948 -10.452 -8.135  1.00 67.33 1 . C ? 
ATOM   1098 C   C   . VAL VAL VAL A A 152 152 . 27.101 -14.147 -8.178  1.00 53.43 1 . C ? 
ATOM   1099 O   O   . VAL VAL VAL A A 152 152 . 26.569 -14.797 -9.062  1.00 57.39 1 . O ? 
ATOM   1100 N   N   . TYR TYR TYR A A 153 153 . 27.582 -14.688 -7.071  1.00 55.42 1 . N ? 
ATOM   1101 CA  CA  . TYR TYR TYR A A 153 153 . 27.467 -16.100 -6.772  1.00 55.37 1 . C ? 
ATOM   1102 CB  CB  . TYR TYR TYR A A 153 153 . 28.370 -16.428 -5.599  1.00 54.05 1 . C ? 
ATOM   1103 CG  CG  . TYR TYR TYR A A 153 153 . 28.496 -17.882 -5.254  1.00 53.65 1 . C ? 
ATOM   1104 CD1 CD1 . TYR TYR TYR A A 153 153 . 29.341 -18.701 -5.972  1.00 55.65 1 . C ? 
ATOM   1105 CE1 CE1 . TYR TYR TYR A A 153 153 . 29.487 -20.038 -5.650  1.00 54.81 1 . C ? 
ATOM   1106 CZ  CZ  . TYR TYR TYR A A 153 153 . 28.805 -20.561 -4.575  1.00 51.31 1 . C ? 
ATOM   1107 OH  OH  . TYR TYR TYR A A 153 153 . 28.968 -21.890 -4.269  1.00 58.07 1 . O ? 
ATOM   1108 CE2 CE2 . TYR TYR TYR A A 153 153 . 27.956 -19.773 -3.827  1.00 49.23 1 . C ? 
ATOM   1109 CD2 CD2 . TYR TYR TYR A A 153 153 . 27.810 -18.434 -4.158  1.00 53.16 1 . C ? 
ATOM   1110 C   C   . TYR TYR TYR A A 153 153 . 26.019 -16.374 -6.429  1.00 58.73 1 . C ? 
ATOM   1111 O   O   . TYR TYR TYR A A 153 153 . 25.425 -15.711 -5.565  1.00 63.60 1 . O ? 
ATOM   1112 N   N   . ASP ASP ASP A A 154 154 . 25.446 -17.345 -7.121  1.00 59.38 1 . N ? 
ATOM   1113 CA  CA  . ASP ASP ASP A A 154 154 . 24.020 -17.613 -7.039  1.00 59.03 1 . C ? 
ATOM   1114 CB  CB  . ASP ASP ASP A A 154 154 . 23.298 -16.776 -8.091  1.00 62.32 1 . C ? 
ATOM   1115 CG  CG  . ASP ASP ASP A A 154 154 . 21.810 -16.632 -7.830  1.00 61.34 1 . C ? 
ATOM   1116 OD1 OD1 . ASP ASP ASP A A 154 154 . 21.210 -17.383 -7.025  1.00 57.75 1 . O ? 
ATOM   1117 OD2 OD2 . ASP ASP ASP A A 154 154 . 21.240 -15.733 -8.463  1.00 67.18 1 . O ? 
ATOM   1118 C   C   . ASP ASP ASP A A 154 154 . 23.874 -19.094 -7.300  1.00 62.01 1 . C ? 
ATOM   1119 O   O   . ASP ASP ASP A A 154 154 . 23.651 -19.515 -8.428  1.00 71.90 1 . O ? 
ATOM   1120 N   N   . SER SER SER A A 155 155 . 24.066 -19.873 -6.244  1.00 64.94 1 . N ? 
ATOM   1121 CA  CA  . SER SER SER A A 155 155 . 24.249 -21.307 -6.334  1.00 67.55 1 . C ? 
ATOM   1122 CB  CB  . SER SER SER A A 155 155 . 25.325 -21.755 -5.330  1.00 72.76 1 . C ? 
ATOM   1123 OG  OG  . SER SER SER A A 155 155 . 25.529 -23.166 -5.314  1.00 73.69 1 . O ? 
ATOM   1124 C   C   . SER SER SER A A 155 155 . 22.928 -22.024 -6.062  1.00 67.37 1 . C ? 
ATOM   1125 O   O   . SER SER SER A A 155 155 . 22.183 -21.679 -5.147  1.00 65.30 1 . O ? 
ATOM   1126 N   N   . SER SER SER A A 156 156 . 22.664 -23.036 -6.871  1.00 68.06 1 . N ? 
ATOM   1127 CA  CA  . SER SER SER A A 156 156 . 21.484 -23.872 -6.742  1.00 73.30 1 . C ? 
ATOM   1128 CB  CB  . SER SER SER A A 156 156 . 21.156 -24.498 -8.112  1.00 75.27 1 . C ? 
ATOM   1129 OG  OG  . SER SER SER A A 156 156 . 21.615 -23.670 -9.180  1.00 73.92 1 . O ? 
ATOM   1130 C   C   . SER SER SER A A 156 156 . 21.712 -24.976 -5.700  1.00 73.74 1 . C ? 
ATOM   1131 O   O   . SER SER SER A A 156 156 . 20.783 -25.391 -5.023  1.00 69.81 1 . O ? 
ATOM   1132 N   N   . ARG ARG ARG A A 157 157 . 22.957 -25.442 -5.579  1.00 80.44 1 . N ? 
ATOM   1133 CA  CA  . ARG ARG ARG A A 157 157 . 23.299 -26.576 -4.695  1.00 80.38 1 . C ? 
ATOM   1134 CB  CB  . ARG ARG ARG A A 157 157 . 24.439 -27.393 -5.344  1.00 75.18 1 . C ? 
ATOM   1135 CG  CG  . ARG ARG ARG A A 157 157 . 23.868 -28.856 -5.557  0.00 30.00 1 . C ? 
ATOM   1136 CD  CD  . ARG ARG ARG A A 157 157 . 25.029 -29.830 -5.669  0.00 30.00 1 . C ? 
ATOM   1137 NE  NE  . ARG ARG ARG A A 157 157 . 24.779 -30.868 -6.665  0.00 30.00 1 . N ? 
ATOM   1138 CZ  CZ  . ARG ARG ARG A A 157 157 . 25.328 -32.078 -6.638  0.00 30.00 1 . C ? 
ATOM   1139 NH1 NH1 . ARG ARG ARG A A 157 157 . 26.163 -32.407 -5.661  0.00 30.00 1 . N ? 
ATOM   1140 NH2 NH2 . ARG ARG ARG A A 157 157 . 25.043 -32.959 -7.586  0.00 30.00 1 . N ? 
ATOM   1141 C   C   . ARG ARG ARG A A 157 157 . 23.658 -26.195 -3.225  1.00 72.84 1 . C ? 
ATOM   1142 O   O   . ARG ARG ARG A A 157 157 . 23.969 -27.070 -2.425  1.00 66.33 1 . O ? 
ATOM   1143 N   N   . CYS CYS CYS A A 158 158 . 23.588 -24.903 -2.888  1.00 73.80 1 . N ? 
ATOM   1144 CA  CA  . CYS CYS CYS A A 158 158 . 24.032 -24.360 -1.587  1.00 68.14 1 . C ? 
ATOM   1145 CB  CB  . CYS CYS CYS A A 158 158 . 24.099 -22.817 -1.635  1.00 62.66 1 . C ? 
ATOM   1146 SG  SG  . CYS CYS CYS A A 158 158 . 25.687 -22.159 -1.117  1.00 69.18 1 . S ? 
ATOM   1147 C   C   . CYS CYS CYS A A 158 158 . 23.059 -24.765 -0.484  1.00 70.23 1 . C ? 
ATOM   1148 O   O   . CYS CYS CYS A A 158 158 . 21.837 -24.663 -0.656  1.00 72.82 1 . O ? 
ATOM   1149 N   N   . SER SER SER A A 159 159 . 23.606 -25.199 0.647   1.00 67.29 1 . N ? 
ATOM   1150 CA  CA  . SER SER SER A A 159 159 . 22.822 -25.494 1.850   1.00 64.14 1 . C ? 
ATOM   1151 CB  CB  . SER SER SER A A 159 159 . 23.445 -26.671 2.583   1.00 64.89 1 . C ? 
ATOM   1152 OG  OG  . SER SER SER A A 159 159 . 22.640 -27.060 3.671   1.00 79.13 1 . O ? 
ATOM   1153 C   C   . SER SER SER A A 159 159 . 22.756 -24.272 2.777   1.00 61.23 1 . C ? 
ATOM   1154 O   O   . SER SER SER A A 159 159 . 23.655 -23.432 2.787   1.00 60.03 1 . O ? 
ATOM   1155 N   N   . SER SER SER A A 160 160 . 21.690 -24.181 3.560   1.00 62.54 1 . N ? 
ATOM   1156 CA  CA  . SER SER SER A A 160 160 . 21.484 -23.044 4.459   1.00 66.84 1 . C ? 
ATOM   1157 CB  CB  . SER SER SER A A 160 160 . 20.087 -22.446 4.255   1.00 67.07 1 . C ? 
ATOM   1158 OG  OG  . SER SER SER A A 160 160 . 19.744 -22.408 2.886   1.00 76.19 1 . O ? 
ATOM   1159 C   C   . SER SER SER A A 160 160 . 21.640 -23.417 5.931   1.00 68.00 1 . C ? 
ATOM   1160 O   O   . SER SER SER A A 160 160 . 21.132 -22.712 6.785   1.00 67.76 1 . O ? 
ATOM   1161 N   N   . SER SER SER A A 161 161 . 22.356 -24.497 6.239   1.00 75.95 1 . N ? 
ATOM   1162 CA  CA  . SER SER SER A A 161 161 . 22.412 -25.000 7.620   1.00 78.25 1 . C ? 
ATOM   1163 CB  CB  . SER SER SER A A 161 161 . 21.381 -26.104 7.793   1.00 79.57 1 . C ? 
ATOM   1164 OG  OG  . SER SER SER A A 161 161 . 20.137 -25.676 7.266   1.00 87.80 1 . O ? 
ATOM   1165 C   C   . SER SER SER A A 161 161 . 23.777 -25.512 8.068   1.00 84.82 1 . C ? 
ATOM   1166 O   O   . SER SER SER A A 161 161 . 24.219 -25.196 9.187   1.00 95.98 1 . O ? 
ATOM   1167 N   N   . SER SER SER A A 162 162 . 24.417 -26.336 7.231   1.00 85.52 1 . N ? 
ATOM   1168 CA  CA  . SER SER SER A A 162 162 . 25.768 -26.839 7.514   1.00 81.95 1 . C ? 
ATOM   1169 CB  CB  . SER SER SER A A 162 162 . 25.929 -28.315 7.143   1.00 91.28 1 . C ? 
ATOM   1170 OG  OG  . SER SER SER A A 162 162 . 26.251 -28.469 5.772   1.00 90.26 1 . O ? 
ATOM   1171 C   C   . SER SER SER A A 162 162 . 26.782 -25.992 6.763   1.00 73.49 1 . C ? 
ATOM   1172 O   O   . SER SER SER A A 162 162 . 26.970 -26.131 5.542   1.00 62.98 1 . O ? 
ATOM   1173 N   N   . LEU LEU LEU A A 163 163 . 27.440 -25.141 7.543   1.00 61.22 1 . N ? 
ATOM   1174 CA  CA  . LEU LEU LEU A A 163 163 . 28.286 -24.077 7.069   1.00 60.95 1 . C ? 
ATOM   1175 CB  CB  . LEU LEU LEU A A 163 163 . 27.943 -22.785 7.824   1.00 60.36 1 . C ? 
ATOM   1176 CG  CG  . LEU LEU LEU A A 163 163 . 26.447 -22.531 8.077   1.00 59.39 1 . C ? 
ATOM   1177 CD1 CD1 . LEU LEU LEU A A 163 163 . 26.226 -21.615 9.275   1.00 54.80 1 . C ? 
ATOM   1178 CD2 CD2 . LEU LEU LEU A A 163 163 . 25.770 -21.986 6.828   1.00 59.97 1 . C ? 
ATOM   1179 C   C   . LEU LEU LEU A A 163 163 . 29.723 -24.471 7.368   1.00 57.92 1 . C ? 
ATOM   1180 O   O   . LEU LEU LEU A A 163 163 . 30.016 -25.039 8.416   1.00 58.62 1 . O ? 
ATOM   1181 N   N   . ASN ASN ASN A A 164 164 . 30.628 -24.121 6.474   1.00 50.92 1 . N ? 
ATOM   1182 CA  CA  . ASN ASN ASN A A 164 164 . 31.983 -24.596 6.575   1.00 53.05 1 . C ? 
ATOM   1183 CB  CB  . ASN ASN ASN A A 164 164 . 32.169 -25.684 5.528   1.00 57.91 1 . C ? 
ATOM   1184 CG  CG  . ASN ASN ASN A A 164 164 . 31.741 -25.219 4.156   1.00 65.95 1 . C ? 
ATOM   1185 OD1 OD1 . ASN ASN ASN A A 164 164 . 32.285 -24.246 3.633   1.00 83.57 1 . O ? 
ATOM   1186 ND2 ND2 . ASN ASN ASN A A 164 164 . 30.727 -25.865 3.587   1.00 73.42 1 . N ? 
ATOM   1187 C   C   . ASN ASN ASN A A 164 164 . 33.031 -23.501 6.381   1.00 50.51 1 . C ? 
ATOM   1188 O   O   . ASN ASN ASN A A 164 164 . 34.232 -23.793 6.366   1.00 49.35 1 . O ? 
ATOM   1189 N   N   . HIS HIS HIS A A 165 165 . 32.611 -22.251 6.228   1.00 45.52 1 . N ? 
ATOM   1190 CA  CA  . HIS HIS HIS A A 165 165 . 33.596 -21.200 5.957   1.00 49.11 1 . C ? 
ATOM   1191 CB  CB  . HIS HIS HIS A A 165 165 . 34.002 -21.190 4.464   1.00 51.51 1 . C ? 
ATOM   1192 CG  CG  . HIS HIS HIS A A 165 165 . 35.067 -20.190 4.140   1.00 60.63 1 . C ? 
ATOM   1193 ND1 ND1 . HIS HIS HIS A A 165 165 . 36.397 -20.398 4.437   1.00 64.62 1 . N ? 
ATOM   1194 CE1 CE1 . HIS HIS HIS A A 165 165 . 37.104 -19.351 4.046   1.00 67.13 1 . C ? 
ATOM   1195 NE2 NE2 . HIS HIS HIS A A 165 165 . 36.282 -18.475 3.496   1.00 64.81 1 . N ? 
ATOM   1196 CD2 CD2 . HIS HIS HIS A A 165 165 . 35.002 -18.974 3.543   1.00 66.10 1 . C ? 
ATOM   1197 C   C   . HIS HIS HIS A A 165 165 . 33.032 -19.861 6.391   1.00 45.78 1 . C ? 
ATOM   1198 O   O   . HIS HIS HIS A A 165 165 . 31.847 -19.591 6.200   1.00 41.15 1 . O ? 
ATOM   1199 N   N   . ALA ALA ALA A A 166 166 . 33.895 -19.047 6.988   1.00 41.72 1 . N ? 
ATOM   1200 CA  CA  . ALA ALA ALA A A 166 166 . 33.502 -17.814 7.634   1.00 41.34 1 . C ? 
ATOM   1201 CB  CB  . ALA ALA ALA A A 166 166 . 33.892 -17.836 9.119   1.00 40.49 1 . C ? 
ATOM   1202 C   C   . ALA ALA ALA A A 166 166 . 34.173 -16.646 6.952   1.00 41.81 1 . C ? 
ATOM   1203 O   O   . ALA ALA ALA A A 166 166 . 35.324 -16.750 6.519   1.00 39.65 1 . O ? 
ATOM   1204 N   N   . MET MET MET A A 167 167 . 33.473 -15.515 6.891   1.00 45.38 1 . N ? 
ATOM   1205 CA  CA  . MET MET MET A A 167 167 . 34.023 -14.306 6.248   1.00 49.56 1 . C ? 
ATOM   1206 CB  CB  . MET MET MET A A 167 167 . 33.749 -14.329 4.733   1.00 52.64 1 . C ? 
ATOM   1207 CG  CG  . MET MET MET A A 167 167 . 33.465 -15.703 4.142   1.00 55.18 1 . C ? 
ATOM   1208 SD  SD  . MET MET MET A A 167 167 . 32.777 -15.626 2.485   1.00 64.60 1 . S ? 
ATOM   1209 CE  CE  . MET MET MET A A 167 167 . 34.206 -14.897 1.717   1.00 60.16 1 . C ? 
ATOM   1210 C   C   . MET MET MET A A 167 167 . 33.411 -13.067 6.858   1.00 45.88 1 . C ? 
ATOM   1211 O   O   . MET MET MET A A 167 167 . 32.595 -13.173 7.755   1.00 50.11 1 . O ? 
ATOM   1212 N   N   . VAL VAL VAL A A 168 168 . 33.800 -11.892 6.375   1.00 50.78 1 . N ? 
ATOM   1213 CA  CA  . VAL VAL VAL A A 168 168 . 33.236 -10.618 6.869   1.00 50.17 1 . C ? 
ATOM   1214 CB  CB  . VAL VAL VAL A A 168 168 . 34.293 -9.535  7.155   1.00 49.59 1 . C ? 
ATOM   1215 CG1 CG1 . VAL VAL VAL A A 168 168 . 33.760 -8.559  8.190   1.00 53.01 1 . C ? 
ATOM   1216 CG2 CG2 . VAL VAL VAL A A 168 168 . 35.596 -10.135 7.619   1.00 51.87 1 . C ? 
ATOM   1217 C   C   . VAL VAL VAL A A 168 168 . 32.363 -10.001 5.811   1.00 47.44 1 . C ? 
ATOM   1218 O   O   . VAL VAL VAL A A 168 168 . 32.841 -9.725  4.729   1.00 52.63 1 . O ? 
ATOM   1219 N   N   . ILE ILE ILE A A 169 169 . 31.096 -9.775  6.111   1.00 45.69 1 . N ? 
ATOM   1220 CA  CA  . ILE ILE ILE A A 169 169 . 30.278 -8.920  5.261   1.00 43.84 1 . C ? 
ATOM   1221 CB  CB  . ILE ILE ILE A A 169 169 . 28.769 -9.177  5.527   1.00 44.91 1 . C ? 
ATOM   1222 CG1 CG1 . ILE ILE ILE A A 169 169 . 28.420 -10.603 5.067   1.00 46.15 1 . C ? 
ATOM   1223 CD1 CD1 . ILE ILE ILE A A 169 169 . 26.949 -10.831 4.824   1.00 47.69 1 . C ? 
ATOM   1224 CG2 CG2 . ILE ILE ILE A A 169 169 . 27.876 -8.187  4.788   1.00 42.94 1 . C ? 
ATOM   1225 C   C   . ILE ILE ILE A A 169 169 . 30.700 -7.452  5.476   1.00 43.39 1 . C ? 
ATOM   1226 O   O   . ILE ILE ILE A A 169 169 . 30.658 -6.944  6.599   1.00 42.48 1 . O ? 
ATOM   1227 N   N   . THR THR THR A A 170 170 . 31.110 -6.776  4.404   1.00 41.70 1 . N ? 
ATOM   1228 CA  CA  . THR THR THR A A 170 170 . 31.546 -5.371  4.482   1.00 44.59 1 . C ? 
ATOM   1229 CB  CB  . THR THR THR A A 170 170 . 32.912 -5.191  3.820   1.00 44.91 1 . C ? 
ATOM   1230 OG1 OG1 . THR THR THR A A 170 170 . 32.831 -5.675  2.486   1.00 48.00 1 . O ? 
ATOM   1231 CG2 CG2 . THR THR THR A A 170 170 . 34.029 -5.942  4.571   1.00 44.87 1 . C ? 
ATOM   1232 C   C   . THR THR THR A A 170 170 . 30.587 -4.377  3.808   1.00 46.96 1 . C ? 
ATOM   1233 O   O   . THR THR THR A A 170 170 . 30.863 -3.181  3.772   1.00 45.82 1 . O ? 
ATOM   1234 N   N   . GLY GLY GLY A A 171 171 . 29.470 -4.868  3.281   1.00 49.53 1 . N ? 
ATOM   1235 CA  CA  . GLY GLY GLY A A 171 171 . 28.482 -4.024  2.629   1.00 49.81 1 . C ? 
ATOM   1236 C   C   . GLY GLY GLY A A 171 171 . 27.485 -4.861  1.850   1.00 52.76 1 . C ? 
ATOM   1237 O   O   . GLY GLY GLY A A 171 171 . 27.366 -6.072  2.054   1.00 51.74 1 . O ? 
ATOM   1238 N   N   . TYR TYR TYR A A 172 172 . 26.754 -4.208  0.955   1.00 52.13 1 . N ? 
ATOM   1239 CA  CA  . TYR TYR TYR A A 172 172 . 25.774 -4.888  0.104   1.00 52.37 1 . C ? 
ATOM   1240 CB  CB  . TYR TYR TYR A A 172 172 . 24.509 -5.272  0.873   1.00 49.41 1 . C ? 
ATOM   1241 CG  CG  . TYR TYR TYR A A 172 172 . 23.897 -4.100  1.586   1.00 52.33 1 . C ? 
ATOM   1242 CD1 CD1 . TYR TYR TYR A A 172 172 . 23.110 -3.181  0.894   1.00 54.85 1 . C ? 
ATOM   1243 CE1 CE1 . TYR TYR TYR A A 172 172 . 22.572 -2.084  1.536   1.00 56.65 1 . C ? 
ATOM   1244 CZ  CZ  . TYR TYR TYR A A 172 172 . 22.814 -1.891  2.882   1.00 50.92 1 . C ? 
ATOM   1245 OH  OH  . TYR TYR TYR A A 172 172 . 22.257 -0.799  3.500   1.00 56.02 1 . O ? 
ATOM   1246 CE2 CE2 . TYR TYR TYR A A 172 172 . 23.599 -2.776  3.585   1.00 47.65 1 . C ? 
ATOM   1247 CD2 CD2 . TYR TYR TYR A A 172 172 . 24.137 -3.873  2.942   1.00 47.64 1 . C ? 
ATOM   1248 C   C   . TYR TYR TYR A A 172 172 . 25.438 -3.926  -1.002  1.00 53.10 1 . C ? 
ATOM   1249 O   O   . TYR TYR TYR A A 172 172 . 25.776 -2.735  -0.924  1.00 48.51 1 . O ? 
ATOM   1250 N   N   . GLY GLY GLY A A 173 173 . 24.779 -4.445  -2.032  1.00 56.36 1 . N ? 
ATOM   1251 CA  CA  . GLY GLY GLY A A 173 173 . 24.467 -3.641  -3.210  1.00 56.51 1 . C ? 
ATOM   1252 C   C   . GLY GLY GLY A A 173 173 . 23.573 -4.322  -4.222  1.00 53.76 1 . C ? 
ATOM   1253 O   O   . GLY GLY GLY A A 173 173 . 22.989 -5.377  -3.958  1.00 46.06 1 . O ? 
ATOM   1254 N   N   . ILE ILE ILE A A 174 174 . 23.462 -3.714  -5.398  1.00 63.39 1 . N ? 
ATOM   1255 CA  CA  . ILE ILE ILE A A 174 174 . 22.634 -4.258  -6.467  1.00 68.78 1 . C ? 
ATOM   1256 CB  CB  . ILE ILE ILE A A 174 174 . 21.337 -3.447  -6.645  1.00 66.81 1 . C ? 
ATOM   1257 CG1 CG1 . ILE ILE ILE A A 174 174 . 20.620 -3.287  -5.303  0.00 30.00 1 . C ? 
ATOM   1258 CD1 CD1 . ILE ILE ILE A A 174 174 . 20.016 -1.916  -5.093  0.00 30.00 1 . C ? 
ATOM   1259 CG2 CG2 . ILE ILE ILE A A 174 174 . 20.426 -4.115  -7.664  0.00 30.00 1 . C ? 
ATOM   1260 C   C   . ILE ILE ILE A A 174 174 . 23.390 -4.286  -7.792  1.00 65.00 1 . C ? 
ATOM   1261 O   O   . ILE ILE ILE A A 174 174 . 24.229 -5.157  -8.020  1.00 63.35 1 . O ? 
ATOM   1262 N   N   . GLU GLU GLU A A 179 179 . 20.723 -8.004  -6.472  1.00 62.23 1 . N ? 
ATOM   1263 CA  CA  . GLU GLU GLU A A 179 179 . 20.828 -7.818  -5.029  1.00 63.79 1 . C ? 
ATOM   1264 CB  CB  . GLU GLU GLU A A 179 179 . 19.474 -8.059  -4.358  1.00 60.96 1 . C ? 
ATOM   1265 CG  CG  . GLU GLU GLU A A 179 179 . 18.633 -6.805  -4.189  1.00 64.14 1 . C ? 
ATOM   1266 CD  CD  . GLU GLU GLU A A 179 179 . 17.259 -7.098  -3.618  1.00 62.96 1 . C ? 
ATOM   1267 OE1 OE1 . GLU GLU GLU A A 179 179 . 17.081 -8.178  -3.018  0.00 30.00 1 . O ? 
ATOM   1268 OE2 OE2 . GLU GLU GLU A A 179 179 . 16.357 -6.247  -3.770  0.00 30.00 1 . O ? 
ATOM   1269 C   C   . GLU GLU GLU A A 179 179 . 21.883 -8.741  -4.429  1.00 55.96 1 . C ? 
ATOM   1270 O   O   . GLU GLU GLU A A 179 179 . 21.707 -9.959  -4.391  1.00 58.40 1 . O ? 
ATOM   1271 N   N   . TYR TYR TYR A A 180 180 . 22.979 -8.153  -3.961  1.00 54.05 1 . N ? 
ATOM   1272 CA  CA  . TYR TYR TYR A A 180 180 . 24.078 -8.931  -3.354  1.00 51.09 1 . C ? 
ATOM   1273 CB  CB  . TYR TYR TYR A A 180 180 . 25.244 -8.961  -4.343  1.00 50.41 1 . C ? 
ATOM   1274 CG  CG  . TYR TYR TYR A A 180 180 . 25.946 -7.634  -4.534  1.00 50.24 1 . C ? 
ATOM   1275 CD1 CD1 . TYR TYR TYR A A 180 180 . 26.972 -7.247  -3.699  1.00 53.15 1 . C ? 
ATOM   1276 CE1 CE1 . TYR TYR TYR A A 180 180 . 27.625 -6.040  -3.876  1.00 55.11 1 . C ? 
ATOM   1277 CZ  CZ  . TYR TYR TYR A A 180 180 . 27.257 -5.198  -4.897  1.00 55.81 1 . C ? 
ATOM   1278 OH  OH  . TYR TYR TYR A A 180 180 . 27.902 -3.998  -5.054  1.00 57.66 1 . O ? 
ATOM   1279 CE2 CE2 . TYR TYR TYR A A 180 180 . 26.248 -5.563  -5.751  1.00 55.68 1 . C ? 
ATOM   1280 CD2 CD2 . TYR TYR TYR A A 180 180 . 25.600 -6.780  -5.565  1.00 55.88 1 . C ? 
ATOM   1281 C   C   . TYR TYR TYR A A 180 180 . 24.582 -8.514  -1.923  1.00 48.99 1 . C ? 
ATOM   1282 O   O   . TYR TYR TYR A A 180 180 . 24.322 -7.423  -1.419  1.00 43.33 1 . O ? 
ATOM   1283 N   N   . TRP TRP TRP A A 181 181 . 25.292 -9.424  -1.270  1.00 47.85 1 . N ? 
ATOM   1284 CA  CA  . TRP TRP TRP A A 181 181 . 26.110 -9.068  -0.112  1.00 49.93 1 . C ? 
ATOM   1285 CB  CB  . TRP TRP TRP A A 181 181 . 26.066 -10.152 0.973   1.00 49.32 1 . C ? 
ATOM   1286 CG  CG  . TRP TRP TRP A A 181 181 . 24.743 -10.348 1.596   1.00 46.72 1 . C ? 
ATOM   1287 CD1 CD1 . TRP TRP TRP A A 181 181 . 23.922 -11.396 1.415   1.00 48.27 1 . C ? 
ATOM   1288 NE1 NE1 . TRP TRP TRP A A 181 181 . 22.774 -11.248 2.163   1.00 51.58 1 . N ? 
ATOM   1289 CE2 CE2 . TRP TRP TRP A A 181 181 . 22.847 -10.068 2.848   1.00 50.30 1 . C ? 
ATOM   1290 CD2 CD2 . TRP TRP TRP A A 181 181 . 24.080 -9.466  2.511   1.00 49.87 1 . C ? 
ATOM   1291 CE3 CE3 . TRP TRP TRP A A 181 181 . 24.402 -8.226  3.075   1.00 48.04 1 . C ? 
ATOM   1292 CZ3 CZ3 . TRP TRP TRP A A 181 181 . 23.490 -7.633  3.934   1.00 46.90 1 . C ? 
ATOM   1293 CH2 CH2 . TRP TRP TRP A A 181 181 . 22.268 -8.251  4.235   1.00 46.48 1 . C ? 
ATOM   1294 CZ2 CZ2 . TRP TRP TRP A A 181 181 . 21.934 -9.472  3.712   1.00 47.30 1 . C ? 
ATOM   1295 C   C   . TRP TRP TRP A A 181 181 . 27.535 -8.938  -0.587  1.00 46.41 1 . C ? 
ATOM   1296 O   O   . TRP TRP TRP A A 181 181 . 27.946 -9.666  -1.462  1.00 48.96 1 . O ? 
ATOM   1297 N   N   . LEU LEU LEU A A 182 182 . 28.289 -8.020  -0.005  1.00 45.97 1 . N ? 
ATOM   1298 CA  CA  . LEU LEU LEU A A 182 182 . 29.709 -7.906  -0.299  1.00 44.02 1 . C ? 
ATOM   1299 CB  CB  . LEU LEU LEU A A 182 182 . 30.105 -6.436  -0.468  1.00 47.20 1 . C ? 
ATOM   1300 CG  CG  . LEU LEU LEU A A 182 182 . 31.556 -6.201  -0.904  1.00 48.74 1 . C ? 
ATOM   1301 CD1 CD1 . LEU LEU LEU A A 182 182 . 31.827 -6.823  -2.274  1.00 44.92 1 . C ? 
ATOM   1302 CD2 CD2 . LEU LEU LEU A A 182 182 . 31.867 -4.707  -0.903  1.00 50.33 1 . C ? 
ATOM   1303 C   C   . LEU LEU LEU A A 182 182 . 30.493 -8.548  0.835   1.00 42.85 1 . C ? 
ATOM   1304 O   O   . LEU LEU LEU A A 182 182 . 30.492 -8.065  1.959   1.00 40.57 1 . O ? 
ATOM   1305 N   N   . ALA ALA ALA A A 183 183 . 31.148 -9.659  0.551   1.00 41.99 1 . N ? 
ATOM   1306 CA  CA  . ALA ALA ALA A A 183 183 . 31.796 -10.409 1.596   1.00 41.27 1 . C ? 
ATOM   1307 CB  CB  . ALA ALA ALA A A 183 183 . 31.245 -11.839 1.628   1.00 39.92 1 . C ? 
ATOM   1308 C   C   . ALA ALA ALA A A 183 183 . 33.285 -10.403 1.343   1.00 38.81 1 . C ? 
ATOM   1309 O   O   . ALA ALA ALA A A 183 183 . 33.729 -10.630 0.232   1.00 38.60 1 . O ? 
ATOM   1310 N   N   . LYS LYS LYS A A 184 184 . 34.054 -10.166 2.382   1.00 37.41 1 . N ? 
ATOM   1311 CA  CA  . LYS LYS LYS A A 184 184 . 35.515 -10.202 2.289   1.00 41.81 1 . C ? 
ATOM   1312 CB  CB  . LYS LYS LYS A A 184 184 . 36.076 -9.079  3.176   1.00 43.24 1 . C ? 
ATOM   1313 CG  CG  . LYS LYS LYS A A 184 184 . 37.579 -8.981  3.231   1.00 45.55 1 . C ? 
ATOM   1314 CD  CD  . LYS LYS LYS A A 184 184 . 37.970 -8.077  4.394   1.00 50.37 1 . C ? 
ATOM   1315 CE  CE  . LYS LYS LYS A A 184 184 . 39.357 -7.500  4.194   1.00 52.41 1 . C ? 
ATOM   1316 NZ  NZ  . LYS LYS LYS A A 184 184 . 40.030 -7.326  5.494   1.00 57.17 1 . N ? 
ATOM   1317 C   C   . LYS LYS LYS A A 184 184 . 36.054 -11.584 2.728   1.00 39.76 1 . C ? 
ATOM   1318 O   O   . LYS LYS LYS A A 184 184 . 35.811 -12.000 3.853   1.00 41.27 1 . O ? 
ATOM   1319 N   N   . ASN ASN ASN A A 185 185 . 36.747 -12.294 1.844   1.00 38.28 1 . N ? 
ATOM   1320 CA  CA  . ASN ASN ASN A A 185 185 . 37.335 -13.611 2.174   1.00 38.31 1 . C ? 
ATOM   1321 CB  CB  . ASN ASN ASN A A 185 185 . 37.281 -14.560 0.949   1.00 36.56 1 . C ? 
ATOM   1322 CG  CG  . ASN ASN ASN A A 185 185 . 37.175 -16.024 1.328   1.00 40.12 1 . C ? 
ATOM   1323 OD1 OD1 . ASN ASN ASN A A 185 185 . 37.272 -16.402 2.502   1.00 42.61 1 . O ? 
ATOM   1324 ND2 ND2 . ASN ASN ASN A A 185 185 . 36.975 -16.872 0.329   1.00 43.32 1 . N ? 
ATOM   1325 C   C   . ASN ASN ASN A A 185 185 . 38.789 -13.399 2.623   1.00 38.20 1 . C ? 
ATOM   1326 O   O   . ASN ASN ASN A A 185 185 . 39.305 -12.272 2.621   1.00 38.60 1 . O ? 
ATOM   1327 N   N   . SER SER SER A A 186 186 . 39.442 -14.480 3.008   1.00 37.61 1 . N ? 
ATOM   1328 CA  CA  . SER SER SER A A 186 186 . 40.806 -14.418 3.466   1.00 39.19 1 . C ? 
ATOM   1329 CB  CB  . SER SER SER A A 186 186 . 40.852 -14.606 4.997   1.00 41.00 1 . C ? 
ATOM   1330 OG  OG  . SER SER SER A A 186 186 . 40.093 -15.745 5.423   1.00 38.87 1 . O ? 
ATOM   1331 C   C   . SER SER SER A A 186 186 . 41.583 -15.505 2.736   1.00 45.84 1 . C ? 
ATOM   1332 O   O   . SER SER SER A A 186 186 . 42.335 -16.279 3.352   1.00 45.26 1 . O ? 
ATOM   1333 N   N   . TRP TRP TRP A A 187 187 . 41.371 -15.565 1.411   1.00 51.67 1 . N ? 
ATOM   1334 CA  CA  . TRP TRP TRP A A 187 187 . 42.144 -16.438 0.511   1.00 50.99 1 . C ? 
ATOM   1335 CB  CB  . TRP TRP TRP A A 187 187 . 41.231 -17.345 -0.343  1.00 51.21 1 . C ? 
ATOM   1336 CG  CG  . TRP TRP TRP A A 187 187 . 40.546 -18.380 0.484   1.00 52.72 1 . C ? 
ATOM   1337 CD1 CD1 . TRP TRP TRP A A 187 187 . 40.853 -18.725 1.757   1.00 54.74 1 . C ? 
ATOM   1338 NE1 NE1 . TRP TRP TRP A A 187 187 . 40.015 -19.713 2.196   1.00 60.05 1 . N ? 
ATOM   1339 CE2 CE2 . TRP TRP TRP A A 187 187 . 39.149 -20.046 1.192   1.00 57.66 1 . C ? 
ATOM   1340 CD2 CD2 . TRP TRP TRP A A 187 187 . 39.448 -19.222 0.096   1.00 55.41 1 . C ? 
ATOM   1341 CE3 CE3 . TRP TRP TRP A A 187 187 . 38.690 -19.361 -1.073  1.00 55.51 1 . C ? 
ATOM   1342 CZ3 CZ3 . TRP TRP TRP A A 187 187 . 37.669 -20.298 -1.103  1.00 52.43 1 . C ? 
ATOM   1343 CH2 CH2 . TRP TRP TRP A A 187 187 . 37.400 -21.107 -0.001  1.00 57.70 1 . C ? 
ATOM   1344 CZ2 CZ2 . TRP TRP TRP A A 187 187 . 38.116 -20.991 1.162   1.00 58.81 1 . C ? 
ATOM   1345 C   C   . TRP TRP TRP A A 187 187 . 43.036 -15.591 -0.364  1.00 47.97 1 . C ? 
ATOM   1346 O   O   . TRP TRP TRP A A 187 187 . 43.492 -16.038 -1.395  1.00 51.72 1 . O ? 
ATOM   1347 N   N   . GLY GLY GLY A A 188 188 . 43.308 -14.370 0.070   1.00 44.63 1 . N ? 
ATOM   1348 CA  CA  . GLY GLY GLY A A 188 188 . 44.267 -13.540 -0.613  1.00 46.65 1 . C ? 
ATOM   1349 C   C   . GLY GLY GLY A A 188 188 . 43.664 -12.934 -1.855  1.00 47.73 1 . C ? 
ATOM   1350 O   O   . GLY GLY GLY A A 188 188 . 42.523 -13.254 -2.237  1.00 46.98 1 . O ? 
ATOM   1351 N   N   . GLU GLU GLU A A 189 189 . 44.427 -12.030 -2.464  1.00 46.80 1 . N ? 
ATOM   1352 CA  CA  . GLU GLU GLU A A 189 189 . 43.886 -11.113 -3.471  1.00 52.01 1 . C ? 
ATOM   1353 CB  CB  . GLU GLU GLU A A 189 189 . 44.820 -9.899  -3.640  1.00 52.10 1 . C ? 
ATOM   1354 CG  CG  . GLU GLU GLU A A 189 189 . 45.016 -9.029  -2.532  0.00 30.00 1 . C ? 
ATOM   1355 CD  CD  . GLU GLU GLU A A 189 189 . 46.056 -7.947  -2.755  0.00 30.00 1 . C ? 
ATOM   1356 OE1 OE1 . GLU GLU GLU A A 189 189 . 46.795 -8.027  -3.757  0.00 30.00 1 . O ? 
ATOM   1357 OE2 OE2 . GLU GLU GLU A A 189 189 . 46.135 -7.017  -1.924  0.00 30.00 1 . O ? 
ATOM   1358 C   C   . GLU GLU GLU A A 189 189 . 43.616 -11.787 -4.824  1.00 51.98 1 . C ? 
ATOM   1359 O   O   . GLU GLU GLU A A 189 189 . 42.827 -11.288 -5.623  1.00 56.32 1 . O ? 
ATOM   1360 N   N   . ASN ASN ASN A A 190 190 . 44.257 -12.927 -5.071  1.00 54.86 1 . N ? 
ATOM   1361 CA  CA  . ASN ASN ASN A A 190 190 . 44.078 -13.665 -6.323  1.00 50.92 1 . C ? 
ATOM   1362 CB  CB  . ASN ASN ASN A A 190 190 . 45.280 -14.592 -6.573  1.00 54.20 1 . C ? 
ATOM   1363 CG  CG  . ASN ASN ASN A A 190 190 . 46.601 -13.849 -6.715  1.00 53.40 1 . C ? 
ATOM   1364 OD1 OD1 . ASN ASN ASN A A 190 190 . 47.628 -14.357 -6.288  1.00 54.87 1 . O ? 
ATOM   1365 ND2 ND2 . ASN ASN ASN A A 190 190 . 46.585 -12.659 -7.305  1.00 51.30 1 . N ? 
ATOM   1366 C   C   . ASN ASN ASN A A 190 190 . 42.826 -14.536 -6.384  1.00 51.61 1 . C ? 
ATOM   1367 O   O   . ASN ASN ASN A A 190 190 . 42.667 -15.266 -7.348  1.00 61.02 1 . O ? 
ATOM   1368 N   N   . TRP TRP TRP A A 191 191 . 41.974 -14.518 -5.358  1.00 48.60 1 . N ? 
ATOM   1369 CA  CA  . TRP TRP TRP A A 191 191 . 40.714 -15.247 -5.389  1.00 47.20 1 . C ? 
ATOM   1370 CB  CB  . TRP TRP TRP A A 191 191 . 40.538 -16.082 -4.128  1.00 46.37 1 . C ? 
ATOM   1371 CG  CG  . TRP TRP TRP A A 191 191 . 39.234 -16.875 -4.081  1.00 47.88 1 . C ? 
ATOM   1372 CD1 CD1 . TRP TRP TRP A A 191 191 . 39.037 -18.173 -4.495  1.00 51.16 1 . C ? 
ATOM   1373 NE1 NE1 . TRP TRP TRP A A 191 191 . 37.715 -18.549 -4.285  1.00 50.51 1 . N ? 
ATOM   1374 CE2 CE2 . TRP TRP TRP A A 191 191 . 37.051 -17.495 -3.717  1.00 43.16 1 . C ? 
ATOM   1375 CD2 CD2 . TRP TRP TRP A A 191 191 . 37.978 -16.429 -3.566  1.00 41.90 1 . C ? 
ATOM   1376 CE3 CE3 . TRP TRP TRP A A 191 191 . 37.538 -15.231 -3.001  1.00 48.59 1 . C ? 
ATOM   1377 CZ3 CZ3 . TRP TRP TRP A A 191 191 . 36.197 -15.119 -2.620  1.00 46.50 1 . C ? 
ATOM   1378 CH2 CH2 . TRP TRP TRP A A 191 191 . 35.315 -16.201 -2.785  1.00 45.67 1 . C ? 
ATOM   1379 CZ2 CZ2 . TRP TRP TRP A A 191 191 . 35.725 -17.386 -3.346  1.00 41.69 1 . C ? 
ATOM   1380 C   C   . TRP TRP TRP A A 191 191 . 39.586 -14.223 -5.516  1.00 48.20 1 . C ? 
ATOM   1381 O   O   . TRP TRP TRP A A 191 191 . 39.688 -13.130 -4.972  1.00 52.81 1 . O ? 
ATOM   1382 N   N   . GLY GLY GLY A A 192 192 . 38.537 -14.556 -6.259  1.00 41.53 1 . N ? 
ATOM   1383 CA  CA  . GLY GLY GLY A A 192 192 . 37.349 -13.725 -6.314  1.00 42.96 1 . C ? 
ATOM   1384 C   C   . GLY GLY GLY A A 192 192 . 37.610 -12.368 -6.912  1.00 46.53 1 . C ? 
ATOM   1385 O   O   . GLY GLY GLY A A 192 192 . 38.503 -12.240 -7.731  1.00 46.81 1 . O ? 
ATOM   1386 N   N   . GLU GLU GLU A A 193 193 . 36.816 -11.374 -6.529  1.00 47.89 1 . N ? 
ATOM   1387 CA  CA  . GLU GLU GLU A A 193 193 . 36.986 -10.020 -7.041  1.00 47.19 1 . C ? 
ATOM   1388 CB  CB  . GLU GLU GLU A A 193 193 . 35.635 -9.310  -7.145  1.00 47.91 1 . C ? 
ATOM   1389 CG  CG  . GLU GLU GLU A A 193 193 . 34.732 -9.852  -8.241  1.00 51.88 1 . C ? 
ATOM   1390 CD  CD  . GLU GLU GLU A A 193 193 . 33.364 -9.199  -8.245  1.00 46.58 1 . C ? 
ATOM   1391 OE1 OE1 . GLU GLU GLU A A 193 193 . 33.079 -8.408  -7.322  0.00 30.00 1 . O ? 
ATOM   1392 OE2 OE2 . GLU GLU GLU A A 193 193 . 32.573 -9.477  -9.171  0.00 30.00 1 . O ? 
ATOM   1393 C   C   . GLU GLU GLU A A 193 193 . 37.916 -9.248  -6.118  1.00 46.51 1 . C ? 
ATOM   1394 O   O   . GLU GLU GLU A A 193 193 . 37.470 -8.432  -5.311  1.00 51.16 1 . O ? 
ATOM   1395 N   N   . LEU LEU LEU A A 194 194 . 39.212 -9.510  -6.242  1.00 48.79 1 . N ? 
ATOM   1396 CA  CA  . LEU LEU LEU A A 194 194 . 40.218 -8.843  -5.385  1.00 47.98 1 . C ? 
ATOM   1397 CB  CB  . LEU LEU LEU A A 194 194 . 40.050 -7.346  -5.402  0.00 30.00 1 . C ? 
ATOM   1398 CG  CG  . LEU LEU LEU A A 194 194 . 40.269 -6.630  -6.737  0.00 30.00 1 . C ? 
ATOM   1399 CD1 CD1 . LEU LEU LEU A A 194 194 . 39.902 -5.159  -6.624  0.00 30.00 1 . C ? 
ATOM   1400 CD2 CD2 . LEU LEU LEU A A 194 194 . 41.706 -6.795  -7.207  0.00 30.00 1 . C ? 
ATOM   1401 C   C   . LEU LEU LEU A A 194 194 . 40.166 -9.416  -3.944  1.00 49.59 1 . C ? 
ATOM   1402 O   O   . LEU LEU LEU A A 194 194 . 40.338 -8.693  -2.965  1.00 53.96 1 . O ? 
ATOM   1403 N   N   . GLY GLY GLY A A 195 195 . 39.917 -10.715 -3.826  1.00 49.89 1 . N ? 
ATOM   1404 CA  CA  . GLY GLY GLY A A 195 195 . 39.657 -11.359 -2.534  1.00 46.39 1 . C ? 
ATOM   1405 C   C   . GLY GLY GLY A A 195 195 . 38.242 -11.199 -2.000  1.00 44.68 1 . C ? 
ATOM   1406 O   O   . GLY GLY GLY A A 195 195 . 37.928 -11.685 -0.904  1.00 47.59 1 . O ? 
ATOM   1407 N   N   . TYR TYR TYR A A 196 196 . 37.390 -10.502 -2.738  1.00 42.67 1 . N ? 
ATOM   1408 CA  CA  . TYR TYR TYR A A 196 196 . 35.981 -10.337 -2.363  1.00 45.77 1 . C ? 
ATOM   1409 CB  CB  . TYR TYR TYR A A 196 196 . 35.474 -8.919  -2.677  1.00 42.50 1 . C ? 
ATOM   1410 CG  CG  . TYR TYR TYR A A 196 196 . 35.943 -7.909  -1.698  1.00 44.73 1 . C ? 
ATOM   1411 CD1 CD1 . TYR TYR TYR A A 196 196 . 37.196 -7.329  -1.824  1.00 47.46 1 . C ? 
ATOM   1412 CE1 CE1 . TYR TYR TYR A A 196 196 . 37.654 -6.398  -0.906  1.00 43.42 1 . C ? 
ATOM   1413 CZ  CZ  . TYR TYR TYR A A 196 196 . 36.865 -6.055  0.145   1.00 44.04 1 . C ? 
ATOM   1414 OH  OH  . TYR TYR TYR A A 196 196 . 37.336 -5.131  1.042   1.00 55.34 1 . O ? 
ATOM   1415 CE2 CE2 . TYR TYR TYR A A 196 196 . 35.628 -6.644  0.324   1.00 44.28 1 . C ? 
ATOM   1416 CD2 CD2 . TYR TYR TYR A A 196 196 . 35.171 -7.566  -0.596  1.00 46.39 1 . C ? 
ATOM   1417 C   C   . TYR TYR TYR A A 196 196 . 35.085 -11.292 -3.116  1.00 45.68 1 . C ? 
ATOM   1418 O   O   . TYR TYR TYR A A 196 196 . 35.386 -11.699 -4.228  1.00 57.10 1 . O ? 
ATOM   1419 N   N   . VAL VAL VAL A A 197 197 . 33.941 -11.585 -2.536  1.00 42.27 1 . N ? 
ATOM   1420 CA  CA  . VAL VAL VAL A A 197 197 . 32.897 -12.289 -3.267  1.00 43.32 1 . C ? 
ATOM   1421 CB  CB  . VAL VAL VAL A A 197 197 . 32.801 -13.774 -2.821  1.00 38.84 1 . C ? 
ATOM   1422 CG1 CG1 . VAL VAL VAL A A 197 197 . 32.560 -13.900 -1.321  1.00 39.41 1 . C ? 
ATOM   1423 CG2 CG2 . VAL VAL VAL A A 197 197 . 31.740 -14.532 -3.586  1.00 39.88 1 . C ? 
ATOM   1424 C   C   . VAL VAL VAL A A 197 197 . 31.585 -11.510 -3.083  1.00 43.46 1 . C ? 
ATOM   1425 O   O   . VAL VAL VAL A A 197 197 . 31.302 -10.989 -1.987  1.00 40.82 1 . O ? 
ATOM   1426 N   N   . LYS LYS LYS A A 198 198 . 30.805 -11.407 -4.157  1.00 42.85 1 . N ? 
ATOM   1427 CA  CA  . LYS LYS LYS A A 198 198 . 29.462 -10.866 -4.046  1.00 44.83 1 . C ? 
ATOM   1428 CB  CB  . LYS LYS LYS A A 198 198 . 29.157 -9.907  -5.196  1.00 43.86 1 . C ? 
ATOM   1429 CG  CG  . LYS LYS LYS A A 198 198 . 29.862 -8.624  -5.266  0.00 30.00 1 . C ? 
ATOM   1430 CD  CD  . LYS LYS LYS A A 198 198 . 29.480 -7.788  -6.475  0.00 30.00 1 . C ? 
ATOM   1431 CE  CE  . LYS LYS LYS A A 198 198 . 30.225 -6.463  -6.491  0.00 30.00 1 . C ? 
ATOM   1432 NZ  NZ  . LYS LYS LYS A A 198 198 . 29.878 -5.644  -7.684  0.00 30.00 1 . N ? 
ATOM   1433 C   C   . LYS LYS LYS A A 198 198 . 28.504 -12.042 -3.993  1.00 47.57 1 . C ? 
ATOM   1434 O   O   . LYS LYS LYS A A 198 198 . 28.406 -12.814 -4.951  1.00 48.55 1 . O ? 
ATOM   1435 N   N   . MET MET MET A A 199 199 . 27.820 -12.211 -2.859  1.00 49.04 1 . N ? 
ATOM   1436 CA  CA  . MET MET MET A A 199 199 . 26.853 -13.316 -2.715  1.00 49.71 1 . C ? 
ATOM   1437 CB  CB  . MET MET MET A A 199 199 . 27.128 -14.066 -1.436  1.00 54.29 1 . C ? 
ATOM   1438 CG  CG  . MET MET MET A A 199 199 . 28.458 -14.779 -1.546  1.00 59.72 1 . C ? 
ATOM   1439 SD  SD  . MET MET MET A A 199 199 . 28.824 -15.839 -0.173  1.00 64.91 1 . S ? 
ATOM   1440 CE  CE  . MET MET MET A A 199 199 . 27.576 -17.103 -0.374  1.00 69.89 1 . C ? 
ATOM   1441 C   C   . MET MET MET A A 199 199 . 25.394 -12.905 -2.809  1.00 48.79 1 . C ? 
ATOM   1442 O   O   . MET MET MET A A 199 199 . 25.058 -11.736 -2.693  1.00 47.20 1 . O ? 
ATOM   1443 N   N   . ALA ALA ALA A A 200 200 . 24.536 -13.888 -3.065  1.00 53.25 1 . N ? 
ATOM   1444 CA  CA  . ALA ALA ALA A A 200 200 . 23.126 -13.622 -3.399  1.00 52.72 1 . C ? 
ATOM   1445 CB  CB  . ALA ALA ALA A A 200 200 . 22.451 -14.898 -3.894  1.00 53.45 1 . C ? 
ATOM   1446 C   C   . ALA ALA ALA A A 200 200 . 22.388 -13.049 -2.192  1.00 48.74 1 . C ? 
ATOM   1447 O   O   . ALA ALA ALA A A 200 200 . 22.395 -13.627 -1.092  1.00 43.40 1 . O ? 
ATOM   1448 N   N   . ARG ARG ARG A A 201 201 . 21.788 -11.885 -2.369  1.00 46.65 1 . N ? 
ATOM   1449 CA  CA  . ARG ARG ARG A A 201 201 . 21.065 -11.285 -1.265  1.00 48.69 1 . C ? 
ATOM   1450 CB  CB  . ARG ARG ARG A A 201 201 . 21.389 -9.807  -1.134  1.00 52.38 1 . C ? 
ATOM   1451 CG  CG  . ARG ARG ARG A A 201 201 . 20.751 -9.171  0.084   1.00 53.33 1 . C ? 
ATOM   1452 CD  CD  . ARG ARG ARG A A 201 201 . 21.472 -7.898  0.470   1.00 56.98 1 . C ? 
ATOM   1453 NE  NE  . ARG ARG ARG A A 201 201 . 20.666 -6.712  0.207   1.00 59.73 1 . N ? 
ATOM   1454 CZ  CZ  . ARG ARG ARG A A 201 201 . 20.896 -5.809  -0.739  1.00 60.93 1 . C ? 
ATOM   1455 NH1 NH1 . ARG ARG ARG A A 201 201 . 20.091 -4.774  -0.843  1.00 64.34 1 . N ? 
ATOM   1456 NH2 NH2 . ARG ARG ARG A A 201 201 . 21.924 -5.908  -1.569  1.00 68.25 1 . N ? 
ATOM   1457 C   C   . ARG ARG ARG A A 201 201 . 19.598 -11.417 -1.451  1.00 50.44 1 . C ? 
ATOM   1458 O   O   . ARG ARG ARG A A 201 201 . 19.091 -11.169 -2.540  1.00 54.83 1 . O ? 
ATOM   1459 N   N   . ASN ASN ASN A A 202 202 . 18.921 -11.748 -0.362  1.00 56.77 1 . N ? 
ATOM   1460 CA  CA  . ASN ASN ASN A A 202 202 . 17.457 -11.867 -0.306  1.00 61.82 1 . C ? 
ATOM   1461 CB  CB  . ASN ASN ASN A A 202 202 . 16.765 -10.560 -0.723  1.00 60.99 1 . C ? 
ATOM   1462 CG  CG  . ASN ASN ASN A A 202 202 . 16.767 -9.525  0.383   1.00 66.83 1 . C ? 
ATOM   1463 OD1 OD1 . ASN ASN ASN A A 202 202 . 16.789 -9.848  1.582   1.00 73.50 1 . O ? 
ATOM   1464 ND2 ND2 . ASN ASN ASN A A 202 202 . 16.724 -8.269  -0.013  1.00 67.87 1 . N ? 
ATOM   1465 C   C   . ASN ASN ASN A A 202 202 . 16.909 -13.034 -1.094  1.00 60.39 1 . C ? 
ATOM   1466 O   O   . ASN ASN ASN A A 202 202 . 15.765 -13.020 -1.520  1.00 53.42 1 . O ? 
ATOM   1467 N   N   . LYS LYS LYS A A 203 203 . 17.734 -14.058 -1.264  1.00 61.77 1 . N ? 
ATOM   1468 CA  CA  . LYS LYS LYS A A 203 203 . 17.293 -15.269 -1.909  1.00 59.48 1 . C ? 
ATOM   1469 CB  CB  . LYS LYS LYS A A 203 203 . 18.322 -15.735 -2.938  1.00 63.50 1 . C ? 
ATOM   1470 CG  CG  . LYS LYS LYS A A 203 203 . 18.430 -14.845 -4.170  1.00 68.52 1 . C ? 
ATOM   1471 CD  CD  . LYS LYS LYS A A 203 203 . 17.092 -14.729 -4.894  1.00 74.25 1 . C ? 
ATOM   1472 CE  CE  . LYS LYS LYS A A 203 203 . 17.222 -14.170 -6.303  1.00 76.65 1 . C ? 
ATOM   1473 NZ  NZ  . LYS LYS LYS A A 203 203 . 17.892 -15.139 -7.223  1.00 83.27 1 . N ? 
ATOM   1474 C   C   . LYS LYS LYS A A 203 203 . 17.076 -16.278 -0.808  1.00 55.20 1 . C ? 
ATOM   1475 O   O   . LYS LYS LYS A A 203 203 . 17.670 -17.341 -0.791  1.00 58.19 1 . O ? 
ATOM   1476 N   N   . TYR TYR TYR A A 204 204 . 16.223 -15.921 0.142   1.00 57.70 1 . N ? 
ATOM   1477 CA  CA  . TYR TYR TYR A A 204 204 . 15.814 -16.839 1.193   1.00 53.98 1 . C ? 
ATOM   1478 CB  CB  . TYR TYR TYR A A 204 204 . 14.885 -17.897 0.592   1.00 58.89 1 . C ? 
ATOM   1479 CG  CG  . TYR TYR TYR A A 204 204 . 13.979 -18.577 1.590   1.00 60.40 1 . C ? 
ATOM   1480 CD1 CD1 . TYR TYR TYR A A 204 204 . 12.888 -17.903 2.133   1.00 58.96 1 . C ? 
ATOM   1481 CE1 CE1 . TYR TYR TYR A A 204 204 . 12.042 -18.527 3.038   1.00 70.09 1 . C ? 
ATOM   1482 CZ  CZ  . TYR TYR TYR A A 204 204 . 12.289 -19.862 3.405   1.00 79.43 1 . C ? 
ATOM   1483 OH  OH  . TYR TYR TYR A A 204 204 . 11.463 -20.507 4.315   1.00 85.13 1 . O ? 
ATOM   1484 CE2 CE2 . TYR TYR TYR A A 204 204 . 13.365 -20.553 2.857   1.00 71.10 1 . C ? 
ATOM   1485 CD2 CD2 . TYR TYR TYR A A 204 204 . 14.198 -19.909 1.960   1.00 62.86 1 . C ? 
ATOM   1486 C   C   . TYR TYR TYR A A 204 204 . 17.025 -17.486 1.874   1.00 49.86 1 . C ? 
ATOM   1487 O   O   . TYR TYR TYR A A 204 204 . 17.046 -18.689 2.138   1.00 49.24 1 . O ? 
ATOM   1488 N   N   . ASN ASN ASN A A 205 205 . 18.029 -16.662 2.159   1.00 47.49 1 . N ? 
ATOM   1489 CA  CA  . ASN ASN ASN A A 205 205 . 19.195 -17.066 2.923   1.00 45.95 1 . C ? 
ATOM   1490 CB  CB  . ASN ASN ASN A A 205 205 . 18.806 -17.527 4.340   1.00 48.12 1 . C ? 
ATOM   1491 CG  CG  . ASN ASN ASN A A 205 205 . 20.021 -17.757 5.224   1.00 47.99 1 . C ? 
ATOM   1492 OD1 OD1 . ASN ASN ASN A A 205 205 . 21.003 -17.021 5.139   1.00 44.84 1 . O ? 
ATOM   1493 ND2 ND2 . ASN ASN ASN A A 205 205 . 19.976 -18.799 6.050   1.00 49.44 1 . N ? 
ATOM   1494 C   C   . ASN ASN ASN A A 205 205 . 20.015 -18.134 2.221   1.00 45.57 1 . C ? 
ATOM   1495 O   O   . ASN ASN ASN A A 205 205 . 20.329 -19.184 2.796   1.00 44.72 1 . O ? 
ATOM   1496 N   N   . GLN GLN GLN A A 206 206 . 20.375 -17.829 0.978   1.00 44.69 1 . N ? 
ATOM   1497 CA  CA  . GLN GLN GLN A A 206 206 . 21.165 -18.706 0.158   1.00 45.75 1 . C ? 
ATOM   1498 CB  CB  . GLN GLN GLN A A 206 206 . 21.244 -18.122 -1.257  1.00 48.93 1 . C ? 
ATOM   1499 CG  CG  . GLN GLN GLN A A 206 206 . 21.813 -19.079 -2.283  1.00 48.84 1 . C ? 
ATOM   1500 CD  CD  . GLN GLN GLN A A 206 206 . 22.045 -18.412 -3.612  1.00 51.36 1 . C ? 
ATOM   1501 OE1 OE1 . GLN GLN GLN A A 206 206 . 23.185 -18.244 -4.038  1.00 51.46 1 . O ? 
ATOM   1502 NE2 NE2 . GLN GLN GLN A A 206 206 . 20.969 -18.021 -4.276  1.00 58.19 1 . N ? 
ATOM   1503 C   C   . GLN GLN GLN A A 206 206 . 22.570 -18.858 0.762   1.00 47.34 1 . C ? 
ATOM   1504 O   O   . GLN GLN GLN A A 206 206 . 23.174 -17.862 1.148   1.00 49.17 1 . O ? 
ATOM   1505 N   N   . CYS CYS CYS A A 207 207 . 23.051 -20.107 0.851   1.00 46.96 1 . N ? 
ATOM   1506 CA  CA  . CYS CYS CYS A A 207 207 . 24.359 -20.477 1.426   1.00 47.93 1 . C ? 
ATOM   1507 CB  CB  . CYS CYS CYS A A 207 207 . 25.491 -19.747 0.687   1.00 53.80 1 . C ? 
ATOM   1508 SG  SG  . CYS CYS CYS A A 207 207 . 25.492 -20.119 -1.091  1.00 60.13 1 . S ? 
ATOM   1509 C   C   . CYS CYS CYS A A 207 207 . 24.458 -20.280 2.955   1.00 50.08 1 . C ? 
ATOM   1510 O   O   . CYS CYS CYS A A 207 207 . 25.551 -20.407 3.563   1.00 43.97 1 . O ? 
ATOM   1511 N   N   . GLY GLY GLY A A 208 208 . 23.307 -19.995 3.561   1.00 46.61 1 . N ? 
ATOM   1512 CA  CA  . GLY GLY GLY A A 208 208 . 23.202 -19.800 4.994   1.00 51.13 1 . C ? 
ATOM   1513 C   C   . GLY GLY GLY A A 208 208 . 23.986 -18.603 5.460   1.00 50.17 1 . C ? 
ATOM   1514 O   O   . GLY GLY GLY A A 208 208 . 24.599 -18.653 6.520   1.00 48.76 1 . O ? 
ATOM   1515 N   N   . ILE ILE ILE A A 209 209 . 23.970 -17.532 4.666   1.00 49.26 1 . N ? 
ATOM   1516 CA  CA  . ILE ILE ILE A A 209 209 . 24.724 -16.320 4.989   1.00 49.78 1 . C ? 
ATOM   1517 CB  CB  . ILE ILE ILE A A 209 209 . 24.737 -15.337 3.787   1.00 51.22 1 . C ? 
ATOM   1518 CG1 CG1 . ILE ILE ILE A A 209 209 . 25.908 -14.367 3.906   1.00 51.72 1 . C ? 
ATOM   1519 CD1 CD1 . ILE ILE ILE A A 209 209 . 25.854 -13.269 2.889   1.00 53.88 1 . C ? 
ATOM   1520 CG2 CG2 . ILE ILE ILE A A 209 209 . 23.426 -14.576 3.659   1.00 50.68 1 . C ? 
ATOM   1521 C   C   . ILE ILE ILE A A 209 209 . 24.236 -15.609 6.272   1.00 49.34 1 . C ? 
ATOM   1522 O   O   . ILE ILE ILE A A 209 209 . 25.015 -14.928 6.958   1.00 48.59 1 . O ? 
ATOM   1523 N   N   . ALA ALA ALA A A 210 210 . 22.960 -15.789 6.600   1.00 46.88 1 . N ? 
ATOM   1524 CA  CA  . ALA ALA ALA A A 210 210 . 22.366 -15.155 7.758   1.00 48.93 1 . C ? 
ATOM   1525 CB  CB  . ALA ALA ALA A A 210 210 . 21.143 -14.342 7.327   1.00 51.78 1 . C ? 
ATOM   1526 C   C   . ALA ALA ALA A A 210 210 . 21.982 -16.145 8.856   1.00 49.83 1 . C ? 
ATOM   1527 O   O   . ALA ALA ALA A A 210 210 . 21.290 -15.757 9.798   1.00 51.00 1 . O ? 
ATOM   1528 N   N   . SER SER SER A A 211 211 . 22.431 -17.404 8.750   1.00 48.39 1 . N ? 
ATOM   1529 CA  CA  . SER SER SER A A 211 211 . 22.230 -18.420 9.804   1.00 47.40 1 . C ? 
ATOM   1530 CB  CB  . SER SER SER A A 211 211 . 22.558 -19.826 9.267   1.00 50.31 1 . C ? 
ATOM   1531 OG  OG  . SER SER SER A A 211 211 . 21.660 -20.184 8.224   1.00 56.45 1 . O ? 
ATOM   1532 C   C   . SER SER SER A A 211 211 . 23.014 -18.196 11.116  1.00 47.40 1 . C ? 
ATOM   1533 O   O   . SER SER SER A A 211 211 . 22.478 -18.434 12.185  1.00 49.06 1 . O ? 
ATOM   1534 N   N   . ASP ASP ASP A A 212 212 . 24.278 -17.771 11.014  1.00 49.75 1 . N ? 
ATOM   1535 CA  CA  . ASP ASP ASP A A 212 212 . 25.189 -17.584 12.153  1.00 48.50 1 . C ? 
ATOM   1536 CB  CB  . ASP ASP ASP A A 212 212 . 26.100 -18.817 12.329  1.00 51.60 1 . C ? 
ATOM   1537 CG  CG  . ASP ASP ASP A A 212 212 . 25.396 -19.994 12.857  0.00 30.00 1 . C ? 
ATOM   1538 OD1 OD1 . ASP ASP ASP A A 212 212 . 24.254 -19.843 13.338  0.00 30.00 1 . O ? 
ATOM   1539 OD2 OD2 . ASP ASP ASP A A 212 212 . 25.881 -21.145 12.820  0.00 30.00 1 . O ? 
ATOM   1540 C   C   . ASP ASP ASP A A 212 212 . 26.051 -16.312 11.990  1.00 48.87 1 . C ? 
ATOM   1541 O   O   . ASP ASP ASP A A 212 212 . 27.303 -16.359 11.901  1.00 43.41 1 . O ? 
ATOM   1542 N   N   . ALA ALA ALA A A 213 213 . 25.369 -15.177 11.927  1.00 46.70 1 . N ? 
ATOM   1543 CA  CA  . ALA ALA ALA A A 213 213 . 26.033 -13.898 11.801  1.00 45.30 1 . C ? 
ATOM   1544 CB  CB  . ALA ALA ALA A A 213 213 . 25.263 -13.017 10.850  1.00 43.68 1 . C ? 
ATOM   1545 C   C   . ALA ALA ALA A A 213 213 . 26.125 -13.230 13.176  1.00 50.09 1 . C ? 
ATOM   1546 O   O   . ALA ALA ALA A A 213 213 . 25.205 -13.292 13.984  1.00 46.57 1 . O ? 
ATOM   1547 N   N   . SER SER SER A A 214 214 . 27.248 -12.583 13.434  1.00 51.01 1 . N ? 
ATOM   1548 CA  CA  . SER SER SER A A 214 214 . 27.434 -11.901 14.673  1.00 49.27 1 . C ? 
ATOM   1549 CB  CB  . SER SER SER A A 214 214 . 27.990 -12.872 15.706  1.00 53.12 1 . C ? 
ATOM   1550 OG  OG  . SER SER SER A A 214 214 . 29.309 -13.268 15.373  1.00 57.02 1 . O ? 
ATOM   1551 C   C   . SER SER SER A A 214 214 . 28.373 -10.719 14.504  1.00 51.48 1 . C ? 
ATOM   1552 O   O   . SER SER SER A A 214 214 . 29.093 -10.576 13.508  1.00 50.29 1 . O ? 
ATOM   1553 N   N   . TYR TYR TYR A A 215 215 . 28.373 -9.858  15.499  1.00 50.13 1 . N ? 
ATOM   1554 CA  CA  . TYR TYR TYR A A 215 215 . 29.396 -8.846  15.558  1.00 50.13 1 . C ? 
ATOM   1555 CB  CB  . TYR TYR TYR A A 215 215 . 28.977 -7.611  14.758  1.00 49.92 1 . C ? 
ATOM   1556 CG  CG  . TYR TYR TYR A A 215 215 . 27.691 -6.985  15.211  1.00 51.77 1 . C ? 
ATOM   1557 CD1 CD1 . TYR TYR TYR A A 215 215 . 26.471 -7.421  14.717  1.00 55.01 1 . C ? 
ATOM   1558 CE1 CE1 . TYR TYR TYR A A 215 215 . 25.287 -6.844  15.131  1.00 56.41 1 . C ? 
ATOM   1559 CZ  CZ  . TYR TYR TYR A A 215 215 . 25.319 -5.834  16.067  1.00 57.03 1 . C ? 
ATOM   1560 OH  OH  . TYR TYR TYR A A 215 215 . 24.158 -5.235  16.484  1.00 66.68 1 . O ? 
ATOM   1561 CE2 CE2 . TYR TYR TYR A A 215 215 . 26.514 -5.388  16.573  1.00 55.50 1 . C ? 
ATOM   1562 CD2 CD2 . TYR TYR TYR A A 215 215 . 27.692 -5.959  16.141  1.00 54.22 1 . C ? 
ATOM   1563 C   C   . TYR TYR TYR A A 215 215 . 29.693 -8.522  17.014  1.00 47.37 1 . C ? 
ATOM   1564 O   O   . TYR TYR TYR A A 215 215 . 28.863 -8.759  17.888  1.00 47.37 1 . O ? 
ATOM   1565 N   N   . PRO PRO PRO A A 216 216 . 30.893 -7.996  17.279  1.00 44.56 1 . N ? 
ATOM   1566 CA  CA  . PRO PRO PRO A A 216 216 . 31.294 -7.714  18.648  1.00 44.23 1 . C ? 
ATOM   1567 CB  CB  . PRO PRO PRO A A 216 216 . 32.826 -7.799  18.578  1.00 43.90 1 . C ? 
ATOM   1568 CG  CG  . PRO PRO PRO A A 216 216 . 33.133 -7.370  17.205  1.00 49.56 1 . C ? 
ATOM   1569 CD  CD  . PRO PRO PRO A A 216 216 . 32.012 -7.875  16.337  1.00 44.46 1 . C ? 
ATOM   1570 C   C   . PRO PRO PRO A A 216 216 . 30.829 -6.345  19.139  1.00 43.60 1 . C ? 
ATOM   1571 O   O   . PRO PRO PRO A A 216 216 . 30.567 -5.489  18.340  1.00 41.89 1 . O ? 
ATOM   1572 N   N   . THR THR THR A A 217 217 . 30.745 -6.153  20.455  1.00 49.83 1 . N ? 
ATOM   1573 CA  CA  . THR THR THR A A 217 217 . 30.368 -4.864  21.029  1.00 52.25 1 . C ? 
ATOM   1574 CB  CB  . THR THR THR A A 217 217 . 29.204 -5.000  22.011  1.00 52.52 1 . C ? 
ATOM   1575 OG1 OG1 . THR THR THR A A 217 217 . 29.520 -5.996  22.989  1.00 51.14 1 . O ? 
ATOM   1576 CG2 CG2 . THR THR THR A A 217 217 . 27.920 -5.403  21.261  1.00 55.34 1 . C ? 
ATOM   1577 C   C   . THR THR THR A A 217 217 . 31.579 -4.264  21.730  1.00 54.43 1 . C ? 
ATOM   1578 O   O   . THR THR THR A A 217 217 . 32.388 -4.977  22.310  1.00 50.44 1 . O ? 
ATOM   1579 N   N   . LEU LEU LEU A A 218 218 . 31.694 -2.941  21.669  1.00 57.27 1 . N ? 
ATOM   1580 CA  CA  . LEU LEU LEU A A 218 218 . 32.807 -2.239  22.298  1.00 61.65 1 . C ? 
ATOM   1581 CB  CB  . LEU LEU LEU A A 218 218 . 34.126 -2.607  21.616  1.00 61.75 1 . C ? 
ATOM   1582 CG  CG  . LEU LEU LEU A A 218 218 . 34.322 -2.084  20.192  1.00 63.93 1 . C ? 
ATOM   1583 CD1 CD1 . LEU LEU LEU A A 218 218 . 34.790 -0.637  20.211  0.00 30.00 1 . C ? 
ATOM   1584 CD2 CD2 . LEU LEU LEU A A 218 218 . 35.304 -2.959  19.428  0.00 30.00 1 . C ? 
ATOM   1585 C   C   . LEU LEU LEU A A 218 218 . 32.600 -0.729  22.257  1.00 64.79 1 . C ? 
ATOM   1586 O   O   . LEU LEU LEU A A 218 218 . 32.168 -0.179  21.243  1.00 72.77 1 . O ? 
HETATM 1587 O   O   . HOH HOH HOH B . 1   1   . 40.752 -10.667 3.851   1.00 46.25 1 . O ? 
HETATM 1588 O   O   . HOH HOH HOH B . 2   2   . 40.257 -13.454 -0.273  1.00 59.11 1 . O ? 
HETATM 1589 O   O   . HOH HOH HOH B . 3   3   . 22.640 -15.433 11.997  1.00 42.80 1 . O ? 
HETATM 1590 O   O   . HOH HOH HOH B . 4   4   . 44.863 -8.575  28.408  1.00 52.10 1 . O ? 
HETATM 1591 O   O   . HOH HOH HOH B . 5   5   . 48.832 -4.195  13.611  1.00 70.89 1 . O ? 
HETATM 1592 O   O   . HOH HOH HOH B . 6   6   . 40.408 -1.383  13.432  1.00 48.46 1 . O ? 
HETATM 1593 O   O   . HOH HOH HOH B . 7   7   . 33.713 7.124   12.802  1.00 63.08 1 . O ? 
HETATM 1594 O   O   . HOH HOH HOH B . 8   8   . 37.461 -15.274 6.420   1.00 39.94 1 . O ? 
HETATM 1595 O   O   . HOH HOH HOH B . 9   9   . 26.885 -17.956 -9.582  1.00 50.82 1 . O ? 
HETATM 1596 O   O   . HOH HOH HOH B . 10  10  . 40.143 -21.064 -4.351  1.00 72.13 1 . O ? 
HETATM 1597 O   O   . HOH HOH HOH B . 11  11  . 20.185 -14.884 -0.153  1.00 42.85 1 . O ? 
HETATM 1598 O   O   . HOH HOH HOH B . 12  12  . 42.268 -21.414 18.577  1.00 44.81 1 . O ? 
HETATM 1599 O   O   . HOH HOH HOH B . 13  13  . 34.375 -26.407 21.476  1.00 54.44 1 . O ? 
HETATM 1600 O   O   . HOH HOH HOH B . 14  14  . 51.450 -25.069 4.055   1.00 77.88 1 . O ? 
HETATM 1601 O   O   . HOH HOH HOH B . 15  15  . 38.960 3.023   2.437   1.00 52.57 1 . O ? 
HETATM 1602 O   O   . HOH HOH HOH B . 16  16  . 38.762 -5.481  7.935   1.00 44.86 1 . O ? 
HETATM 1603 O   O   . HOH HOH HOH B . 17  17  . 36.312 -4.578  8.613   1.00 47.40 1 . O ? 
HETATM 1604 O   O   . HOH HOH HOH B . 18  18  . 43.828 -19.804 1.079   1.00 59.29 1 . O ? 
HETATM 1605 O   O   . HOH HOH HOH B . 19  19  . 41.281 -23.133 -1.483  1.00 61.37 1 . O ? 
HETATM 1606 O   O   . HOH HOH HOH B . 20  20  . 48.161 -12.265 13.078  1.00 51.86 1 . O ? 
HETATM 1607 O   O   . HOH HOH HOH B . 21  21  . 45.257 -21.973 22.777  1.00 53.23 1 . O ? 
HETATM 1608 O   O   . HOH HOH HOH B . 22  22  . 28.523 -22.518 -2.052  1.00 51.33 1 . O ? 
HETATM 1609 O   O   . HOH HOH HOH B . 23  23  . 25.024 -16.691 -2.527  1.00 52.52 1 . O ? 
HETATM 1610 O   O   . HOH HOH HOH B . 24  24  . 45.793 -14.859 26.113  1.00 49.02 1 . O ? 
# 
_atom_sites.entry_id                    UNNAMED 
_atom_sites.fract_transf_matrix[1][1]   0.016779 
_atom_sites.fract_transf_matrix[1][2]   0.009687 
_atom_sites.fract_transf_matrix[1][3]   0.000000 
_atom_sites.fract_transf_matrix[2][1]   -0.000000 
_atom_sites.fract_transf_matrix[2][2]   0.019374 
_atom_sites.fract_transf_matrix[2][3]   0.000000 
_atom_sites.fract_transf_matrix[3][1]   0.000000 
_atom_sites.fract_transf_matrix[3][2]   -0.000000 
_atom_sites.fract_transf_matrix[3][3]   0.008599 
_atom_sites.fract_transf_vector[1]      0.000000 
_atom_sites.fract_transf_vector[2]      0.000000 
_atom_sites.fract_transf_vector[3]      0.000000 
# 
loop_
_audit_author.pdbx_ordinal 
_audit_author.name 
1 'Goerlich, S'     
2 'Best, RJ'        
3 'Leonarski, RJ'   
4 'Tomizaki, T'     
5 'Zlotnikov, Igor' 
# 
_cell.length_a      59.600 
_cell.length_b      59.600 
_cell.length_c      116.290 
_cell.angle_alpha   90.000 
_cell.angle_beta    90.000 
_cell.angle_gamma   120.000 
_cell.entry_id      UNNAMED 
# 
_citation.id               primary 
_citation.journal_abbrev   'To be published' 
_citation.title            ? 
_citation.year             ? 
_citation.journal_volume   ? 
_citation.page_first       ? 
_citation.page_last        ? 
# 
loop_
_citation_author.citation_id 
_citation_author.name 
_citation_author.ordinal 
primary 'Goerlich, S'    1 
primary 'Samuel, AJ'     2 
primary 'Best, RJ'       3 
primary 'Seidel, R'      4 
primary 'Vacelet, J'     5 
primary 'Leonarski, FK'  6 
primary 'Rellinghaus, B' 7 
primary Pohl,D           8 
primary 'Zlotnikov, I'   9 
# 
_data_extraction.extraction_date   'Thu Jul  9 08:29:04 2020' 
# 
loop_
_database_2.database_id 
_database_2.database_code 
PDB   UNNAMED 
WWPDB UNNAMED 
# 
_database_PDB_remark.id     3 
_database_PDB_remark.text   
;
REMARK   3                                                                      
REMARK   3 REFINEMENT.                                                          
REMARK   3   PROGRAM     : REFMAC 5.8.0073                                      
REMARK   3   AUTHORS     : MURSHUDOV,SKUBAK,LEBEDEV,PANNU,                      
REMARK   3                 STEINER,NICHOLLS,WINN,LONG,VAGIN                     
REMARK   3                                                                      
REMARK   3    REFINEMENT TARGET : MAXIMUM LIKELIHOOD                            
REMARK   3                                                                      
REMARK   3  DATA USED IN REFINEMENT.                                            
REMARK   3   RESOLUTION RANGE HIGH (ANGSTROMS) :   2.40                         
REMARK   3   RESOLUTION RANGE LOW  (ANGSTROMS) :  47.18                         
REMARK   3   DATA CUTOFF            (SIGMA(F)) : NONE                           
REMARK   3   COMPLETENESS FOR RANGE        (%) :  99.87                         
REMARK   3   NUMBER OF REFLECTIONS             :    9337                        
REMARK   3                                                                      
REMARK   3  FIT TO DATA USED IN REFINEMENT.                                     
REMARK   3   CROSS-VALIDATION METHOD          : THROUGHOUT                      
REMARK   3   FREE R VALUE TEST SET SELECTION  : RANDOM                          
REMARK   3   R VALUE     (WORKING + TEST SET) : 0.24361                         
REMARK   3   R VALUE            (WORKING SET) :  0.24028                        
REMARK   3   FREE R VALUE                     :  0.30204                        
REMARK   3   FREE R VALUE TEST SET SIZE   (%) :  5.0                            
REMARK   3   FREE R VALUE TEST SET COUNT      :   492                           
REMARK   3                                                                      
REMARK   3  FIT IN THE HIGHEST RESOLUTION BIN.                                  
REMARK   3   TOTAL NUMBER OF BINS USED           :      20                      
REMARK   3   BIN RESOLUTION RANGE HIGH           :    2.400                     
REMARK   3   BIN RESOLUTION RANGE LOW            :    2.462                     
REMARK   3   REFLECTION IN BIN     (WORKING SET) :      673                     
REMARK   3   BIN COMPLETENESS (WORKING+TEST) (%) :   100.00                     
REMARK   3   BIN R VALUE           (WORKING SET) :    0.372                     
REMARK   3   BIN FREE R VALUE SET COUNT          :       36                     
REMARK   3   BIN FREE R VALUE                    :    0.288                     
REMARK   3                                                                      
REMARK   3  NUMBER OF NON-HYDROGEN ATOMS USED IN REFINEMENT.                    
REMARK   3   ALL ATOMS                :     1491                                
REMARK   3                                                                      
REMARK   3  B VALUES.                                                           
REMARK   3   FROM WILSON PLOT           (A**2) : NULL                           
REMARK   3   MEAN B VALUE      (OVERALL, A**2) :  49.104                        
REMARK   3   OVERALL ANISOTROPIC B VALUE.                                       
REMARK   3    B11 (A**2) :     1.46                                             
REMARK   3    B22 (A**2) :     1.46                                             
REMARK   3    B33 (A**2) :    -4.74                                             
REMARK   3    B12 (A**2) :     0.73                                             
REMARK   3    B13 (A**2) :    -0.00                                             
REMARK   3    B23 (A**2) :     0.00                                             
REMARK   3                                                                      
REMARK   3  ESTIMATED OVERALL COORDINATE ERROR.                                 
REMARK   3   ESU BASED ON R VALUE                            (A):   0.390       
REMARK   3   ESU BASED ON FREE R VALUE                       (A):   0.295       
REMARK   3   ESU BASED ON MAXIMUM LIKELIHOOD                 (A):   0.284       
REMARK   3   ESU FOR B VALUES BASED ON MAXIMUM LIKELIHOOD (A**2):  12.700       
REMARK   3                                                                      
REMARK   3 CORRELATION COEFFICIENTS.                                            
REMARK   3   CORRELATION COEFFICIENT FO-FC      :   0.885                       
REMARK   3   CORRELATION COEFFICIENT FO-FC FREE :   0.911                       
REMARK   3                                                                      
REMARK   3  RMS DEVIATIONS FROM IDEAL VALUES        COUNT    RMS    WEIGHT      
REMARK   3   BOND LENGTHS REFINED ATOMS        (A):  1500 ; 0.011 ; 0.019       
REMARK   3   BOND LENGTHS OTHERS               (A):  1303 ; 0.001 ; 0.020       
REMARK   3   BOND ANGLES REFINED ATOMS   (DEGREES):  2040 ; 1.367 ; 1.921       
REMARK   3   BOND ANGLES OTHERS          (DEGREES):  2972 ; 0.790 ; 3.000       
REMARK   3   TORSION ANGLES, PERIOD 1    (DEGREES):   210 ; 6.237 ; 5.000       
REMARK   3   TORSION ANGLES, PERIOD 2    (DEGREES):    51 ;33.152 ;24.314       
REMARK   3   TORSION ANGLES, PERIOD 3    (DEGREES):   191 ;17.051 ;15.000       
REMARK   3   TORSION ANGLES, PERIOD 4    (DEGREES):     3 ;17.532 ;15.000       
REMARK   3   CHIRAL-CENTER RESTRAINTS       (A**3):   222 ; 0.073 ; 0.200       
REMARK   3   GENERAL PLANES REFINED ATOMS      (A):  1802 ; 0.005 ; 0.020       
REMARK   3   GENERAL PLANES OTHERS             (A):   353 ; 0.001 ; 0.020       
REMARK   3                                                                      
REMARK   3  ISOTROPIC THERMAL FACTOR RESTRAINTS.     COUNT   RMS    WEIGHT      
REMARK   3   MAIN-CHAIN BOND REFINED ATOMS  (A**2):   846 ; 3.460 ; 5.282       
REMARK   3   MAIN-CHAIN BOND OTHER ATOMS    (A**2):   845 ; 3.450 ; 5.279       
REMARK   3   MAIN-CHAIN ANGLE REFINED ATOMS (A**2):  1054 ; 5.099 ; 7.914       
REMARK   3   MAIN-CHAIN ANGLE OTHER ATOMS (A**2)  :  1055 ; 5.097 ; 7.916       
REMARK   3   SIDE-CHAIN BOND REFINED ATOMS  (A**2):   654 ; 3.983 ; 5.496       
REMARK   3   SIDE-CHAIN BOND OTHER ATOMS  (A**2)  :   655 ; 3.980 ; 5.497       
REMARK   3   SIDE-CHAIN ANGLE OTHER ATOMS (A**2)  :   987 ; 5.823 ; 8.132       
REMARK   3   LONG RANGE B REFINED ATOMS (A**2)    :  1737 ; 7.811 ;43.226       
REMARK   3   LONG RANGE B OTHER ATOMS (A**2)      :  1737 ; 7.813 ;43.234       
REMARK   3                                                                      
REMARK   3  NCS RESTRAINTS STATISTICS                                           
REMARK   3   NUMBER OF NCS GROUPS : NULL                                        
REMARK   3                                                                      
REMARK   3  TWIN DETAILS                                                        
REMARK   3   NUMBER OF TWIN DOMAINS  : NULL                                     
REMARK   3                                                                      
REMARK   3                                                                      
REMARK   3  TLS DETAILS                                                         
REMARK   3   NUMBER OF TLS GROUPS  : NULL                                       
REMARK   3                                                                      
REMARK   3                                                                      
REMARK   3  BULK SOLVENT MODELLING.                                             
REMARK   3   METHOD USED :  MASK                                                
REMARK   3   PARAMETERS FOR MASK CALCULATION                                    
REMARK   3   VDW PROBE RADIUS   :   1.20                                        
REMARK   3   ION PROBE RADIUS   :   0.80                                        
REMARK   3   SHRINKAGE RADIUS   :   0.80                                        
REMARK   3                                                                      
REMARK   3  OTHER REFINEMENT REMARKS:                                           
REMARK   3  HYDROGENS HAVE BEEN ADDED IN THE RIDING POSITIONS                   
REMARK   3  U VALUES      : REFINED INDIVIDUALLY                                
REMARK   3                                                                      
;
# 
_diffrn.id             1 
_diffrn.crystal_id     1 
_diffrn.ambient_temp   100 
# 
_diffrn_detector.diffrn_id              1 
_diffrn_detector.detector               ? 
_diffrn_detector.type                   ? 
_diffrn_detector.pdbx_collection_date   2019-04-21 
_diffrn_detector.details                ? 
# 
_diffrn_radiation.diffrn_id                        1 
_diffrn_radiation.pdbx_diffrn_protocol             'SINGLE WAVELENGTH' 
_diffrn_radiation.monochromator                    GRAPHITE 
_diffrn_radiation.pdbx_monochromatic_or_laue_m_l   M 
# 
_diffrn_radiation_wavelength.id           1 
_diffrn_radiation_wavelength.wavelength   1.0 
# 
_diffrn_source.diffrn_id              1 
_diffrn_source.source                 SYNCHROTRON 
_diffrn_source.type                   'SLS BEAMLINE X06SA' 
_diffrn_source.pdbx_wavelength_list   1.0 
# 
_entity.id                 1 
_entity.pdbx_description   'Silicatein alpha' 
_entity.type               polymer 
_entity.src_method         nat 
# 
_entity_keywords.entity_id       1 
_entity_keywords.pdbx_fragment   'mature enzyme' 
_entity_keywords.pdbx_mutation   ? 
_entity_keywords.pdbx_ec         ? 
# 
_entity_poly.entity_id                  1 
_entity_poly.pdbx_seq_one_letter_code   
;AYPETVDWRTKGAVTGIKSQGDCGASYAFSAMGALEGINALATGKLTYLSEQNIIDCSVP
YGNHGCKGGNMYVAFLYVVANEGVDDGGSYPFRGKQSSCTYQEQYRGASMSGSVQINSGS
ESDLEAAVANVGPVAVAIDGESNAFRFYYSGVYDSSRCSSSSLNHAMVITGYGISNNQEY
WLAKNSWGENWGELGYVKMARNKYNQCGIASDASYPTL
;
_entity_poly.pdbx_strand_id             A 
_entity_poly.type                       'polypeptide(L)' 
_entity_poly.pdbx_target_identifier     ? 
# 
_entity_src_nat.entity_id                  1 
_entity_src_nat.pdbx_src_id                1 
_entity_src_nat.pdbx_organism_scientific   'Tethya aurantium' 
_entity_src_nat.strain                     ? 
_entity_src_nat.details                    tissue 
# 
_entry.id   UNNAMED 
# 
_exptl.crystals_number   1 
_exptl.entry_id          UNNAMED 
_exptl.method            'X-RAY DIFFRACTION' 
# 
_exptl_crystal_grow.crystal_id     1 
_exptl_crystal_grow.method         'IN CELL' 
_exptl_crystal_grow.pH             ? 
_exptl_crystal_grow.temp           ? 
_exptl_crystal_grow.pdbx_details   ? 
# 
loop_
_pdbx_contact_author.id 
_pdbx_contact_author.name_salutation 
_pdbx_contact_author.name_first 
_pdbx_contact_author.name_last 
_pdbx_contact_author.name_mi 
_pdbx_contact_author.role 
_pdbx_contact_author.organization_type 
_pdbx_contact_author.email 
_pdbx_contact_author.address_1 
_pdbx_contact_author.city 
_pdbx_contact_author.state_province 
_pdbx_contact_author.postal_code 
_pdbx_contact_author.country 
_pdbx_contact_author.fax 
_pdbx_contact_author.phone 
1 Dr. Igor    Zlotnikov ?        'principal investigator/group leader' academic 
igor.zlotnikov@tu-dresden.de        'Tatzberg 41'                Dresden  Saxony 01307 Germany     
? '+49 351 463 43090' 
2 Dr. Stefan  Goerlich  ?        'responsible scientist'               academic 
stefan.goerlich@tu-dresden.de       'Tatzberg 41'                Dresden  Saxony 01307 Germany     
? '+49 351 463 43061' 
3 Dr. Filip   Leonarski Karol    'responsible scientist'               academic 
filip.leonarski@psi.ch              'PSI, Forschungsstrasse 111' Villigen ?      5232  Switzerland 
? '+41 56 310 5652'   
4 Dr. Takashi Tomizaki  ?        'responsible scientist'               academic 
Takashi.tomizaki@psi.ch             'PSI, Forschungsstrasse 111' Villigen ?      5232  Switzerland 
? '+41 56 310 5652'   
5 Mr. Richard Best      Johannes 'responsible scientist'               academic 
richard_johannes.best@tu-dresden.de 'Tatzberg 41'                Dresden  Saxony 01307 Germany     
? '+49 351 463 44267' 
# 
_pdbx_database_status.entry_id                       UNNAMED 
_pdbx_database_status.status_code                    . 
_pdbx_database_status.dep_release_code_coordinates   'HOLD FOR PUBLICATION' 
_pdbx_database_status.dep_release_code_struct_fact   'HOLD FOR PUBLICATION' 
_pdbx_database_status.dep_release_code_sequence      'HOLD FOR PUBLICATION' 
# 
_pdbx_struct_assembly_depositor_info.id                 1 
_pdbx_struct_assembly_depositor_info.oligomeric_count   
'Silicatein, Silica, Sponges, Spicules, Demosponges' 
# 
_refine.entry_id                                 UNNAMED 
_refine.pdbx_refine_id                           'X-RAY DIFFRACTION' 
_refine.ls_d_res_high                            2.4000 
_refine.ls_d_res_low                             47.1800 
_refine.pdbx_ls_sigma_F                          0.000 
_refine.pdbx_data_cutoff_high_absF               ? 
_refine.pdbx_data_cutoff_low_absF                ? 
_refine.ls_percent_reflns_obs                    99.8700 
_refine.ls_number_reflns_obs                     9337 
_refine.ls_number_reflns_all                     ? 
_refine.pdbx_ls_cross_valid_method               THROUGHOUT 
_refine.ls_matrix_type                           ? 
_refine.pdbx_R_Free_selection_details            RANDOM 
_refine.details                                  
' HYDROGENS HAVE BEEN ADDED IN THE RIDING POSITIONS U VALUES      : REFINED INDIVIDUALLY ' 
_refine.ls_R_factor_all                          ? 
_refine.ls_R_factor_obs                          0.2436 
_refine.ls_R_factor_R_work                       0.2403 
_refine.ls_wR_factor_R_work                      ? 
_refine.ls_R_factor_R_free                       0.3020 
_refine.ls_wR_factor_R_free                      ? 
_refine.ls_percent_reflns_R_free                 5.0000 
_refine.ls_number_reflns_R_free                  492 
_refine.ls_number_reflns_R_work                  ? 
_refine.ls_R_factor_R_free_error                 ? 
_refine.B_iso_mean                               49.1040 
_refine.solvent_model_param_bsol                 ? 
_refine.solvent_model_param_ksol                 ? 
_refine.pdbx_isotropic_thermal_model             ? 
_refine.aniso_B[1][1]                            1.4600 
_refine.aniso_B[2][2]                            1.4600 
_refine.aniso_B[3][3]                            -4.7400 
_refine.aniso_B[1][2]                            0.7300 
_refine.aniso_B[1][3]                            -0.0000 
_refine.aniso_B[2][3]                            0.0000 
_refine.correlation_coeff_Fo_to_Fc               0.8850 
_refine.correlation_coeff_Fo_to_Fc_free          0.9110 
_refine.overall_SU_R_Cruickshank_DPI             ? 
_refine.pdbx_overall_SU_R_free_Cruickshank_DPI   ? 
_refine.pdbx_overall_SU_R_Blow_DPI               ? 
_refine.pdbx_overall_SU_R_free_Blow_DPI          ? 
_refine.overall_SU_R_free                        ? 
_refine.pdbx_overall_ESU_R                       0.3900 
_refine.pdbx_overall_ESU_R_Free                  0.2950 
_refine.overall_SU_ML                            0.2840 
_refine.overall_SU_B                             12.7000 
_refine.solvent_model_details                    MASK 
_refine.pdbx_solvent_vdw_probe_radii             1.2000 
_refine.pdbx_solvent_ion_probe_radii             0.8000 
_refine.pdbx_solvent_shrinkage_radii             0.8000 
_refine.ls_number_parameters                     ? 
_refine.ls_number_restraints                     ? 
_refine.pdbx_starting_model                      'pdbid 2VHS' 
_refine.pdbx_method_to_determine_struct          ? 
_refine.pdbx_stereochemistry_target_values       'MAXIMUM LIKELIHOOD' 
_refine.pdbx_stereochem_target_val_spec_case     ? 
_refine.overall_FOM_work_R_set                   ? 
_refine.B_iso_max                                95.980 
_refine.B_iso_min                                35.200 
_refine.pdbx_overall_phase_error                 ? 
_refine.occupancy_max                            ? 
_refine.occupancy_min                            ? 
# 
_refine_hist.cycle_id                     final 
_refine_hist.pdbx_refine_id               'X-RAY DIFFRACTION' 
_refine_hist.d_res_high                   2.40 
_refine_hist.d_res_low                    47.18 
_refine_hist.pdbx_number_atoms_ligand     0 
_refine_hist.number_atoms_solvent         24 
_refine_hist.number_atoms_total           1491 
_refine_hist.pdbx_number_residues_total   212 
_refine_hist.pdbx_B_iso_mean_solvent      53.71 
# 
loop_
_refine_ls_restr.pdbx_refine_id 
_refine_ls_restr.type 
_refine_ls_restr.number 
_refine_ls_restr.dev_ideal 
_refine_ls_restr.dev_ideal_target 
_refine_ls_restr.weight 
_refine_ls_restr.pdbx_restraint_function 
'X-RAY DIFFRACTION' r_bond_refined_d       1500 0.011  0.019  ? ? 
'X-RAY DIFFRACTION' r_bond_other_d         1303 0.001  0.020  ? ? 
'X-RAY DIFFRACTION' r_angle_refined_deg    2040 1.367  1.921  ? ? 
'X-RAY DIFFRACTION' r_angle_other_deg      2972 0.790  3.000  ? ? 
'X-RAY DIFFRACTION' r_dihedral_angle_1_deg 210  6.237  5.000  ? ? 
'X-RAY DIFFRACTION' r_dihedral_angle_2_deg 51   33.152 24.314 ? ? 
'X-RAY DIFFRACTION' r_dihedral_angle_3_deg 191  17.051 15.000 ? ? 
'X-RAY DIFFRACTION' r_dihedral_angle_4_deg 3    17.532 15.000 ? ? 
'X-RAY DIFFRACTION' r_chiral_restr         222  0.073  0.200  ? ? 
'X-RAY DIFFRACTION' r_gen_planes_refined   1802 0.005  0.020  ? ? 
'X-RAY DIFFRACTION' r_gen_planes_other     353  0.001  0.020  ? ? 
# 
_refine_ls_shell.d_res_high                       2.4000 
_refine_ls_shell.d_res_low                        2.4620 
_refine_ls_shell.pdbx_total_number_of_bins_used   20 
_refine_ls_shell.percent_reflns_obs               100.0000 
_refine_ls_shell.number_reflns_R_work             673 
_refine_ls_shell.R_factor_all                     ? 
_refine_ls_shell.R_factor_R_work                  0.3720 
_refine_ls_shell.R_factor_R_free                  0.2880 
_refine_ls_shell.percent_reflns_R_free            ? 
_refine_ls_shell.number_reflns_R_free             36 
_refine_ls_shell.R_factor_R_free_error            0.0000 
_refine_ls_shell.number_reflns_all                709 
_refine_ls_shell.number_reflns_obs                ? 
_refine_ls_shell.pdbx_refine_id                   'X-RAY DIFFRACTION' 
# 
_reflns.entry_id                     UNNAMED 
_reflns.pdbx_diffrn_id               1 
_reflns.pdbx_ordinal                 1 
_reflns.observed_criterion_sigma_I   ? 
_reflns.observed_criterion_sigma_F   ? 
_reflns.d_resolution_low             ? 
_reflns.d_resolution_high            ? 
_reflns.number_obs                   ? 
_reflns.number_all                   ? 
_reflns.percent_possible_obs         ? 
_reflns.pdbx_Rmerge_I_obs            ? 
_reflns.pdbx_Rsym_value              ? 
_reflns.pdbx_netI_over_sigmaI        ? 
_reflns.B_iso_Wilson_estimate        ? 
_reflns.pdbx_redundancy              ? 
_reflns.pdbx_Rrim_I_all              ? 
_reflns.pdbx_Rpim_I_all              ? 
_reflns.pdbx_CC_half                 ? 
_reflns.pdbx_netI_over_av_sigmaI     ? 
_reflns.pdbx_number_measured_all     ? 
_reflns.pdbx_scaling_rejects         ? 
_reflns.pdbx_chi_squared             ? 
_reflns.Rmerge_F_all                 ? 
_reflns.Rmerge_F_obs                 ? 
_reflns.observed_criterion_F_max     ? 
_reflns.observed_criterion_F_min     ? 
_reflns.observed_criterion_I_max     ? 
_reflns.observed_criterion_I_min     ? 
_reflns.pdbx_d_res_high_opt          ? 
_reflns.pdbx_d_res_low_opt           ? 
_reflns.details                      ? 
# 
loop_
_software.pdbx_ordinal 
_software.name 
_software.version 
_software.date 
_software.type 
_software.contact_author 
_software.contact_author_email 
_software.classification 
_software.location 
_software.language 
1 REFMAC      5.8.0073 ?              program 'Garib N. Murshudov' garib@ysbl.york.ac.uk    
refinement        http://www.ccp4.ac.uk/dist/html/refmac5.html Fortran_77 
2 PDB_EXTRACT 3.25     'Apr. 1, 2019' package PDB                  deposit@deposit.rcsb.org 
'data extraction' http://sw-tools.pdb.org/apps/PDB_EXTRACT/    C++        
# 
_struct.entry_id   UNNAMED 
_struct.title      'Crystal Structure of Silicatein Alpha from Marine Sponge Tethya aurantium' 
# 
_struct_ref.id                  1 
_struct_ref.entity_id           1 
_struct_ref.db_name             Uniprot 
_struct_ref.db_code             O76238 
_struct_ref.pdbx_db_accession   O76238_TETAR 
# 
_symmetry.space_group_name_H-M   'P 31 2 1' 
_symmetry.entry_id               UNNAMED 
#  
loop_
_struct_conn.id 
_struct_conn.conn_type_id 
_struct_conn.pdbx_leaving_atom_flag 
_struct_conn.pdbx_PDB_id 
_struct_conn.ptnr1_label_asym_id 
_struct_conn.ptnr1_label_comp_id 
_struct_conn.ptnr1_label_seq_id 
_struct_conn.ptnr1_label_atom_id 
_struct_conn.pdbx_ptnr1_label_alt_id 
_struct_conn.pdbx_ptnr1_PDB_ins_code 
_struct_conn.pdbx_ptnr1_standard_comp_id 
_struct_conn.ptnr1_symmetry 
_struct_conn.ptnr2_label_asym_id 
_struct_conn.ptnr2_label_comp_id 
_struct_conn.ptnr2_label_seq_id 
_struct_conn.ptnr2_label_atom_id 
_struct_conn.pdbx_ptnr2_label_alt_id 
_struct_conn.pdbx_ptnr2_PDB_ins_code 
_struct_conn.ptnr1_auth_asym_id 
_struct_conn.ptnr1_auth_comp_id 
_struct_conn.ptnr1_auth_seq_id 
_struct_conn.ptnr2_auth_asym_id 
_struct_conn.ptnr2_auth_comp_id 
_struct_conn.ptnr2_auth_seq_id 
_struct_conn.ptnr2_symmetry 
_struct_conn.pdbx_ptnr3_label_atom_id 
_struct_conn.pdbx_ptnr3_label_seq_id 
_struct_conn.pdbx_ptnr3_label_comp_id 
_struct_conn.pdbx_ptnr3_label_asym_id 
_struct_conn.pdbx_ptnr3_label_alt_id 
_struct_conn.pdbx_ptnr3_PDB_ins_code 
_struct_conn.details 
_struct_conn.pdbx_dist_value 
_struct_conn.pdbx_value_order 
disulf1  disulf ? ? A CYS 23  SG ? ? ? 1_555 A CYS 66  SG ? ? A CYS 23  A CYS 66  1_555 ? ? ? ? ? ? ? 2.050 ? 
disulf2  disulf ? ? A CYS 57  SG ? ? ? 1_555 A CYS 99  SG ? ? A CYS 57  A CYS 99  1_555 ? ? ? ? ? ? ? 2.060 ? 
disulf3  disulf ? ? A CYS 158 SG ? ? ? 1_555 A CYS 207 SG ? ? A CYS 158 A CYS 207 1_555 ? ? ? ? ? ? ? 2.050 ? 

# 
_struct_conn_type.id          disulf 
_struct_conn_type.criteria    ? 
_struct_conn_type.reference   ? 
