# Supplementary material for: Natural hybrid silica/protein superstructure at atomic resolution
Source: Proc Natl Acad Sci U S A. 2020 Nov 23;117(49):31088–93. doi: 10.1073/pnas.2019140117 (PMC7733841; doi:10.1073/pnas.2019140117)
Supplement: Supplementary File [file pnas.2019140117.sd02.txt]

data_rxxxxsf
# 
_audit.revision_id     1_0 
_audit.creation_date   ? 
_audit.update_record   'Initial release' 
# 
_cell.entry_id      xxxx 
_cell.length_a      59.600 
_cell.length_b      59.600 
_cell.length_c      116.290 
_cell.angle_alpha   90.000 
_cell.angle_beta    90.000 
_cell.angle_gamma   120.000 
# 
_diffrn_radiation_wavelength.id           1 
_diffrn_radiation_wavelength.wavelength   1.0000 
# 
_entry.id   xxxx 
# 
_exptl_crystal.id   1 
# 
_reflns_scale.group_code   1 
# 
_symmetry.entry_id               xxxx 
_symmetry.space_group_name_H-M   'P 31 2 1' 
_symmetry.Int_Tables_number      152 
# 
#
loop_
_refln.crystal_id
_refln.wavelength_id
_refln.scale_group_code
_refln.index_h
_refln.index_k
_refln.index_l
_refln.status
_refln.pdbx_r_free_flag
_refln.F_meas_au
_refln.F_meas_sigma_au
1 1 1    0    0    3 o  1  118.80   74.55 
1 1 1    0    0    6 o  1  229.10   39.58 
1 1 1    0    0    9 o  1  598.70  355.50 
1 1 1    0    0   12 o  1  556.90  342.90 
1 1 1    0    0   15 o  1  639.80  118.10 
1 1 1    0    0   18 o  1  110.80   40.36 
1 1 1    0    0   21 o  1  239.40   85.20 
1 1 1    0    0   24 o  1  566.90   84.88 
1 1 1    0    0   27 o  1  534.70   97.45 
1 1 1    0    0   30 o  1   94.93   56.66 
1 1 1    0    0   33 o  1  700.20  140.10 
1 1 1    0    0   36 o  1   69.09   36.42 
1 1 1    0    0   39 o  1   89.89   43.52 
1 1 1    0    0   42 o  1  142.60   73.85 
1 1 1    0    0   45 o  1  140.80   64.16 
1 1 1    0    0   48 o  1   52.45   34.06 
1 1 1    1    0  -48 o  1  132.10   18.96 
1 1 1    1    0  -47 f  0   34.28   19.82 
1 1 1    1    0  -46 f  0   89.54   16.69 
1 1 1    1    0  -45 o  1   27.86   18.20 
1 1 1    1    0  -44 o  1   46.47   19.56 
1 1 1    1    0  -43 o  1  283.60   19.23 
1 1 1    1    0  -42 o  1  309.60   20.24 
1 1 1    1    0  -41 o  1  117.50   20.34 
1 1 1    1    0  -40 o  1   26.06   17.90 
1 1 1    1    0  -39 o  1  148.90   14.32 
1 1 1    1    0  -38 o  1   66.83   28.33 
1 1 1    1    0  -37 o  1   96.84   29.22 
1 1 1    1    0  -36 o  1  210.50   16.47 
1 1 1    1    0  -35 o  1  112.90   24.54 
1 1 1    1    0  -34 o  1  148.90   58.81 
1 1 1    1    0  -33 f  0  535.30   21.23 
1 1 1    1    0  -32 o  1   77.26   37.06 
1 1 1    1    0  -31 o  1  381.10   17.40 
1 1 1    1    0  -30 o  1  276.80   52.36 
1 1 1    1    0  -29 o  1  152.90   20.72 
1 1 1    1    0  -28 o  1  258.70   15.94 
1 1 1    1    0  -27 o  1   74.11   33.14 
1 1 1    1    0  -26 o  1  695.60   25.37 
1 1 1    1    0  -25 o  1   89.18   37.28 
1 1 1    1    0  -24 o  1  200.10   14.69 
1 1 1    1    0  -23 o  1  504.80   19.05 
1 1 1    1    0  -22 o  1  302.70   12.99 
1 1 1    1    0  -21 o  1   66.40   30.35 
1 1 1    1    0  -20 o  1  200.40   11.97 
1 1 1    1    0  -19 o  1  445.60   15.45 
1 1 1    1    0  -18 o  1   99.77   16.97 
1 1 1    1    0  -17 o  1  905.00   30.11 
1 1 1    1    0  -16 o  1  281.60    9.70 
1 1 1    1    0  -15 o  1  130.30   10.99 
1 1 1    1    0  -14 o  1  470.30   14.34 
1 1 1    1    0  -13 o  1  108.50   31.24 
1 1 1    1    0  -12 o  1  256.90    8.22 
1 1 1    1    0  -11 o  1  420.80   16.39 
1 1 1    1    0  -10 o  1  344.70   10.09 
1 1 1    1    0   -9 o  1  665.90   15.22 
1 1 1    1    0   -8 o  1  249.20   12.32 
1 1 1    1    0   -7 o  1  200.50   17.12 
1 1 1    1    0   -6 o  1  357.40   13.73 
1 1 1    1    0   -5 f  0 1049.00   28.15 
1 1 1    1    0   -4 o  1  817.40   29.33 
1 1 1    1    0   -3 o  1 2643.00  112.40 
1 1 1    1    0   -2 o  1 3856.00  278.40 
1 1 1    1    0   -1 o  1 2076.00  416.40 
1 1 1    1    0    1 f  0 3361.00  957.10 
1 1 1    1    0    2 o  1 3877.00  502.80 
1 1 1    1    0    3 o  1 1655.00   91.25 
1 1 1    1    0    4 o  1  489.70   19.81 
1 1 1    1    0    5 o  1  725.30   20.74 
1 1 1    1    0    6 o  1  172.70   32.48 
1 1 1    1    0    7 o  1  268.00   17.86 
1 1 1    1    0    8 o  1  167.60   18.30 
1 1 1    1    0    9 o  1  600.60   15.41 
1 1 1    1    0   10 o  1  172.20   10.38 
1 1 1    1    0   11 o  1 1542.00   40.33 
1 1 1    1    0   12 o  1  310.40   10.45 
1 1 1    1    0   13 o  1  800.50   22.73 
1 1 1    1    0   14 o  1  452.30   14.57 
1 1 1    1    0   15 o  1  117.40   10.78 
1 1 1    1    0   16 o  1  188.90    9.25 
1 1 1    1    0   17 o  1  351.30   11.04 
1 1 1    1    0   18 o  1  348.60   11.75 
1 1 1    1    0   19 o  1  141.40   13.87 
1 1 1    1    0   20 o  1  327.90   13.10 
1 1 1    1    0   21 f  0  133.50   16.71 
1 1 1    1    0   22 o  1  201.40   11.94 
1 1 1    1    0   23 o  1  269.50   12.22 
1 1 1    1    0   24 o  1  410.60   16.66 
1 1 1    1    0   25 o  1  568.30   21.31 
1 1 1    1    0   26 o  1  574.70   20.77 
1 1 1    1    0   27 o  1   54.85   32.83 
1 1 1    1    0   28 o  1  202.80   16.91 
1 1 1    1    0   29 o  1  237.30   21.54 
1 1 1    1    0   30 o  1  155.20   35.85 
1 1 1    1    0   31 o  1  368.40   20.20 
1 1 1    1    0   32 o  1   79.41   40.70 
1 1 1    1    0   33 o  1  204.80   24.01 
1 1 1    1    0   34 o  1  372.00   18.94 
1 1 1    1    0   35 o  1  110.10   30.23 
1 1 1    1    0   36 o  1  385.10   21.83 
1 1 1    1    0   37 o  1  127.70   25.45 
1 1 1    1    0   38 o  1  203.30   14.27 
1 1 1    1    0   39 o  1   38.17   24.41 
1 1 1    1    0   40 o  1   52.09   25.76 
1 1 1    1    0   41 o  1   94.73   16.89 
1 1 1    1    0   42 o  1   86.59   16.57 
1 1 1    1    0   43 o  1  138.70   13.04 
1 1 1    1    0   44 o  1   92.66   17.08 
1 1 1    1    0   45 f  0   61.21   22.05 
1 1 1    1    0   46 o  1   73.28   21.83 
1 1 1    1    0   47 o  1  113.50   16.62 
1 1 1    1    0   48 o  1   29.26   19.11 
1 1 1    1    1    0 o  1 1303.00   39.50 
1 1 1    1    1    1 o  1  745.90   19.27 
1 1 1    1    1    2 o  1 1425.00   29.23 
1 1 1    1    1    3 o  1 1288.00   25.13 
1 1 1    1    1    4 o  1 1311.00   20.52 
1 1 1    1    1    5 o  1  387.20    6.89 
1 1 1    1    1    6 o  1  781.50    9.84 
1 1 1    1    1    7 o  1  684.40    7.42 
1 1 1    1    1    8 o  1  567.60    5.69 
1 1 1    1    1    9 f  0 1245.00   12.59 
1 1 1    1    1   10 o  1  860.50   10.03 
1 1 1    1    1   11 o  1 1008.00   11.31 
1 1 1    1    1   12 o  1  802.50   10.23 
1 1 1    1    1   13 o  1  340.60    6.06 
1 1 1    1    1   14 o  1  259.10    6.11 
1 1 1    1    1   15 o  1  108.30   12.15 
1 1 1    1    1   16 o  1  584.20    8.95 
1 1 1    1    1   17 f  0  478.30    8.13 
1 1 1    1    1   18 o  1  766.80   12.98 
1 1 1    1    1   19 o  1  231.60    5.00 
1 1 1    1    1   20 o  1  188.40    5.00 
1 1 1    1    1   21 f  0  196.00    5.28 
1 1 1    1    1   22 o  1  226.40    5.69 
1 1 1    1    1   23 o  1  318.40    7.01 
1 1 1    1    1   24 o  1  783.50   15.28 
1 1 1    1    1   25 o  1  491.00    9.28 
1 1 1    1    1   26 o  1  755.50   14.34 
1 1 1    1    1   27 o  1  533.60   10.84 
1 1 1    1    1   28 o  1  343.60    8.68 
1 1 1    1    1   29 o  1  322.20   10.21 
1 1 1    1    1   30 o  1  124.20   19.43 
1 1 1    1    1   31 o  1  248.90    8.97 
1 1 1    1    1   32 o  1  101.00   11.74 
1 1 1    1    1   33 o  1  542.20   13.09 
1 1 1    1    1   34 o  1  335.60    9.63 
1 1 1    1    1   35 o  1  211.50    8.06 
1 1 1    1    1   36 o  1  116.70    8.57 
1 1 1    1    1   37 o  1  105.30   10.77 
1 1 1    1    1   38 o  1  199.00   10.27 
1 1 1    1    1   39 o  1  141.30    8.49 
1 1 1    1    1   40 o  1  162.20    7.78 
1 1 1    1    1   41 f  0   71.08   15.20 
1 1 1    1    1   42 o  1  253.70    9.98 
1 1 1    1    1   43 o  1  152.40    8.18 
1 1 1    1    1   44 o  1  195.60    8.95 
1 1 1    1    1   45 o  1   86.00   12.25 
1 1 1    1    1   46 o  1  131.70    8.75 
1 1 1    1    1   47 o  1  172.20   11.62 
1 1 1    1    1   48 o  1   47.49   14.43 
1 1 1    2    0  -48 o  1   51.73   22.48 
1 1 1    2    0  -47 o  1   64.01   19.91 
1 1 1    2    0  -46 f  0   36.94   20.37 
1 1 1    2    0  -45 o  1   30.41   17.98 
1 1 1    2    0  -44 o  1  177.80   12.87 
1 1 1    2    0  -43 o  1   80.75   16.48 
1 1 1    2    0  -42 o  1   31.21   18.29 
1 1 1    2    0  -41 o  1   32.03   18.67 
1 1 1    2    0  -40 o  1  423.20   21.05 
1 1 1    2    0  -39 f  0  326.10   15.21 
1 1 1    2    0  -38 o  1  441.70   17.61 
1 1 1    2    0  -37 o  1  216.50    8.91 
1 1 1    2    0  -36 o  1   97.75   15.28 
1 1 1    2    0  -35 o  1  263.80   11.65 
1 1 1    2    0  -34 o  1  410.10   15.84 
1 1 1    2    0  -33 o  1  546.00   19.37 
1 1 1    2    0  -32 o  1  182.50   12.53 
1 1 1    2    0  -31 o  1  354.50   15.15 
1 1 1    2    0  -29 o  1  124.00   23.45 
1 1 1    2    0  -28 o  1  506.50   15.98 
1 1 1    2    0  -27 o  1  768.70   21.45 
1 1 1    2    0  -26 o  1  808.60   21.61 
1 1 1    2    0  -25 o  1  474.40   13.35 
1 1 1    2    0  -24 o  1  605.60   16.94 
1 1 1    2    0  -23 o  1   37.25   20.07 
1 1 1    2    0  -22 o  1  621.90   14.52 
1 1 1    2    0  -21 o  1   94.00   12.18 
1 1 1    2    0  -20 o  1  253.30    7.49 
1 1 1    2    0  -19 o  1  150.90    9.17 
1 1 1    2    0  -18 o  1   99.37   17.05 
1 1 1    2    0  -17 o  1  381.80   10.36 
1 1 1    2    0  -16 o  1  227.70    9.98 
1 1 1    2    0  -15 f  0  438.10    8.99 
1 1 1    2    0  -14 o  1 1455.00   23.79 
1 1 1    2    0  -13 o  1  144.60   10.94 
1 1 1    2    0  -12 o  1  161.40   10.87 
1 1 1    2    0  -11 o  1  293.60    6.06 
1 1 1    2    0  -10 f  0  956.80   13.35 
1 1 1    2    0   -9 o  1  413.10    6.14 
1 1 1    2    0   -8 o  1  387.30    5.21 
1 1 1    2    0   -7 o  1  782.80   10.90 
1 1 1    2    0   -6 o  1  397.00    7.92 
1 1 1    2    0   -5 o  1  273.90   15.88 
1 1 1    2    0   -4 o  1  512.20   13.16 
1 1 1    2    0   -3 o  1  893.20   18.96 
1 1 1    2    0   -2 o  1 2710.00   72.10 
1 1 1    2    0   -1 o  1 2039.00   60.60 
1 1 1    2    0    0 o  1  416.20   17.27 
1 1 1    2    0    1 o  1 2171.00   69.79 
1 1 1    2    0    2 o  1 1432.00   41.97 
1 1 1    2    0    3 o  1 1268.00   31.23 
1 1 1    2    0    4 o  1  871.10   18.89 
1 1 1    2    0    5 o  1  929.60   15.38 
1 1 1    2    0    6 o  1  308.20    8.75 
1 1 1    2    0    7 o  1  392.90    5.85 
1 1 1    2    0    8 o  1  298.60    5.62 
1 1 1    2    0    9 o  1  694.00    9.59 
1 1 1    2    0   10 o  1  702.20   10.59 
1 1 1    2    0   11 o  1  255.60    7.34 
1 1 1    2    0   12 o  1   95.14   25.79 
1 1 1    2    0   13 o  1  303.80    8.06 
1 1 1    2    0   14 o  1  110.10   30.25 
1 1 1    2    0   15 o  1  162.40    7.04 
1 1 1    2    0   16 o  1  467.10   11.79 
1 1 1    2    0   17 o  1  494.30   11.80 
1 1 1    2    0   18 o  1  683.50   17.92 
1 1 1    2    0   19 o  1  356.60   10.68 
1 1 1    2    0   20 o  1  212.20    8.90 
1 1 1    2    0   21 o  1  453.90   12.28 
1 1 1    2    0   22 o  1  428.90   13.42 
1 1 1    2    0   23 o  1  262.50    8.24 
1 1 1    2    0   24 f  0  320.80   10.50 
1 1 1    2    0   25 o  1  464.80   13.45 
1 1 1    2    0   26 f  0  645.70   18.13 
1 1 1    2    0   27 o  1  523.30   15.13 
1 1 1    2    0   28 o  1  118.20   11.79 
1 1 1    2    0   29 o  1  207.70   12.72 
1 1 1    2    0   30 o  1   40.50   26.65 
1 1 1    2    0   31 o  1  608.70   20.97 
1 1 1    2    0   32 o  1   57.13   29.85 
1 1 1    2    0   33 o  1  543.00   18.41 
1 1 1    2    0   34 o  1   64.10   27.43 
1 1 1    2    0   35 o  1   36.00   22.76 
1 1 1    2    0   36 o  1  463.00   25.26 
1 1 1    2    0   37 o  1  160.40   12.69 
1 1 1    2    0   38 o  1  190.50   12.59 
1 1 1    2    0   39 o  1   46.55   22.34 
1 1 1    2    0   40 o  1   48.10   21.55 
1 1 1    2    0   41 o  1   59.96   20.20 
1 1 1    2    0   42 o  1  200.30   11.36 
1 1 1    2    0   43 o  1   43.78   20.51 
1 1 1    2    0   44 o  1  194.40   14.20 
1 1 1    2    0   45 o  1   87.84   13.82 
1 1 1    2    0   46 o  1  101.00   17.95 
1 1 1    2    0   47 o  1   50.62   23.97 
1 1 1    2    0   48 o  1   37.42   19.33 
1 1 1    2    1  -48 o  1  166.70   11.35 
1 1 1    2    1  -47 o  1  134.30    9.13 
1 1 1    2    1  -46 o  1  158.40    8.05 
1 1 1    2    1  -45 o  1  194.40    9.43 
1 1 1    2    1  -44 o  1  165.00    8.89 
1 1 1    2    1  -43 o  1  150.60    7.25 
1 1 1    2    1  -42 o  1  261.10   10.38 
1 1 1    2    1  -41 o  1   65.30   13.50 
1 1 1    2    1  -40 o  1  244.30    8.31 
1 1 1    2    1  -39 o  1  137.30    7.17 
1 1 1    2    1  -38 o  1  259.40   38.19 
1 1 1    2    1  -37 o  1  112.90    8.30 
1 1 1    2    1  -36 o  1  161.50    8.91 
1 1 1    2    1  -35 o  1  378.70    9.74 
1 1 1    2    1  -34 o  1  144.70    7.80 
1 1 1    2    1  -33 o  1  204.10    8.16 
1 1 1    2    1  -32 o  1  227.70    7.16 
1 1 1    2    1  -31 f  0  207.60    8.30 
1 1 1    2    1  -30 o  1  583.80   14.19 
1 1 1    2    1  -29 o  1  530.80   11.87 
1 1 1    2    1  -28 o  1  581.30   10.08 
1 1 1    2    1  -27 f  0  812.00   13.28 
1 1 1    2    1  -26 o  1  630.80   10.84 
1 1 1    2    1  -25 o  1  508.00    9.31 
1 1 1    2    1  -24 o  1  468.50    9.14 
1 1 1    2    1  -23 o  1  694.10   11.19 
1 1 1    2    1  -22 o  1  342.40    7.51 
1 1 1    2    1  -21 o  1  133.20   10.21 
1 1 1    2    1  -20 o  1  435.20    7.01 
1 1 1    2    1  -19 o  1   99.07   11.62 
1 1 1    2    1  -18 f  0  363.70    5.77 
1 1 1    2    1  -17 o  1  435.10    6.00 
1 1 1    2    1  -16 o  1  707.30    7.74 
1 1 1    2    1  -15 o  1  830.50    9.08 
1 1 1    2    1  -14 o  1  452.60    5.34 
1 1 1    2    1  -13 o  1  261.70    4.66 
1 1 1    2    1  -12 o  1 1014.00    8.36 
1 1 1    2    1  -11 o  1  417.40    3.54 
1 1 1    2    1  -10 o  1  577.90    5.25 
1 1 1    2    1   -9 o  1  813.00    8.27 
1 1 1    2    1   -8 o  1  328.10    3.97 
1 1 1    2    1   -7 o  1  591.80    4.56 
1 1 1    2    1   -6 o  1  561.90    4.28 
1 1 1    2    1   -5 o  1  498.00    4.80 
1 1 1    2    1   -4 o  1  457.90    4.80 
1 1 1    2    1   -3 o  1  420.40    5.16 
1 1 1    2    1   -2 o  1  223.80    7.43 
1 1 1    2    1   -1 o  1  937.30   11.10 
1 1 1    2    1    0 o  1  834.20   10.72 
1 1 1    2    1    1 o  1 1009.00   12.73 
1 1 1    2    1    2 o  1  546.00    7.32 
1 1 1    2    1    3 o  1  480.30    5.37 
1 1 1    2    1    4 o  1  226.60    5.42 
1 1 1    2    1    5 o  1  531.80    4.99 
1 1 1    2    1    6 o  1  372.00    4.22 
1 1 1    2    1    7 o  1  742.30    5.98 
1 1 1    2    1    8 o  1  242.90    4.27 
1 1 1    2    1    9 o  1  324.60    4.67 
1 1 1    2    1   10 o  1  443.80    4.09 
1 1 1    2    1   11 o  1  129.50    4.99 
1 1 1    2    1   12 o  1  456.60    5.13 
1 1 1    2    1   13 o  1  714.00    7.18 
1 1 1    2    1   14 o  1  453.20    5.30 
1 1 1    2    1   15 o  1  365.50    5.59 
1 1 1    2    1   16 o  1  382.80    6.68 
1 1 1    2    1   17 o  1  596.20    9.17 
1 1 1    2    1   18 o  1  296.90    6.00 
1 1 1    2    1   19 f  0  252.60    7.17 
1 1 1    2    1   20 o  1  369.80    7.76 
1 1 1    2    1   21 o  1  349.50    8.02 
1 1 1    2    1   22 o  1  377.20    9.12 
1 1 1    2    1   23 o  1  252.90    9.52 
1 1 1    2    1   24 o  1  167.30   11.86 
1 1 1    2    1   25 o  1  275.80    6.48 
1 1 1    2    1   26 o  1  567.10   10.06 
1 1 1    2    1   27 o  1  313.30    7.85 
1 1 1    2    1   28 o  1  606.00   13.24 
1 1 1    2    1   29 o  1  212.00    7.83 
1 1 1    2    1   30 o  1  589.00   14.77 
1 1 1    2    1   31 o  1  570.00   12.31 
1 1 1    2    1   32 o  1  267.10    7.18 
1 1 1    2    1   33 o  1  164.20    7.60 
1 1 1    2    1   34 o  1  256.70    8.85 
1 1 1    2    1   35 o  1  630.00   17.96 
1 1 1    2    1   36 o  1   58.64   17.37 
1 1 1    2    1   37 f  0  108.80   10.00 
1 1 1    2    1   38 o  1  262.90    9.11 
1 1 1    2    1   39 o  1   65.00   17.24 
1 1 1    2    1   40 f  0  185.40    7.67 
1 1 1    2    1   41 f  0  247.00    9.67 
1 1 1    2    1   42 o  1  127.70    6.62 
1 1 1    2    1   43 o  1   44.14   15.12 
1 1 1    2    1   44 o  1  107.20    8.19 
1 1 1    2    1   45 o  1   99.99    8.99 
1 1 1    2    1   46 o  1   33.24   13.49 
1 1 1    2    1   47 o  1   76.65    9.67 
1 1 1    2    1   48 o  1  126.00    7.81 
1 1 1    2    2    0 o  1  359.70    6.80 
1 1 1    2    2    1 o  1  181.50    5.71 
1 1 1    2    2    2 o  1  171.90    5.68 
1 1 1    2    2    3 o  1  968.60    6.99 
1 1 1    2    2    4 o  1 1227.00    7.49 
1 1 1    2    2    5 o  1  548.70    3.96 
1 1 1    2    2    6 o  1  237.20    3.64 
1 1 1    2    2    7 o  1  357.90    3.15 
1 1 1    2    2    8 o  1  289.60    3.16 
1 1 1    2    2    9 o  1  237.60    3.61 
1 1 1    2    2   10 o  1  311.00    3.50 
1 1 1    2    2   11 o  1  154.50    4.45 
1 1 1    2    2   12 o  1   90.18    8.01 
1 1 1    2    2   13 o  1  368.00    3.88 
1 1 1    2    2   14 o  1  216.20    3.81 
1 1 1    2    2   15 o  1  279.10    3.76 
1 1 1    2    2   16 o  1  220.10    4.35 
1 1 1    2    2   17 o  1  357.00    4.65 
1 1 1    2    2   18 o  1  106.70   10.58 
1 1 1    2    2   19 o  1  329.40    6.58 
1 1 1    2    2   20 o  1  170.10    8.56 
1 1 1    2    2   21 o  1  239.00    8.56 
1 1 1    2    2   22 o  1  439.90    9.89 
1 1 1    2    2   23 o  1  316.40    7.61 
1 1 1    2    2   24 o  1  330.00   11.42 
1 1 1    2    2   25 o  1  633.80   11.74 
1 1 1    2    2   26 o  1  430.70   13.92 
1 1 1    2    2   27 o  1  275.10   27.12 
1 1 1    2    2   28 o  1  547.50   13.09 
1 1 1    2    2   29 o  1  535.00   13.48 
1 1 1    2    2   30 o  1  457.70   13.79 
1 1 1    2    2   31 o  1  382.50   10.27 
1 1 1    2    2   32 o  1  366.40   10.59 
1 1 1    2    2   33 o  1  247.40    8.29 
1 1 1    2    2   34 o  1  476.80   12.30 
1 1 1    2    2   35 o  1  266.10    7.83 
1 1 1    2    2   36 o  1  233.90    7.04 
1 1 1    2    2   37 o  1  327.00    8.27 
1 1 1    2    2   38 o  1  213.60    7.08 
1 1 1    2    2   39 o  1  227.40    7.80 
1 1 1    2    2   40 o  1  115.30   10.43 
1 1 1    2    2   41 o  1  143.40    8.79 
1 1 1    2    2   42 o  1   49.85   15.79 
1 1 1    2    2   43 o  1  116.00    8.94 
1 1 1    2    2   44 o  1  106.90    9.72 
1 1 1    2    2   45 o  1   49.76   16.29 
1 1 1    2    2   46 o  1   82.69   11.27 
1 1 1    2    2   47 o  1  102.10   10.63 
1 1 1    3    0  -47 o  1  124.60   13.67 
1 1 1    3    0  -46 o  1  109.00   12.85 
1 1 1    3    0  -45 o  1   65.92   16.74 
1 1 1    3    0  -44 o  1   20.22   14.10 
1 1 1    3    0  -43 o  1   78.99   15.47 
1 1 1    3    0  -42 o  1  308.80   13.78 
1 1 1    3    0  -41 o  1   37.41   19.37 
1 1 1    3    0  -40 o  1   27.47   17.70 
1 1 1    3    0  -39 o  1  220.60   10.86 
1 1 1    3    0  -38 f  0  251.40    9.63 
1 1 1    3    0  -37 o  1  238.00   10.37 
1 1 1    3    0  -36 o  1   61.07   22.80 
1 1 1    3    0  -35 o  1  123.40   11.94 
1 1 1    3    0  -34 o  1  244.50    9.40 
1 1 1    3    0  -33 o  1  343.10   12.08 
1 1 1    3    0  -32 o  1   82.70   22.20 
1 1 1    3    0  -31 o  1  131.20   15.63 
1 1 1    3    0  -30 o  1  227.70   12.53 
1 1 1    3    0  -29 o  1  429.70   16.32 
1 1 1    3    0  -28 o  1  149.30    9.63 
1 1 1    3    0  -27 o  1   92.29   23.91 
1 1 1    3    0  -26 o  1  475.20   12.42 
1 1 1    3    0  -25 o  1  884.20   20.85 
1 1 1    3    0  -24 o  1  685.20   16.04 
1 1 1    3    0  -23 o  1   90.14   39.47 
1 1 1    3    0  -22 o  1  255.40   11.79 
1 1 1    3    0  -21 o  1  427.00   11.37 
1 1 1    3    0  -20 o  1  233.00    9.24 
1 1 1    3    0  -19 o  1  117.40   11.12 
1 1 1    3    0  -18 o  1  193.40   13.42 
1 1 1    3    0  -17 o  1  126.00    7.06 
1 1 1    3    0  -16 o  1   54.97   23.61 
1 1 1    3    0  -15 o  1  528.10    7.61 
1 1 1    3    0  -14 o  1  310.90    5.20 
1 1 1    3    0  -13 o  1  195.50    5.26 
1 1 1    3    0  -12 o  1  269.80    4.74 
1 1 1    3    0  -11 o  1  434.70    6.06 
1 1 1    3    0  -10 o  1 1186.00   15.95 
1 1 1    3    0   -9 o  1  633.20    7.31 
1 1 1    3    0   -8 o  1   81.08   11.33 
1 1 1    3    0   -7 o  1  472.20    4.77 
1 1 1    3    0   -6 o  1  384.90    6.63 
1 1 1    3    0   -5 o  1 1016.00    8.35 
1 1 1    3    0   -4 o  1  456.50    6.69 
1 1 1    3    0   -3 o  1  853.30   11.36 
1 1 1    3    0   -2 f  0  536.20    7.37 
1 1 1    3    0   -1 o  1  442.20    8.37 
1 1 1    3    0    0 o  1  514.60    8.04 
1 1 1    3    0    1 o  1  502.80    9.23 
1 1 1    3    0    2 o  1  779.90    9.84 
1 1 1    3    0    3 o  1  654.90    9.57 
1 1 1    3    0    4 o  1  352.80    7.91 
1 1 1    3    0    5 o  1  422.30    6.70 
1 1 1    3    0    6 f  0  598.70    7.11 
1 1 1    3    0    7 o  1  118.10    9.44 
1 1 1    3    0    8 o  1  400.90    5.13 
1 1 1    3    0    9 o  1  504.60    5.46 
1 1 1    3    0   10 o  1  911.00   10.61 
1 1 1    3    0   11 o  1  132.30    6.69 
1 1 1    3    0   12 o  1   56.16   17.62 
1 1 1    3    0   13 f  0  605.40    7.73 
1 1 1    3    0   14 o  1  314.50    5.56 
1 1 1    3    0   15 o  1  241.10    5.91 
1 1 1    3    0   16 o  1  436.40    9.47 
1 1 1    3    0   17 f  0  194.40   10.13 
1 1 1    3    0   18 o  1  184.40    9.14 
1 1 1    3    0   19 o  1  494.70    9.95 
1 1 1    3    0   20 o  1   85.07   28.03 
1 1 1    3    0   21 o  1  515.40   12.44 
1 1 1    3    0   22 o  1  690.00   17.10 
1 1 1    3    0   23 o  1  152.70   14.64 
1 1 1    3    0   24 o  1  838.30   23.46 
1 1 1    3    0   25 o  1  198.00   19.05 
1 1 1    3    0   26 o  1  441.90   18.11 
1 1 1    3    0   27 o  1  289.20   16.43 
1 1 1    3    0   28 o  1  147.20   12.16 
1 1 1    3    0   29 o  1  985.10   22.77 
1 1 1    3    0   30 o  1  660.20   21.13 
1 1 1    3    0   31 o  1  273.40   10.49 
1 1 1    3    0   32 o  1  338.30   12.03 
1 1 1    3    0   33 o  1  124.80   19.21 
1 1 1    3    0   34 o  1  515.90   19.03 
1 1 1    3    0   35 o  1  379.70   17.43 
1 1 1    3    0   36 o  1   35.02   22.10 
1 1 1    3    0   37 o  1  167.00   14.29 
1 1 1    3    0   38 o  1   45.09   25.66 
1 1 1    3    0   39 o  1  179.00   15.08 
1 1 1    3    0   40 f  0   39.69   24.62 
1 1 1    3    0   41 o  1  135.20   15.01 
1 1 1    3    0   42 o  1   59.83   24.79 
1 1 1    3    0   43 o  1   96.04   13.05 
1 1 1    3    0   44 o  1   52.58   21.97 
1 1 1    3    0   45 o  1  153.30   11.80 
1 1 1    3    0   46 o  1  221.30   20.89 
1 1 1    3    0   47 f  0  112.50   12.10 
1 1 1    3    1  -47 o  1   72.69   11.09 
1 1 1    3    1  -46 o  1   31.93   13.77 
1 1 1    3    1  -45 o  1   40.59   14.54 
1 1 1    3    1  -44 o  1   93.29    8.99 
1 1 1    3    1  -43 o  1  261.40   10.70 
1 1 1    3    1  -42 o  1  166.90    6.80 
1 1 1    3    1  -41 o  1  194.10    8.31 
1 1 1    3    1  -40 o  1  106.00    9.01 
1 1 1    3    1  -39 o  1  171.60    6.34 
1 1 1    3    1  -38 o  1  301.10   10.47 
1 1 1    3    1  -37 o  1  311.30    8.68 
1 1 1    3    1  -36 o  1  187.40    7.24 
1 1 1    3    1  -35 o  1  266.40    8.49 
1 1 1    3    1  -34 o  1  207.60    8.22 
1 1 1    3    1  -33 o  1  394.00    9.38 
1 1 1    3    1  -32 o  1  303.10    8.61 
1 1 1    3    1  -31 o  1  197.10    9.40 
1 1 1    3    1  -30 o  1  227.70   11.78 
1 1 1    3    1  -29 o  1  582.70   12.48 
1 1 1    3    1  -28 o  1  252.30   11.55 
1 1 1    3    1  -27 o  1  486.00   11.98 
1 1 1    3    1  -26 o  1  419.40   12.39 
1 1 1    3    1  -25 f  0  552.30    9.26 
1 1 1    3    1  -24 o  1  674.50   10.17 
1 1 1    3    1  -23 o  1  482.80    7.96 
1 1 1    3    1  -22 o  1  459.40    6.86 
1 1 1    3    1  -21 o  1  456.50    7.20 
1 1 1    3    1  -20 o  1  129.80    7.05 
1 1 1    3    1  -19 o  1  196.70    7.55 
1 1 1    3    1  -18 o  1   76.14   12.90 
1 1 1    3    1  -17 o  1  265.90    3.71 
1 1 1    3    1  -16 o  1  178.30    4.59 
1 1 1    3    1  -15 o  1  212.20    3.48 
1 1 1    3    1  -14 o  1  410.50    4.06 
1 1 1    3    1  -13 o  1  855.40    7.18 
1 1 1    3    1  -12 o  1  231.30    3.16 
1 1 1    3    1  -11 o  1  384.90    3.73 
1 1 1    3    1  -10 o  1  616.40    5.08 
1 1 1    3    1   -9 o  1  367.20    3.62 
1 1 1    3    1   -8 o  1  626.20    4.03 
1 1 1    3    1   -7 o  1  686.10    4.63 
1 1 1    3    1   -6 o  1  316.30    4.11 
1 1 1    3    1   -5 o  1  864.60    5.64 
1 1 1    3    1   -4 o  1  418.70    4.22 
1 1 1    3    1   -3 o  1  664.30    4.72 
1 1 1    3    1   -2 o  1  128.00    9.34 
1 1 1    3    1   -1 f  0  199.00    8.52 
1 1 1    3    1    0 o  1  471.30    4.58 
1 1 1    3    1    1 o  1  644.80    5.80 
1 1 1    3    1    2 o  1  685.20    5.60 
1 1 1    3    1    3 o  1  192.60    6.38 
1 1 1    3    1    4 o  1  396.80    4.01 
1 1 1    3    1    5 o  1  519.90    4.78 
1 1 1    3    1    6 o  1  743.30    4.98 
1 1 1    3    1    7 o  1  536.00    3.97 
1 1 1    3    1    8 o  1  558.50    4.18 
1 1 1    3    1    9 o  1  285.00    3.37 
1 1 1    3    1   10 o  1  360.80    4.35 
1 1 1    3    1   11 o  1  358.30    3.86 
1 1 1    3    1   12 o  1  255.60    3.37 
1 1 1    3    1   13 o  1  439.00    4.35 
1 1 1    3    1   14 o  1  495.80    5.63 
1 1 1    3    1   15 o  1  182.90    3.88 
1 1 1    3    1   16 o  1  396.60    4.48 
1 1 1    3    1   17 o  1  267.50    4.50 
1 1 1    3    1   18 o  1  445.50    6.87 
1 1 1    3    1   19 o  1  596.00    7.27 
1 1 1    3    1   20 o  1  445.40    7.48 
1 1 1    3    1   21 o  1  451.50    8.14 
1 1 1    3    1   22 o  1  404.40    8.35 
1 1 1    3    1   23 o  1  277.00    8.28 
1 1 1    3    1   24 o  1  643.00   10.80 
1 1 1    3    1   25 o  1  355.60   11.34 
1 1 1    3    1   26 o  1  341.10   12.68 
1 1 1    3    1   27 o  1  189.40   19.76 
1 1 1    3    1   28 o  1  406.80   17.51 
1 1 1    3    1   29 o  1  297.00   31.95 
1 1 1    3    1   30 o  1  214.70   14.05 
1 1 1    3    1   31 o  1   97.65   15.42 
1 1 1    3    1   32 o  1  146.90    9.53 
1 1 1    3    1   33 o  1  235.80    8.35 
1 1 1    3    1   34 o  1  212.60    8.56 
1 1 1    3    1   35 o  1  222.60    8.31 
1 1 1    3    1   36 o  1  237.10    7.74 
1 1 1    3    1   37 o  1  119.60    9.17 
1 1 1    3    1   38 o  1  141.80    8.05 
1 1 1    3    1   39 o  1   54.46   16.06 
1 1 1    3    1   40 o  1   51.33   16.19 
1 1 1    3    1   41 o  1   35.17   15.66 
1 1 1    3    1   42 o  1  188.10    7.91 
1 1 1    3    1   43 o  1  340.60   16.03 
1 1 1    3    1   44 o  1  197.50    9.54 
1 1 1    3    1   45 o  1  158.60    8.31 
1 1 1    3    1   46 o  1   85.99   11.15 
1 1 1    3    1   47 o  1  108.40   11.22 
1 1 1    3    2  -47 o  1   42.56   15.26 
1 1 1    3    2  -46 o  1   65.74   15.60 
1 1 1    3    2  -45 o  1   88.76   10.06 
1 1 1    3    2  -44 o  1  102.20    8.14 
1 1 1    3    2  -43 o  1  176.30    9.77 
1 1 1    3    2  -42 o  1  134.40    9.39 
1 1 1    3    2  -41 o  1  127.00    7.37 
1 1 1    3    2  -40 o  1  194.80    7.95 
1 1 1    3    2  -39 o  1  233.90    8.36 
1 1 1    3    2  -38 o  1  189.60    8.09 
1 1 1    3    2  -37 o  1  206.10    9.22 
1 1 1    3    2  -36 o  1   64.95   14.67 
1 1 1    3    2  -35 o  1  121.80   11.79 
1 1 1    3    2  -34 o  1  589.10   15.98 
1 1 1    3    2  -33 o  1  106.10   31.66 
1 1 1    3    2  -32 o  1  426.50   16.49 
1 1 1    3    2  -31 o  1  324.40   13.95 
1 1 1    3    2  -30 o  1  536.80   15.37 
1 1 1    3    2  -29 o  1  195.40   23.86 
1 1 1    3    2  -28 o  1  428.60   10.26 
1 1 1    3    2  -27 o  1  461.10    8.60 
1 1 1    3    2  -26 o  1  598.40   11.42 
1 1 1    3    2  -25 o  1  299.00   12.14 
1 1 1    3    2  -24 o  1  791.40   12.06 
1 1 1    3    2  -23 o  1  165.80   17.77 
1 1 1    3    2  -22 o  1  408.30    7.54 
1 1 1    3    2  -21 o  1  352.50    6.05 
1 1 1    3    2  -20 o  1  618.60    7.44 
1 1 1    3    2  -19 o  1  416.30    5.43 
1 1 1    3    2  -18 o  1  359.90    4.46 
1 1 1    3    2  -17 o  1  153.60    5.36 
1 1 1    3    2  -16 o  1  378.30    4.19 
1 1 1    3    2  -15 o  1  137.70    4.89 
1 1 1    3    2  -14 o  1  196.30    3.87 
1 1 1    3    2  -13 o  1  318.40    4.06 
1 1 1    3    2  -12 o  1  175.30    5.03 
1 1 1    3    2  -11 o  1  228.10    3.51 
1 1 1    3    2  -10 o  1  587.70    4.39 
1 1 1    3    2   -9 f  0  372.20    3.34 
1 1 1    3    2   -8 o  1  310.80    3.16 
1 1 1    3    2   -7 o  1 1396.00    9.18 
1 1 1    3    2   -6 o  1  592.30    4.21 
1 1 1    3    2   -5 o  1  223.90    3.79 
1 1 1    3    2   -4 o  1  335.20    3.44 
1 1 1    3    2   -3 o  1  148.80    6.13 
1 1 1    3    2   -2 o  1  325.80    3.64 
1 1 1    3    2   -1 o  1  304.20    4.05 
1 1 1    3    2    0 o  1  808.60    5.54 
1 1 1    3    2    1 o  1  197.40    5.06 
1 1 1    3    2    2 o  1  429.90    3.58 
1 1 1    3    2    3 o  1  429.30    3.27 
1 1 1    3    2    4 o  1  262.50    3.47 
1 1 1    3    2    5 o  1  410.30    3.27 
1 1 1    3    2    6 o  1  252.80    4.07 
1 1 1    3    2    7 o  1  501.30    7.37 
1 1 1    3    2    8 o  1  471.20    3.76 
1 1 1    3    2    9 o  1  568.30    4.36 
1 1 1    3    2   10 f  0  335.90    4.40 
1 1 1    3    2   11 o  1  121.60    6.96 
1 1 1    3    2   12 o  1   62.72   11.87 
1 1 1    3    2   13 o  1   80.79    9.21 
1 1 1    3    2   14 o  1  222.90    3.88 
1 1 1    3    2   15 o  1  192.50    4.27 
1 1 1    3    2   16 o  1  194.60    4.38 
1 1 1    3    2   17 o  1  449.30    5.21 
1 1 1    3    2   18 o  1  307.20    3.99 
1 1 1    3    2   19 o  1  514.70    6.79 
1 1 1    3    2   20 o  1  200.30    6.43 
1 1 1    3    2   21 o  1   69.35   22.43 
1 1 1    3    2   22 o  1  651.20   10.08 
1 1 1    3    2   23 o  1  420.40    7.73 
1 1 1    3    2   24 o  1  154.80   16.01 
1 1 1    3    2   25 o  1  399.60   11.09 
1 1 1    3    2   26 o  1  350.10   14.44 
1 1 1    3    2   27 o  1  346.70   12.16 
1 1 1    3    2   28 o  1  341.70   25.84 
1 1 1    3    2   29 f  0  219.00    9.77 
1 1 1    3    2   30 o  1  129.40   37.06 
1 1 1    3    2   31 o  1  405.90   15.76 
1 1 1    3    2   32 o  1  557.20   14.86 
1 1 1    3    2   33 o  1  244.40   15.52 
1 1 1    3    2   34 o  1  445.30   13.46 
1 1 1    3    2   35 o  1  102.30   10.11 
1 1 1    3    2   36 o  1   84.15   16.59 
1 1 1    3    2   37 o  1  211.80    8.53 
1 1 1    3    2   38 o  1  200.00    8.28 
1 1 1    3    2   39 o  1   93.56   10.29 
1 1 1    3    2   40 o  1   66.29   13.86 
1 1 1    3    2   41 o  1  181.00    7.19 
1 1 1    3    2   42 o  1  183.70    8.09 
1 1 1    3    2   43 o  1  151.50    8.01 
1 1 1    3    2   44 o  1  123.80   10.68 
1 1 1    3    2   45 o  1  108.00    9.27 
1 1 1    3    2   46 o  1   31.05   13.34 
1 1 1    3    2   47 o  1   45.26   15.44 
1 1 1    3    3    0 o  1  448.80    6.38 
1 1 1    3    3    1 o  1  498.90    5.43 
1 1 1    3    3    2 o  1  475.80    4.42 
1 1 1    3    3    3 o  1  930.00    7.24 
1 1 1    3    3    4 f  0  514.30    4.12 
1 1 1    3    3    5 o  1  506.80    3.98 
1 1 1    3    3    6 o  1  140.40    5.78 
1 1 1    3    3    7 o  1  344.20    3.83 
1 1 1    3    3    8 o  1  407.10    4.26 
1 1 1    3    3    9 o  1  551.10    4.43 
1 1 1    3    3   10 o  1  400.00    4.04 
1 1 1    3    3   11 o  1  502.00    4.41 
1 1 1    3    3   12 o  1  188.00    4.08 
1 1 1    3    3   13 o  1  196.20    4.43 
1 1 1    3    3   14 o  1  180.40    4.73 
1 1 1    3    3   15 o  1  233.10    4.73 
1 1 1    3    3   16 o  1  369.70    4.37 
1 1 1    3    3   17 o  1  214.20    4.52 
1 1 1    3    3   18 o  1  286.50    4.20 
1 1 1    3    3   19 o  1   67.59   12.72 
1 1 1    3    3   20 o  1  488.00    7.24 
1 1 1    3    3   21 o  1  656.00    8.20 
1 1 1    3    3   22 o  1  142.70    8.51 
1 1 1    3    3   23 o  1  858.20   11.33 
1 1 1    3    3   24 o  1  543.30    9.41 
1 1 1    3    3   25 o  1  413.10   10.44 
1 1 1    3    3   26 f  0  396.20   10.77 
1 1 1    3    3   27 o  1  276.80   11.60 
1 1 1    3    3   28 o  1  259.20    9.52 
1 1 1    3    3   29 o  1  175.60   21.38 
1 1 1    3    3   30 o  1  529.80   16.39 
1 1 1    3    3   31 o  1  424.10   11.12 
1 1 1    3    3   32 o  1  367.50   15.00 
1 1 1    3    3   33 f  0  154.50   16.10 
1 1 1    3    3   34 o  1  168.00   28.05 
1 1 1    3    3   35 f  0  108.10   33.84 
1 1 1    3    3   36 o  1  194.60   16.98 
1 1 1    3    3   37 o  1   72.36   22.96 
1 1 1    3    3   38 o  1   72.78   15.64 
1 1 1    3    3   39 o  1   77.99   12.44 
1 1 1    3    3   40 o  1  207.30    8.86 
1 1 1    3    3   41 o  1  263.60   11.02 
1 1 1    3    3   42 o  1  114.60   10.29 
1 1 1    3    3   43 o  1  131.20    9.31 
1 1 1    3    3   44 o  1   42.87   16.07 
1 1 1    3    3   45 o  1   75.14   10.95 
1 1 1    3    3   46 o  1   63.02   12.04 
1 1 1    3    3   47 o  1   70.95   13.16 
1 1 1    4    0  -47 o  1   69.71   23.03 
1 1 1    4    0  -46 f  0   34.34   20.30 
1 1 1    4    0  -45 o  1   25.23   16.88 
1 1 1    4    0  -44 o  1  104.30   16.59 
1 1 1    4    0  -43 o  1   40.55   20.78 
1 1 1    4    0  -42 o  1   93.34   13.47 
1 1 1    4    0  -41 o  1  282.90   12.88 
1 1 1    4    0  -40 o  1  135.40   11.56 
1 1 1    4    0  -39 o  1  209.30   11.02 
1 1 1    4    0  -38 o  1   53.15   23.72 
1 1 1    4    0  -37 o  1  201.10    9.17 
1 1 1    4    0  -36 f  0   23.90   16.58 
1 1 1    4    0  -35 o  1  196.50   11.47 
1 1 1    4    0  -34 o  1   33.63   20.41 
1 1 1    4    0  -33 o  1  640.90   25.52 
1 1 1    4    0  -32 o  1   42.11   24.88 
1 1 1    4    0  -31 o  1  453.00   15.54 
1 1 1    4    0  -30 o  1  135.30   45.55 
1 1 1    4    0  -29 f  0  267.10   27.05 
1 1 1    4    0  -28 o  1  210.60   14.46 
1 1 1    4    0  -27 o  1  537.90   14.90 
1 1 1    4    0  -26 o  1  251.00   22.87 
1 1 1    4    0  -25 o  1  171.80   10.85 
1 1 1    4    0  -24 o  1 1389.00   26.60 
1 1 1    4    0  -23 o  1  402.20    9.82 
1 1 1    4    0  -22 o  1  143.90   16.86 
1 1 1    4    0  -21 o  1   80.18   28.40 
1 1 1    4    0  -20 o  1  281.60    8.57 
1 1 1    4    0  -19 o  1  260.50    5.69 
1 1 1    4    0  -18 o  1   24.04   15.73 
1 1 1    4    0  -17 o  1  188.20    5.54 
1 1 1    4    0  -16 o  1  149.90    6.62 
1 1 1    4    0  -15 o  1  587.60    7.62 
1 1 1    4    0  -14 o  1  278.20    4.89 
1 1 1    4    0  -13 o  1  856.50    9.66 
1 1 1    4    0  -12 o  1  429.10    5.76 
1 1 1    4    0  -11 o  1  744.70    8.48 
1 1 1    4    0  -10 o  1 1158.00   10.84 
1 1 1    4    0   -9 o  1  547.90    5.73 
1 1 1    4    0   -8 o  1  785.40    7.28 
1 1 1    4    0   -7 o  1  142.80    8.22 
1 1 1    4    0   -6 o  1  371.00    4.34 
1 1 1    4    0   -5 o  1   73.09   27.49 
1 1 1    4    0   -4 o  1  556.00    6.01 
1 1 1    4    0   -3 o  1  592.40    6.52 
1 1 1    4    0   -2 o  1  185.10    7.32 
1 1 1    4    0   -1 o  1  496.80    7.45 
1 1 1    4    0    0 o  1  134.50   10.05 
1 1 1    4    0    1 o  1   91.85   17.93 
1 1 1    4    0    2 o  1   43.97   22.80 
1 1 1    4    0    3 o  1  765.70    6.80 
1 1 1    4    0    4 o  1  524.30    6.07 
1 1 1    4    0    5 f  0  862.00    8.16 
1 1 1    4    0    6 o  1  482.40    4.82 
1 1 1    4    0    7 o  1  425.10    4.83 
1 1 1    4    0    8 o  1  171.60    8.86 
1 1 1    4    0    9 o  1 1030.00   10.35 
1 1 1    4    0   10 o  1  286.80   10.78 
1 1 1    4    0   11 o  1  412.00    5.80 
1 1 1    4    0   12 o  1   35.92   19.85 
1 1 1    4    0   13 o  1  350.90    5.58 
1 1 1    4    0   14 f  0  110.50    8.89 
1 1 1    4    0   15 o  1  421.10    6.57 
1 1 1    4    0   16 o  1  323.80    7.59 
1 1 1    4    0   17 o  1  217.00    5.86 
1 1 1    4    0   18 o  1  203.00    6.18 
1 1 1    4    0   19 o  1  359.00    6.76 
1 1 1    4    0   20 f  0  522.70   11.98 
1 1 1    4    0   21 o  1  736.20   14.05 
1 1 1    4    0   22 o  1  121.00   28.89 
1 1 1    4    0   23 o  1   35.10   21.19 
1 1 1    4    0   24 o  1  196.60   20.36 
1 1 1    4    0   25 o  1   61.96   35.35 
1 1 1    4    0   26 o  1  142.40   40.80 
1 1 1    4    0   27 o  1  499.20   15.84 
1 1 1    4    0   28 f  0  494.30   20.54 
1 1 1    4    0   29 o  1  403.00   18.23 
1 1 1    4    0   30 o  1  343.30   14.07 
1 1 1    4    0   31 o  1  114.60   23.94 
1 1 1    4    0   32 o  1   72.76   47.19 
1 1 1    4    0   33 o  1  191.10   15.12 
1 1 1    4    0   34 o  1  272.90   13.18 
1 1 1    4    0   35 o  1  140.50   31.19 
1 1 1    4    0   36 o  1  238.10   13.69 
1 1 1    4    0   37 f  0   49.15   26.84 
1 1 1    4    0   38 o  1  147.10   10.68 
1 1 1    4    0   39 o  1  232.40   12.10 
1 1 1    4    0   40 o  1   33.25   20.11 
1 1 1    4    0   41 o  1   20.79   14.59 
1 1 1    4    0   42 o  1  130.90   10.47 
1 1 1    4    0   43 o  1  254.80   17.88 
1 1 1    4    0   44 o  1   78.83   24.29 
1 1 1    4    0   45 f  0   35.71   21.87 
1 1 1    4    0   46 o  1  199.00   16.57 
1 1 1    4    0   47 o  1   22.40   15.65 
1 1 1    4    1  -47 o  1   44.97   15.63 
1 1 1    4    1  -46 f  0  104.90   10.29 
1 1 1    4    1  -45 o  1  139.90    9.31 
1 1 1    4    1  -44 o  1  129.10    9.67 
1 1 1    4    1  -43 o  1   76.13   13.55 
1 1 1    4    1  -42 o  1  159.40    9.85 
1 1 1    4    1  -41 o  1   49.30   15.48 
1 1 1    4    1  -40 o  1  102.40   11.25 
1 1 1    4    1  -39 o  1  119.90    8.91 
1 1 1    4    1  -38 o  1   48.10   16.21 
1 1 1    4    1  -37 o  1  290.60    8.57 
1 1 1    4    1  -36 o  1  107.40   10.86 
1 1 1    4    1  -35 o  1   67.45   24.70 
1 1 1    4    1  -34 o  1  214.70   14.25 
1 1 1    4    1  -33 o  1  359.30    9.31 
1 1 1    4    1  -32 o  1  480.40   15.83 
1 1 1    4    1  -31 o  1  265.30   18.04 
1 1 1    4    1  -30 f  0  423.10   15.77 
1 1 1    4    1  -29 o  1  301.50   13.24 
1 1 1    4    1  -28 o  1  179.60   36.88 
1 1 1    4    1  -27 o  1  398.30    9.47 
1 1 1    4    1  -26 o  1  146.00   21.89 
1 1 1    4    1  -25 o  1  290.70    9.72 
1 1 1    4    1  -24 o  1  545.80    9.24 
1 1 1    4    1  -23 o  1  324.80    6.88 
1 1 1    4    1  -22 f  0  532.20    8.07 
1 1 1    4    1  -21 o  1  279.20    5.30 
1 1 1    4    1  -20 o  1  225.90    5.01 
1 1 1    4    1  -19 o  1  340.90    4.83 
1 1 1    4    1  -18 o  1  172.60    5.05 
1 1 1    4    1  -17 o  1   42.33   14.71 
1 1 1    4    1  -16 o  1  305.50    3.34 
1 1 1    4    1  -15 o  1  475.40    4.49 
1 1 1    4    1  -14 o  1  146.40    4.95 
1 1 1    4    1  -13 o  1  744.10    6.06 
1 1 1    4    1  -12 o  1  148.20    4.89 
1 1 1    4    1  -11 o  1  409.80    3.38 
1 1 1    4    1  -10 o  1  362.40    3.51 
1 1 1    4    1   -9 f  0  300.00    3.39 
1 1 1    4    1   -8 o  1  464.10    3.84 
1 1 1    4    1   -7 o  1  284.10    6.58 
1 1 1    4    1   -6 o  1  536.80    3.86 
1 1 1    4    1   -5 f  0  297.80    3.22 
1 1 1    4    1   -4 o  1  380.40    3.29 
1 1 1    4    1   -3 o  1  353.80    3.78 
1 1 1    4    1   -2 o  1  527.70    4.67 
1 1 1    4    1   -1 o  1  402.20    4.45 
1 1 1    4    1    0 o  1  357.10    4.35 
1 1 1    4    1    1 o  1  246.40    4.70 
1 1 1    4    1    2 o  1  515.70    4.16 
1 1 1    4    1    3 o  1  427.80    3.93 
1 1 1    4    1    4 o  1  568.10    5.13 
1 1 1    4    1    5 o  1  388.30    4.16 
1 1 1    4    1    6 o  1  232.70    3.95 
1 1 1    4    1    7 o  1  847.30    6.12 
1 1 1    4    1    8 o  1  624.20    5.17 
1 1 1    4    1    9 o  1  330.50    3.47 
1 1 1    4    1   10 o  1  563.00    3.92 
1 1 1    4    1   11 o  1  191.90    4.57 
1 1 1    4    1   12 o  1  281.10    4.32 
1 1 1    4    1   13 o  1  292.00    4.82 
1 1 1    4    1   14 o  1   62.28   12.41 
1 1 1    4    1   15 o  1  251.90    3.64 
1 1 1    4    1   16 o  1  156.60    5.17 
1 1 1    4    1   17 o  1  374.90    4.91 
1 1 1    4    1   18 o  1  424.10    5.04 
1 1 1    4    1   19 o  1  497.20    6.59 
1 1 1    4    1   20 o  1  362.50    6.78 
1 1 1    4    1   21 o  1  442.60    6.52 
1 1 1    4    1   22 o  1  332.50    8.29 
1 1 1    4    1   23 o  1  321.90    7.53 
1 1 1    4    1   24 o  1  108.90   32.50 
1 1 1    4    1   25 o  1  257.60   12.87 
1 1 1    4    1   26 o  1  245.80   11.19 
1 1 1    4    1   27 o  1  302.20    7.28 
1 1 1    4    1   28 o  1  212.00   23.92 
1 1 1    4    1   29 f  0  281.40   10.34 
1 1 1    4    1   30 o  1  268.50   45.22 
1 1 1    4    1   31 o  1  320.80   14.94 
1 1 1    4    1   32 o  1  113.50   42.34 
1 1 1    4    1   33 o  1  322.00   12.31 
1 1 1    4    1   34 o  1  309.90   11.73 
1 1 1    4    1   35 f  0   87.13   18.67 
1 1 1    4    1   36 o  1   34.48   15.01 
1 1 1    4    1   37 o  1  187.70    8.51 
1 1 1    4    1   38 o  1  247.00    8.04 
1 1 1    4    1   39 o  1  140.10    8.10 
1 1 1    4    1   40 o  1   64.63   15.73 
1 1 1    4    1   41 o  1  142.50    8.08 
1 1 1    4    1   42 o  1  247.40   10.77 
1 1 1    4    1   43 o  1   82.69   12.27 
1 1 1    4    1   44 o  1   87.60   13.43 
1 1 1    4    1   45 o  1  190.00   11.48 
1 1 1    4    1   46 o  1  120.50    8.77 
1 1 1    4    1   47 o  1  165.40   10.16 
1 1 1    4    2  -46 o  1   45.79   15.51 
1 1 1    4    2  -45 o  1  154.00    9.47 
1 1 1    4    2  -44 o  1  132.70    7.84 
1 1 1    4    2  -43 o  1   49.25   16.79 
1 1 1    4    2  -42 o  1  231.20    9.75 
1 1 1    4    2  -41 o  1   89.58   11.80 
1 1 1    4    2  -40 o  1   87.33   11.32 
1 1 1    4    2  -39 o  1  144.00    8.63 
1 1 1    4    2  -38 o  1   88.29   13.75 
1 1 1    4    2  -37 o  1  148.90    9.83 
1 1 1    4    2  -36 o  1  107.80   29.60 
1 1 1    4    2  -35 o  1  142.70   18.11 
1 1 1    4    2  -34 o  1  332.30   10.37 
1 1 1    4    2  -33 o  1  264.70   18.25 
1 1 1    4    2  -32 o  1  181.70   13.26 
1 1 1    4    2  -31 o  1  323.50   11.23 
1 1 1    4    2  -30 o  1  359.90   12.63 
1 1 1    4    2  -29 o  1  285.70   14.98 
1 1 1    4    2  -28 o  1  193.90   13.43 
1 1 1    4    2  -27 o  1  511.80   10.44 
1 1 1    4    2  -26 o  1  183.20   16.16 
1 1 1    4    2  -25 o  1  970.40   15.61 
1 1 1    4    2  -24 o  1  608.50    9.34 
1 1 1    4    2  -23 o  1  180.70   13.24 
1 1 1    4    2  -22 o  1  574.10    7.86 
1 1 1    4    2  -21 o  1  808.10   10.03 
1 1 1    4    2  -20 o  1  149.10    6.66 
1 1 1    4    2  -19 o  1  509.20    6.36 
1 1 1    4    2  -18 o  1  184.40    4.86 
1 1 1    4    2  -17 o  1  187.00    4.77 
1 1 1    4    2  -16 o  1  155.10    4.83 
1 1 1    4    2  -15 o  1  366.50    4.59 
1 1 1    4    2  -14 o  1   70.61   15.20 
1 1 1    4    2  -13 o  1  264.10    3.80 
1 1 1    4    2  -12 o  1  256.50    3.87 
1 1 1    4    2  -11 o  1  357.10    3.95 
1 1 1    4    2  -10 o  1  309.20    3.79 
1 1 1    4    2   -9 o  1  163.50    5.07 
1 1 1    4    2   -8 f  0  162.70    5.24 
1 1 1    4    2   -7 o  1  446.00    4.31 
1 1 1    4    2   -6 o  1  192.60    5.26 
1 1 1    4    2   -5 o  1  548.30    4.69 
1 1 1    4    2   -4 o  1  114.80    7.68 
1 1 1    4    2   -3 o  1  432.60    3.79 
1 1 1    4    2   -2 o  1  317.70    3.94 
1 1 1    4    2   -1 f  0  436.60    5.04 
1 1 1    4    2    0 o  1  296.90    3.83 
1 1 1    4    2    1 o  1  190.20    4.79 
1 1 1    4    2    2 o  1  205.80    4.89 
1 1 1    4    2    3 o  1  336.50    3.92 
1 1 1    4    2    4 o  1  282.80    4.08 
1 1 1    4    2    5 o  1  311.60    3.32 
1 1 1    4    2    6 o  1  500.10    4.48 
1 1 1    4    2    7 o  1  606.60    4.91 
1 1 1    4    2    8 o  1  368.60    3.65 
1 1 1    4    2    9 o  1  196.70    4.41 
1 1 1    4    2   10 o  1  324.40    3.52 
1 1 1    4    2   11 o  1  311.30    3.73 
1 1 1    4    2   12 o  1  119.20    7.34 
1 1 1    4    2   13 o  1  312.60    4.03 
1 1 1    4    2   14 o  1   90.86   10.95 
1 1 1    4    2   15 o  1  384.80    4.98 
1 1 1    4    2   16 o  1  129.10    8.40 
1 1 1    4    2   17 o  1  444.80    5.11 
1 1 1    4    2   18 o  1  169.20    6.18 
1 1 1    4    2   19 f  0  255.20    4.46 
1 1 1    4    2   20 o  1  186.90    5.54 
1 1 1    4    2   21 o  1  166.70    7.20 
1 1 1    4    2   22 o  1  398.90    6.38 
1 1 1    4    2   23 o  1  598.50    8.85 
1 1 1    4    2   24 o  1  658.10   10.34 
1 1 1    4    2   25 o  1  231.60   17.28 
1 1 1    4    2   26 o  1  177.20   29.81 
1 1 1    4    2   27 o  1  508.80   11.84 
1 1 1    4    2   28 o  1  136.50   26.04 
1 1 1    4    2   29 o  1  180.90   32.65 
1 1 1    4    2   30 o  1   75.88   32.14 
1 1 1    4    2   31 f  0  235.10   12.54 
1 1 1    4    2   32 o  1  183.10   31.04 
1 1 1    4    2   33 o  1  190.40   28.93 
1 1 1    4    2   34 o  1  142.50   27.18 
1 1 1    4    2   35 o  1   94.43   30.02 
1 1 1    4    2   36 o  1  259.00   14.14 
1 1 1    4    2   37 o  1   43.67   19.17 
1 1 1    4    2   38 o  1  217.50    9.08 
1 1 1    4    2   39 o  1  211.20    8.86 
1 1 1    4    2   40 o  1  107.50   10.28 
1 1 1    4    2   41 o  1  154.00    9.30 
1 1 1    4    2   42 o  1  132.80    8.22 
1 1 1    4    2   43 o  1  148.00    8.18 
1 1 1    4    2   44 o  1  143.00    8.36 
1 1 1    4    2   45 o  1   95.92    9.95 
1 1 1    4    2   46 o  1  138.70    9.86 
1 1 1    4    3  -46 o  1   59.01   16.33 
1 1 1    4    3  -45 o  1  112.00   12.13 
1 1 1    4    3  -44 o  1   53.88   17.13 
1 1 1    4    3  -43 o  1  101.30    9.86 
1 1 1    4    3  -42 f  0  200.80    9.57 
1 1 1    4    3  -41 o  1   54.98   19.48 
1 1 1    4    3  -40 o  1   58.02   25.91 
1 1 1    4    3  -39 o  1   62.74   25.75 
1 1 1    4    3  -38 o  1   91.73   22.78 
1 1 1    4    3  -37 o  1   52.19   17.30 
1 1 1    4    3  -36 o  1  264.80   11.45 
1 1 1    4    3  -35 o  1  106.60   23.95 
1 1 1    4    3  -34 o  1  141.50   16.02 
1 1 1    4    3  -33 o  1  118.80   28.23 
1 1 1    4    3  -32 o  1  117.70   17.01 
1 1 1    4    3  -31 o  1  192.00   20.11 
1 1 1    4    3  -30 o  1  266.90   14.43 
1 1 1    4    3  -29 o  1  234.50   18.55 
1 1 1    4    3  -28 o  1  799.40   15.35 
1 1 1    4    3  -27 o  1  205.80   21.23 
1 1 1    4    3  -26 o  1  196.40    8.27 
1 1 1    4    3  -25 o  1  387.90    8.03 
1 1 1    4    3  -24 o  1  302.20    6.99 
1 1 1    4    3  -23 o  1  534.10    9.01 
1 1 1    4    3  -22 o  1  167.20    7.87 
1 1 1    4    3  -21 o  1  246.10    5.94 
1 1 1    4    3  -20 o  1  193.40    6.30 
1 1 1    4    3  -19 o  1  118.00    8.33 
1 1 1    4    3  -18 o  1  208.40    5.55 
1 1 1    4    3  -17 o  1  127.60    8.49 
1 1 1    4    3  -16 o  1  131.80    7.61 
1 1 1    4    3  -15 o  1  389.90    5.22 
1 1 1    4    3  -14 o  1  402.70    4.64 
1 1 1    4    3  -13 o  1  322.60    3.84 
1 1 1    4    3  -12 o  1  471.50    4.38 
1 1 1    4    3  -11 o  1  143.20    5.81 
1 1 1    4    3  -10 o  1  290.40    4.01 
1 1 1    4    3   -9 o  1  380.10    4.08 
1 1 1    4    3   -8 o  1  140.20    6.24 
1 1 1    4    3   -7 o  1   95.76    9.87 
1 1 1    4    3   -6 o  1  214.20    4.42 
1 1 1    4    3   -5 o  1  395.90    3.82 
1 1 1    4    3   -4 o  1  243.90    4.09 
1 1 1    4    3   -3 o  1  358.90    4.03 
1 1 1    4    3   -2 o  1  357.50    4.48 
1 1 1    4    3   -1 o  1  419.90    5.16 
1 1 1    4    3    0 o  1  274.30    4.42 
1 1 1    4    3    1 o  1   75.31   13.94 
1 1 1    4    3    2 o  1  410.80    4.32 
1 1 1    4    3    3 o  1  302.80    4.09 
1 1 1    4    3    4 o  1  220.40    4.07 
1 1 1    4    3    5 o  1  327.30    3.72 
1 1 1    4    3    6 f  0  378.30    4.09 
1 1 1    4    3    7 o  1  445.90    4.72 
1 1 1    4    3    8 o  1   42.29   15.51 
1 1 1    4    3    9 o  1  160.80    5.33 
1 1 1    4    3   10 f  0   55.66   15.60 
1 1 1    4    3   11 o  1  264.30    4.38 
1 1 1    4    3   12 o  1  292.30    4.99 
1 1 1    4    3   13 o  1  309.40    4.22 
1 1 1    4    3   14 o  1  544.20    6.20 
1 1 1    4    3   15 o  1  323.30    4.67 
1 1 1    4    3   16 o  1  353.80    5.19 
1 1 1    4    3   17 o  1  249.70    4.83 
1 1 1    4    3   18 o  1  190.10    6.49 
1 1 1    4    3   19 o  1  168.90    5.61 
1 1 1    4    3   20 o  1  355.30    5.52 
1 1 1    4    3   21 o  1  387.10    6.15 
1 1 1    4    3   22 o  1  460.80    7.74 
1 1 1    4    3   23 o  1  168.50    9.15 
1 1 1    4    3   24 o  1  108.40   12.75 
1 1 1    4    3   25 o  1  242.10    6.52 
1 1 1    4    3   26 o  1  235.60   19.91 
1 1 1    4    3   27 o  1  261.90    8.66 
1 1 1    4    3   28 o  1  408.00   12.09 
1 1 1    4    3   29 o  1  293.10   11.33 
1 1 1    4    3   30 o  1  407.20   12.72 
1 1 1    4    3   31 o  1  192.00   17.95 
1 1 1    4    3   32 o  1  200.40    8.27 
1 1 1    4    3   33 o  1  250.00   14.78 
1 1 1    4    3   34 o  1  166.20   13.33 
1 1 1    4    3   35 o  1  189.30   10.04 
1 1 1    4    3   36 o  1  127.50   16.92 
1 1 1    4    3   37 o  1   55.69   22.57 
1 1 1    4    3   38 o  1  100.10   15.63 
1 1 1    4    3   39 o  1   79.80   22.91 
1 1 1    4    3   40 o  1  132.30   18.30 
1 1 1    4    3   41 o  1  150.50   10.11 
1 1 1    4    3   42 o  1   81.29   11.55 
1 1 1    4    3   43 o  1  201.70   11.78 
1 1 1    4    3   44 o  1  145.00   13.82 
1 1 1    4    3   45 o  1  197.90   15.21 
1 1 1    4    3   46 o  1   96.27   15.23 
1 1 1    4    4    0 o  1  357.60   45.62 
1 1 1    4    4    1 o  1  229.60   19.16 
1 1 1    4    4    2 o  1   68.23   19.21 
1 1 1    4    4    3 f  0  311.90   16.13 
1 1 1    4    4    4 o  1  190.30   11.60 
1 1 1    4    4    5 o  1  227.70    9.58 
1 1 1    4    4    6 o  1  270.70    9.35 
1 1 1    4    4    7 o  1  103.30   11.65 
1 1 1    4    4    8 o  1  284.90    9.24 
1 1 1    4    4    9 o  1  224.90    9.40 
1 1 1    4    4   10 f  0  283.60    7.18 
1 1 1    4    4   11 o  1  237.50    6.33 
1 1 1    4    4   12 o  1  131.10    8.78 
1 1 1    4    4   13 o  1  496.40   10.95 
1 1 1    4    4   14 o  1  425.20    8.02 
1 1 1    4    4   15 f  0  574.40   12.36 
1 1 1    4    4   16 o  1  304.20    6.85 
1 1 1    4    4   17 o  1  193.70    6.67 
1 1 1    4    4   18 f  0  181.70    8.07 
1 1 1    4    4   19 o  1   88.83   18.33 
1 1 1    4    4   20 o  1  181.40    8.36 
1 1 1    4    4   21 o  1  238.80    8.48 
1 1 1    4    4   22 o  1  440.10    9.76 
1 1 1    4    4   23 o  1  101.90   16.48 
1 1 1    4    4   24 o  1  239.60    8.86 
1 1 1    4    4   25 o  1  319.60   10.44 
1 1 1    4    4   26 o  1  113.10   15.85 
1 1 1    4    4   27 o  1  203.20   10.89 
1 1 1    4    4   28 o  1  207.30   12.57 
1 1 1    4    4   29 o  1  282.20    9.26 
1 1 1    4    4   30 o  1  228.50   15.86 
1 1 1    4    4   31 o  1  142.80   25.40 
1 1 1    4    4   32 o  1  182.40   15.02 
1 1 1    4    4   33 o  1   92.42   28.17 
1 1 1    4    4   34 o  1   45.96   19.06 
1 1 1    4    4   35 o  1  235.90   13.31 
1 1 1    4    4   36 o  1   80.06   15.95 
1 1 1    4    4   37 o  1  110.00   28.99 
1 1 1    4    4   38 o  1  157.80   12.82 
1 1 1    4    4   39 o  1   79.83   14.72 
1 1 1    4    4   40 o  1  190.00   21.00 
1 1 1    4    4   41 o  1  100.80   21.24 
1 1 1    4    4   42 o  1  112.90   19.17 
1 1 1    4    4   43 o  1   46.40   19.93 
1 1 1    4    4   44 o  1  160.30   15.04 
1 1 1    4    4   45 o  1   64.32   18.99 
1 1 1    5    0  -47 o  1   31.02   18.69 
1 1 1    5    0  -46 o  1   75.55   19.85 
1 1 1    5    0  -45 o  1  169.00   15.55 
1 1 1    5    0  -44 o  1  149.40   10.58 
1 1 1    5    0  -43 o  1   74.53   20.13 
1 1 1    5    0  -42 f  0   30.34   19.51 
1 1 1    5    0  -41 o  1  125.60   12.31 
1 1 1    5    0  -40 o  1   44.27   22.25 
1 1 1    5    0  -39 o  1  206.50   10.57 
1 1 1    5    0  -38 f  0  130.90   12.09 
1 1 1    5    0  -37 o  1  344.70   16.31 
1 1 1    5    0  -36 o  1  143.80   24.85 
1 1 1    5    0  -35 o  1   76.58   39.79 
1 1 1    5    0  -34 o  1  314.10   20.58 
1 1 1    5    0  -33 o  1  155.40   42.73 
1 1 1    5    0  -32 o  1   42.46   29.91 
1 1 1    5    0  -31 o  1  101.50   55.50 
1 1 1    5    0  -30 o  1  152.10   27.60 
1 1 1    5    0  -29 o  1  126.40   33.62 
1 1 1    5    0  -28 o  1  540.00   17.80 
1 1 1    5    0  -27 o  1  274.80   12.62 
1 1 1    5    0  -26 o  1  114.20   53.91 
1 1 1    5    0  -25 o  1  677.10   16.27 
1 1 1    5    0  -24 o  1  854.20   17.62 
1 1 1    5    0  -23 o  1   25.05   17.28 
1 1 1    5    0  -22 o  1  161.20    8.91 
1 1 1    5    0  -21 o  1   78.06   18.11 
1 1 1    5    0  -20 o  1   96.68   12.62 
1 1 1    5    0  -19 o  1  165.80    7.57 
1 1 1    5    0  -18 o  1   40.93   20.65 
1 1 1    5    0  -17 o  1   30.20   18.04 
1 1 1    5    0  -16 o  1  398.10    6.24 
1 1 1    5    0  -15 o  1  103.70   10.32 
1 1 1    5    0  -14 f  0  332.50    6.91 
1 1 1    5    0  -13 o  1  417.10    5.91 
1 1 1    5    0  -12 o  1   39.23   20.26 
1 1 1    5    0  -11 o  1  349.40    4.99 
1 1 1    5    0  -10 o  1  207.60    6.21 
1 1 1    5    0   -9 o  1   46.57   19.56 
1 1 1    5    0   -8 o  1  146.40    8.40 
1 1 1    5    0   -7 o  1  291.90    7.74 
1 1 1    5    0   -6 o  1  112.40   10.31 
1 1 1    5    0   -5 o  1  316.70    5.77 
1 1 1    5    0   -4 o  1  589.80    5.89 
1 1 1    5    0   -3 o  1  865.10    8.93 
1 1 1    5    0   -2 o  1  433.20    5.70 
1 1 1    5    0   -1 o  1  400.60    7.59 
1 1 1    5    0    0 o  1  402.60    7.53 
1 1 1    5    0    1 o  1   78.74   19.62 
1 1 1    5    0    2 o  1   52.07   23.28 
1 1 1    5    0    3 o  1  414.80    6.20 
1 1 1    5    0    4 o  1  331.00    5.86 
1 1 1    5    0    5 o  1  566.90    6.27 
1 1 1    5    0    6 f  0  518.70    5.59 
1 1 1    5    0    7 o  1 1082.00    9.95 
1 1 1    5    0    8 o  1  467.40    6.14 
1 1 1    5    0    9 o  1  230.30    6.35 
1 1 1    5    0   10 o  1  309.30    4.84 
1 1 1    5    0   11 o  1  153.10    7.35 
1 1 1    5    0   12 o  1   86.72   11.75 
1 1 1    5    0   13 o  1  308.50    5.33 
1 1 1    5    0   14 o  1   67.62   18.98 
1 1 1    5    0   15 o  1  476.10    7.24 
1 1 1    5    0   16 o  1  110.90    9.63 
1 1 1    5    0   17 o  1  220.00    5.56 
1 1 1    5    0   18 o  1  112.20   10.73 
1 1 1    5    0   19 f  0  726.60   12.22 
1 1 1    5    0   20 f  0  694.10   13.11 
1 1 1    5    0   21 o  1  347.00    6.93 
1 1 1    5    0   22 o  1  117.00   11.77 
1 1 1    5    0   23 o  1  257.80   13.38 
1 1 1    5    0   24 o  1   61.82   24.98 
1 1 1    5    0   25 o  1  433.90   16.11 
1 1 1    5    0   26 o  1  197.10   17.69 
1 1 1    5    0   27 o  1  122.90   47.42 
1 1 1    5    0   28 o  1  105.70   36.53 
1 1 1    5    0   29 o  1   55.86   25.39 
1 1 1    5    0   30 o  1  196.00   35.59 
1 1 1    5    0   31 o  1   52.84   35.21 
1 1 1    5    0   32 o  1  237.10   21.63 
1 1 1    5    0   33 o  1  144.10   54.90 
1 1 1    5    0   34 o  1  256.70   21.12 
1 1 1    5    0   35 o  1  247.70   15.09 
1 1 1    5    0   36 o  1  311.50   14.75 
1 1 1    5    0   37 o  1   56.33   33.54 
1 1 1    5    0   38 o  1   69.27   26.54 
1 1 1    5    0   39 o  1  226.00   11.92 
1 1 1    5    0   40 o  1  143.00   10.23 
1 1 1    5    0   41 o  1  198.10   10.45 
1 1 1    5    0   42 o  1   22.65   16.54 
1 1 1    5    0   43 o  1  122.50   12.34 
1 1 1    5    0   44 o  1   25.01   16.84 
1 1 1    5    0   45 o  1  119.60   14.84 
1 1 1    5    0   46 o  1  123.90   14.66 
1 1 1    5    0   47 o  1   22.47   15.38 
1 1 1    5    1  -46 o  1  131.10    9.04 
1 1 1    5    1  -45 o  1   31.75   14.26 
1 1 1    5    1  -44 o  1   40.73   15.40 
1 1 1    5    1  -43 o  1   75.86   15.20 
1 1 1    5    1  -42 o  1  185.70   10.35 
1 1 1    5    1  -41 o  1   50.85   16.73 
1 1 1    5    1  -40 o  1  102.00   10.88 
1 1 1    5    1  -39 o  1  132.50   10.19 
1 1 1    5    1  -38 o  1  148.30   14.84 
1 1 1    5    1  -37 o  1  158.00   12.03 
1 1 1    5    1  -36 o  1   52.24   22.19 
1 1 1    5    1  -35 o  1  271.10   10.28 
1 1 1    5    1  -34 o  1  288.70   11.03 
1 1 1    5    1  -33 o  1  177.70   15.09 
1 1 1    5    1  -32 o  1  367.90   12.27 
1 1 1    5    1  -31 o  1  475.10   13.39 
1 1 1    5    1  -30 o  1  152.50   23.57 
1 1 1    5    1  -29 o  1  352.30   18.20 
1 1 1    5    1  -28 o  1  401.60    8.70 
1 1 1    5    1  -27 o  1  505.40   10.23 
1 1 1    5    1  -26 o  1  229.60    7.30 
1 1 1    5    1  -25 o  1  472.00    7.78 
1 1 1    5    1  -24 o  1  591.30    9.74 
1 1 1    5    1  -23 f  0  350.00    5.97 
1 1 1    5    1  -22 o  1  439.10    6.24 
1 1 1    5    1  -21 o  1   71.17   13.73 
1 1 1    5    1  -20 o  1  671.90    7.45 
1 1 1    5    1  -19 o  1  118.60    7.97 
1 1 1    5    1  -18 o  1   86.63    9.45 
1 1 1    5    1  -17 o  1   90.15    8.77 
1 1 1    5    1  -16 o  1  327.80    4.81 
1 1 1    5    1  -15 o  1  254.60    4.35 
1 1 1    5    1  -14 o  1  148.50    5.11 
1 1 1    5    1  -13 o  1  359.00    4.38 
1 1 1    5    1  -12 o  1  145.90    6.01 
1 1 1    5    1  -11 o  1  218.50    4.37 
1 1 1    5    1  -10 o  1  200.40    4.85 
1 1 1    5    1   -9 o  1  326.10    3.87 
1 1 1    5    1   -8 o  1  704.40    5.32 
1 1 1    5    1   -7 o  1  471.60    4.28 
1 1 1    5    1   -6 o  1  398.80    3.92 
1 1 1    5    1   -5 o  1  165.80    5.86 
1 1 1    5    1   -4 o  1  344.30    4.08 
1 1 1    5    1   -3 o  1  182.40    5.21 
1 1 1    5    1   -2 o  1  308.90    4.03 
1 1 1    5    1   -1 o  1  322.00    4.10 
1 1 1    5    1    0 o  1  173.10    5.24 
1 1 1    5    1    1 o  1  203.50    4.81 
1 1 1    5    1    2 o  1  415.10    4.21 
1 1 1    5    1    3 o  1  431.90    4.05 
1 1 1    5    1    4 o  1  693.40    6.11 
1 1 1    5    1    5 o  1  384.70    4.24 
1 1 1    5    1    6 o  1  354.60    4.15 
1 1 1    5    1    7 o  1  162.30    5.96 
1 1 1    5    1    8 o  1  402.00    3.85 
1 1 1    5    1    9 o  1  527.00    4.57 
1 1 1    5    1   10 o  1  603.40    5.33 
1 1 1    5    1   11 o  1  306.20    3.99 
1 1 1    5    1   12 o  1  321.60    3.87 
1 1 1    5    1   13 o  1  484.70    5.33 
1 1 1    5    1   14 o  1  149.60    5.70 
1 1 1    5    1   15 o  1  282.10    4.19 
1 1 1    5    1   16 o  1  423.10    5.49 
1 1 1    5    1   17 o  1  199.70    5.11 
1 1 1    5    1   18 o  1  269.70    4.51 
1 1 1    5    1   19 o  1  163.30    5.79 
1 1 1    5    1   20 o  1  263.40    5.51 
1 1 1    5    1   21 o  1  345.80    5.81 
1 1 1    5    1   22 o  1  201.70    6.16 
1 1 1    5    1   23 o  1  354.90    6.46 
1 1 1    5    1   24 o  1  283.70    9.94 
1 1 1    5    1   25 o  1  135.70   10.53 
1 1 1    5    1   26 f  0  281.00    8.22 
1 1 1    5    1   27 o  1  288.00   93.14 
1 1 1    5    1   28 o  1  174.30   18.21 
1 1 1    5    1   29 o  1  388.30   10.69 
1 1 1    5    1   30 o  1  108.90   12.91 
1 1 1    5    1   31 o  1  226.20   23.11 
1 1 1    5    1   32 o  1  229.20   13.99 
1 1 1    5    1   33 o  1  218.30   11.10 
1 1 1    5    1   34 o  1  220.60   12.06 
1 1 1    5    1   35 o  1   71.49   23.81 
1 1 1    5    1   36 o  1  316.70   12.31 
1 1 1    5    1   37 o  1   57.35   20.90 
1 1 1    5    1   38 o  1  117.80   18.30 
1 1 1    5    1   39 f  0  187.10   10.28 
1 1 1    5    1   40 o  1   98.47   12.83 
1 1 1    5    1   41 o  1  104.70   16.38 
1 1 1    5    1   42 o  1   54.45   15.78 
1 1 1    5    1   43 o  1  129.70    9.55 
1 1 1    5    1   44 o  1   52.46   15.70 
1 1 1    5    1   45 o  1   70.07   14.18 
1 1 1    5    1   46 o  1  127.70    8.16 
1 1 1    5    2  -46 o  1  127.30   10.45 
1 1 1    5    2  -45 o  1  135.30   10.79 
1 1 1    5    2  -44 o  1  140.50   10.12 
1 1 1    5    2  -43 o  1   71.51   12.91 
1 1 1    5    2  -42 o  1   70.45   15.58 
1 1 1    5    2  -41 o  1   99.54   12.71 
1 1 1    5    2  -40 o  1  161.10    7.93 
1 1 1    5    2  -39 o  1   52.61   23.96 
1 1 1    5    2  -38 o  1  130.90   19.93 
1 1 1    5    2  -37 f  0  110.50   10.25 
1 1 1    5    2  -36 o  1   58.74   20.01 
1 1 1    5    2  -35 o  1  103.40   13.25 
1 1 1    5    2  -34 o  1   45.38   20.91 
1 1 1    5    2  -33 o  1  191.90   14.75 
1 1 1    5    2  -32 f  0  114.60   32.87 
1 1 1    5    2  -31 o  1  164.30   47.75 
1 1 1    5    2  -30 o  1  106.40   33.27 
1 1 1    5    2  -29 f  0  409.30   12.08 
1 1 1    5    2  -28 o  1  150.00   12.65 
1 1 1    5    2  -27 o  1  143.70   10.97 
1 1 1    5    2  -26 o  1  464.60    9.70 
1 1 1    5    2  -25 o  1  311.50    6.51 
1 1 1    5    2  -24 o  1  375.60    6.83 
1 1 1    5    2  -23 o  1  494.80    7.65 
1 1 1    5    2  -22 o  1  166.90    8.90 
1 1 1    5    2  -21 o  1  884.90   11.55 
1 1 1    5    2  -20 o  1  421.50    5.70 
1 1 1    5    2  -19 o  1  346.20    5.28 
1 1 1    5    2  -18 f  0  302.70    4.64 
1 1 1    5    2  -17 o  1  211.70    7.46 
1 1 1    5    2  -16 o  1  240.80    4.74 
1 1 1    5    2  -15 o  1  326.00    4.62 
1 1 1    5    2  -14 o  1   82.70   11.25 
1 1 1    5    2  -13 o  1   74.77   11.99 
1 1 1    5    2  -12 o  1   61.58   14.73 
1 1 1    5    2  -11 o  1  147.70    5.98 
1 1 1    5    2  -10 o  1  337.50    4.32 
1 1 1    5    2   -9 o  1  231.50    4.33 
1 1 1    5    2   -8 f  0  266.30    4.37 
1 1 1    5    2   -7 o  1  381.50    3.77 
1 1 1    5    2   -6 o  1  589.50    5.46 
1 1 1    5    2   -5 o  1   99.15    8.07 
1 1 1    5    2   -4 o  1  243.10    4.71 
1 1 1    5    2   -3 o  1  358.60    4.34 
1 1 1    5    2   -2 o  1  381.90    3.57 
1 1 1    5    2   -1 o  1  543.10    5.80 
1 1 1    5    2    0 o  1  140.90    8.08 
1 1 1    5    2    1 o  1  129.20    7.81 
1 1 1    5    2    2 o  1  198.20    5.46 
1 1 1    5    2    3 o  1  427.10    4.23 
1 1 1    5    2    4 o  1   63.49   13.89 
1 1 1    5    2    5 o  1  118.90    7.50 
1 1 1    5    2    6 o  1  927.20    8.22 
1 1 1    5    2    7 o  1  603.00    5.49 
1 1 1    5    2    8 o  1  236.70    4.31 
1 1 1    5    2    9 o  1  383.80    4.16 
1 1 1    5    2   10 o  1  316.30    4.74 
1 1 1    5    2   11 o  1  184.80    5.66 
1 1 1    5    2   12 o  1  360.10    4.49 
1 1 1    5    2   13 o  1  316.60    4.72 
1 1 1    5    2   14 o  1  193.10    5.14 
1 1 1    5    2   15 o  1  213.70    4.77 
1 1 1    5    2   16 o  1  285.30    5.52 
1 1 1    5    2   17 o  1  140.40    8.72 
1 1 1    5    2   18 o  1  338.90    5.20 
1 1 1    5    2   19 o  1  313.90    5.28 
1 1 1    5    2   20 o  1  233.40    5.88 
1 1 1    5    2   21 o  1  132.40   17.93 
1 1 1    5    2   22 o  1  672.60    9.56 
1 1 1    5    2   23 o  1  368.70    8.34 
1 1 1    5    2   24 o  1  451.30    9.46 
1 1 1    5    2   25 o  1  162.70    8.22 
1 1 1    5    2   26 o  1  330.20    9.94 
1 1 1    5    2   27 o  1  417.40   10.50 
1 1 1    5    2   28 o  1  126.90   19.21 
1 1 1    5    2   29 o  1  361.60    9.47 
1 1 1    5    2   30 o  1   95.99   28.45 
1 1 1    5    2   31 o  1  301.50   13.05 
1 1 1    5    2   32 o  1  147.00   14.23 
1 1 1    5    2   33 o  1   70.60   25.06 
1 1 1    5    2   34 o  1  218.10    9.15 
1 1 1    5    2   35 o  1   57.75   17.02 
1 1 1    5    2   36 o  1  166.50   11.19 
1 1 1    5    2   37 o  1   88.90   22.34 
1 1 1    5    2   38 o  1   79.28   28.34 
1 1 1    5    2   39 o  1  147.20   12.38 
1 1 1    5    2   40 o  1  112.70   13.76 
1 1 1    5    2   41 o  1  119.10   17.11 
1 1 1    5    2   42 o  1   50.61   18.70 
1 1 1    5    2   43 o  1   56.37   15.12 
1 1 1    5    2   44 o  1   82.81   13.81 
1 1 1    5    2   45 o  1   39.61   15.77 
1 1 1    5    2   46 o  1  163.50   10.15 
1 1 1    5    3  -45 o  1   25.17   12.03 
1 1 1    5    3  -44 o  1   92.61   17.74 
1 1 1    5    3  -43 o  1   38.12   17.95 
1 1 1    5    3  -42 o  1   42.44   16.68 
1 1 1    5    3  -41 o  1   68.25   17.30 
1 1 1    5    3  -40 o  1   42.35   16.24 
1 1 1    5    3  -39 o  1  103.50   19.13 
1 1 1    5    3  -38 f  0   40.11   18.73 
1 1 1    5    3  -37 o  1  126.60   15.74 
1 1 1    5    3  -36 o  1   91.93   13.20 
1 1 1    5    3  -35 o  1  100.50   11.01 
1 1 1    5    3  -34 o  1  134.90    9.96 
1 1 1    5    3  -33 o  1  176.00   17.14 
1 1 1    5    3  -32 o  1   78.98   22.70 
1 1 1    5    3  -31 o  1  235.50   12.83 
1 1 1    5    3  -30 o  1  330.50   11.33 
1 1 1    5    3  -29 f  0  126.20   12.69 
1 1 1    5    3  -28 o  1  285.60    9.72 
1 1 1    5    3  -27 o  1  300.00    8.73 
1 1 1    5    3  -26 o  1  132.00   12.26 
1 1 1    5    3  -25 o  1  761.10   16.45 
1 1 1    5    3  -24 o  1  268.60    8.19 
1 1 1    5    3  -23 o  1  181.70    9.54 
1 1 1    5    3  -22 f  0  195.60    9.29 
1 1 1    5    3  -21 o  1  403.90   10.97 
1 1 1    5    3  -20 o  1  137.80   11.85 
1 1 1    5    3  -19 o  1  181.50    9.85 
1 1 1    5    3  -18 o  1  262.50    9.59 
1 1 1    5    3  -17 o  1   57.14   20.26 
1 1 1    5    3  -16 o  1  231.30    6.95 
1 1 1    5    3  -15 o  1  341.00    8.70 
1 1 1    5    3  -14 o  1  146.30    8.91 
1 1 1    5    3  -13 o  1  203.50    7.56 
1 1 1    5    3  -12 o  1  220.50    7.10 
1 1 1    5    3  -11 o  1   60.97   18.61 
1 1 1    5    3  -10 o  1  215.30    7.32 
1 1 1    5    3   -9 o  1  189.60    8.92 
1 1 1    5    3   -8 o  1  432.10   13.44 
1 1 1    5    3   -7 o  1  325.90   12.58 
1 1 1    5    3   -6 o  1  108.50   13.65 
1 1 1    5    3   -5 o  1  176.00   14.03 
1 1 1    5    3   -4 o  1  295.50   16.88 
1 1 1    5    3   -3 o  1  263.30   17.58 
1 1 1    5    3   -2 o  1  155.00   22.99 
1 1 1    5    3   -1 o  1  444.90   28.29 
1 1 1    5    3    0 o  1  186.40   30.27 
1 1 1    5    3    1 o  1   88.83   22.15 
1 1 1    5    3    2 o  1  251.30   22.83 
1 1 1    5    3    3 o  1   92.27   29.89 
1 1 1    5    3    4 o  1  166.60   15.27 
1 1 1    5    3    5 o  1  141.90   10.21 
1 1 1    5    3    6 o  1  131.10   12.01 
1 1 1    5    3    7 o  1  144.80   11.65 
1 1 1    5    3    8 o  1   83.76   21.18 
1 1 1    5    3    9 o  1  230.30    9.02 
1 1 1    5    3   10 o  1   78.97   18.91 
1 1 1    5    3   11 o  1   53.41   18.41 
1 1 1    5    3   12 o  1  269.70    9.30 
1 1 1    5    3   13 f  0  108.50   11.50 
1 1 1    5    3   14 o  1  266.70    8.79 
1 1 1    5    3   15 o  1  191.80    8.69 
1 1 1    5    3   16 o  1  193.90    9.17 
1 1 1    5    3   17 o  1   87.91   15.21 
1 1 1    5    3   18 o  1  229.90   12.33 
1 1 1    5    3   19 o  1  115.30   12.90 
1 1 1    5    3   20 o  1  251.10   14.05 
1 1 1    5    3   21 o  1  335.70    8.35 
1 1 1    5    3   22 o  1  325.90    9.17 
1 1 1    5    3   23 o  1   94.02   18.45 
1 1 1    5    3   24 o  1  370.30   11.44 
1 1 1    5    3   25 o  1  193.60   19.07 
1 1 1    5    3   26 o  1  226.50   11.53 
1 1 1    5    3   27 o  1  150.20   13.71 
1 1 1    5    3   28 o  1   55.39   26.31 
1 1 1    5    3   29 o  1  193.60   10.73 
1 1 1    5    3   30 o  1   95.21   34.58 
1 1 1    5    3   31 o  1   84.88   30.25 
1 1 1    5    3   32 o  1  194.90   11.52 
1 1 1    5    3   33 o  1  223.50   17.60 
1 1 1    5    3   34 o  1  127.70   16.53 
1 1 1    5    3   35 o  1  219.60   12.80 
1 1 1    5    3   36 o  1   45.32   18.53 
1 1 1    5    3   37 o  1  130.30   14.50 
1 1 1    5    3   38 o  1  125.70   11.60 
1 1 1    5    3   39 o  1  102.90   13.34 
1 1 1    5    3   40 o  1   69.65   22.17 
1 1 1    5    3   41 o  1   90.16   14.25 
1 1 1    5    3   42 o  1  115.80    9.55 
1 1 1    5    3   43 o  1   86.69   24.44 
1 1 1    5    3   44 o  1   27.87   13.40 
1 1 1    5    3   45 o  1  101.20   19.16 
1 1 1    5    4  -45 o  1   64.10   21.60 
1 1 1    5    4  -44 o  1   25.78   12.64 
1 1 1    5    4  -43 o  1   85.92   21.53 
1 1 1    5    4  -42 o  1   32.08   15.51 
1 1 1    5    4  -41 o  1  118.40   27.27 
1 1 1    5    4  -40 o  1   37.96   17.74 
1 1 1    5    4  -39 o  1  148.70   11.26 
1 1 1    5    4  -38 o  1  101.50   14.30 
1 1 1    5    4  -37 o  1   83.00   16.94 
1 1 1    5    4  -36 o  1  139.40    8.45 
1 1 1    5    4  -35 o  1  183.30    8.82 
1 1 1    5    4  -34 o  1  113.50   11.63 
1 1 1    5    4  -33 o  1   97.68   29.89 
1 1 1    5    4  -32 o  1  237.90   10.87 
1 1 1    5    4  -31 o  1  254.20    8.87 
1 1 1    5    4  -30 o  1   34.78   16.95 
1 1 1    5    4  -29 o  1  283.00   12.18 
1 1 1    5    4  -28 o  1   34.65   16.22 
1 1 1    5    4  -27 o  1  366.40   11.17 
1 1 1    5    4  -26 o  1  300.50    8.20 
1 1 1    5    4  -25 o  1  224.30    8.24 
1 1 1    5    4  -24 o  1  367.30    8.30 
1 1 1    5    4  -23 o  1  409.60    7.76 
1 1 1    5    4  -22 o  1  354.30    7.50 
1 1 1    5    4  -21 o  1  136.60   15.39 
1 1 1    5    4  -20 o  1  326.10    7.49 
1 1 1    5    4  -19 o  1  143.70   24.49 
1 1 1    5    4  -18 f  0  482.50    8.77 
1 1 1    5    4  -17 o  1  363.80    6.11 
1 1 1    5    4  -16 o  1  187.00    6.54 
1 1 1    5    4  -15 o  1  249.20    5.69 
1 1 1    5    4  -14 o  1  153.60    8.16 
1 1 1    5    4  -13 o  1  316.30    5.04 
1 1 1    5    4  -12 o  1   70.26   15.35 
1 1 1    5    4  -11 o  1  229.80    5.29 
1 1 1    5    4  -10 o  1  218.00    5.30 
1 1 1    5    4   -9 o  1  213.60    5.40 
1 1 1    5    4   -8 o  1  203.10    5.29 
1 1 1    5    4   -7 o  1  117.20    8.79 
1 1 1    5    4   -6 o  1   88.84    9.83 
1 1 1    5    4   -5 o  1  192.30    5.00 
1 1 1    5    4   -4 o  1  274.60    4.68 
1 1 1    5    4   -3 o  1  178.80    5.96 
1 1 1    5    4   -2 o  1  350.90    5.09 
1 1 1    5    4   -1 o  1  180.70    7.09 
1 1 1    5    4    0 o  1  301.70    5.04 
1 1 1    5    4    1 o  1  334.60    5.19 
1 1 1    5    4    2 o  1  260.70    4.73 
1 1 1    5    4    3 o  1   35.42   14.94 
1 1 1    5    4    4 o  1  232.20    5.19 
1 1 1    5    4    5 o  1  200.90    5.20 
1 1 1    5    4    6 o  1  293.70    4.45 
1 1 1    5    4    7 o  1  118.30    8.11 
1 1 1    5    4    8 o  1  277.30    4.79 
1 1 1    5    4    9 o  1   63.41   14.79 
1 1 1    5    4   10 o  1  450.20    5.32 
1 1 1    5    4   11 o  1  200.80    5.94 
1 1 1    5    4   12 o  1  111.80    9.68 
1 1 1    5    4   13 o  1  275.20    4.96 
1 1 1    5    4   14 o  1  615.10    7.77 
1 1 1    5    4   15 o  1  319.00    6.63 
1 1 1    5    4   16 o  1  252.50    6.51 
1 1 1    5    4   17 o  1  324.70    6.92 
1 1 1    5    4   18 o  1  225.10    6.74 
1 1 1    5    4   19 o  1  394.00    8.38 
1 1 1    5    4   20 o  1  265.00    6.70 
1 1 1    5    4   21 o  1  371.70   13.16 
1 1 1    5    4   22 o  1   94.30   16.52 
1 1 1    5    4   23 o  1  432.50    9.13 
1 1 1    5    4   24 o  1  431.70    9.39 
1 1 1    5    4   25 o  1   76.20   20.16 
1 1 1    5    4   26 o  1  221.30   10.80 
1 1 1    5    4   27 o  1  160.80   10.30 
1 1 1    5    4   28 o  1  115.60   27.33 
1 1 1    5    4   29 o  1  180.50   11.63 
1 1 1    5    4   30 o  1   90.24   17.04 
1 1 1    5    4   31 o  1  199.60    9.31 
1 1 1    5    4   32 o  1  149.80    9.29 
1 1 1    5    4   33 o  1   73.75   15.33 
1 1 1    5    4   34 o  1  129.60   12.39 
1 1 1    5    4   35 o  1  185.90    8.09 
1 1 1    5    4   36 o  1   80.71   27.03 
1 1 1    5    4   37 o  1   53.19   17.84 
1 1 1    5    4   38 o  1  126.70    9.01 
1 1 1    5    4   39 o  1  116.00   14.26 
1 1 1    5    4   40 f  0   43.23   19.48 
1 1 1    5    4   41 o  1   80.19   11.45 
1 1 1    5    4   42 o  1   40.41   15.87 
1 1 1    5    4   43 o  1   49.59   19.49 
1 1 1    5    4   44 o  1   62.26   21.94 
1 1 1    5    4   45 o  1   46.91   18.50 
1 1 1    5    5    0 o  1  355.00   10.41 
1 1 1    5    5    1 o  1  101.80   12.68 
1 1 1    5    5    2 f  0   54.88   19.13 
1 1 1    5    5    3 f  0  156.80    7.17 
1 1 1    5    5    4 o  1  167.70    6.91 
1 1 1    5    5    5 f  0  180.60    6.49 
1 1 1    5    5    6 o  1  248.70    5.85 
1 1 1    5    5    7 o  1  280.50    5.36 
1 1 1    5    5    8 o  1  444.70    6.13 
1 1 1    5    5    9 o  1  237.60    6.00 
1 1 1    5    5   10 o  1  360.10    5.53 
1 1 1    5    5   11 o  1  177.40    7.48 
1 1 1    5    5   12 o  1  286.00    6.06 
1 1 1    5    5   13 o  1  212.20    5.84 
1 1 1    5    5   14 o  1  562.70    8.16 
1 1 1    5    5   15 o  1  160.90    6.67 
1 1 1    5    5   16 o  1  258.30    5.88 
1 1 1    5    5   17 o  1  178.60    7.64 
1 1 1    5    5   18 o  1  368.90    6.47 
1 1 1    5    5   19 o  1  249.10    6.76 
1 1 1    5    5   20 o  1  608.60   10.61 
1 1 1    5    5   21 o  1  219.80    7.06 
1 1 1    5    5   22 o  1  382.60    8.51 
1 1 1    5    5   23 o  1  284.60    8.45 
1 1 1    5    5   24 o  1  360.60    8.61 
1 1 1    5    5   25 o  1  290.90    8.54 
1 1 1    5    5   26 o  1  123.50   11.80 
1 1 1    5    5   27 o  1  119.10   15.37 
1 1 1    5    5   28 f  0   97.53   18.21 
1 1 1    5    5   29 o  1  139.90   11.63 
1 1 1    5    5   30 o  1   29.87   14.54 
1 1 1    5    5   31 f  0  120.40   11.03 
1 1 1    5    5   32 o  1  133.70   10.46 
1 1 1    5    5   33 o  1  158.40    8.80 
1 1 1    5    5   34 o  1   32.51   14.54 
1 1 1    5    5   35 o  1   57.60   16.05 
1 1 1    5    5   36 o  1  109.90   19.30 
1 1 1    5    5   37 o  1   57.05   15.83 
1 1 1    5    5   38 o  1  117.40   21.62 
1 1 1    5    5   39 o  1   65.38   25.11 
1 1 1    5    5   40 o  1   53.82   22.64 
1 1 1    5    5   41 o  1   44.11   16.42 
1 1 1    5    5   42 o  1   55.31   17.88 
1 1 1    5    5   43 o  1  179.80   11.66 
1 1 1    5    5   44 o  1   47.44   20.20 
1 1 1    6    0  -46 o  1   68.85   18.43 
1 1 1    6    0  -45 o  1  131.80   13.13 
1 1 1    6    0  -44 o  1  147.10   11.28 
1 1 1    6    0  -43 o  1   83.28   27.21 
1 1 1    6    0  -42 o  1   61.64   25.06 
1 1 1    6    0  -41 o  1  189.10   17.40 
1 1 1    6    0  -40 o  1  126.10   16.24 
1 1 1    6    0  -39 o  1  103.00   20.79 
1 1 1    6    0  -38 o  1   34.24   21.52 
1 1 1    6    0  -37 o  1  312.50   17.75 
1 1 1    6    0  -36 o  1  194.70   23.61 
1 1 1    6    0  -35 o  1   92.90   39.22 
1 1 1    6    0  -34 o  1  164.00   25.71 
1 1 1    6    0  -33 o  1  263.90   21.52 
1 1 1    6    0  -32 o  1  152.10   17.79 
1 1 1    6    0  -31 o  1  817.40   37.66 
1 1 1    6    0  -30 o  1  335.30   13.09 
1 1 1    6    0  -29 o  1  161.80   33.81 
1 1 1    6    0  -28 o  1  221.90   11.46 
1 1 1    6    0  -27 o  1  317.50   11.61 
1 1 1    6    0  -26 o  1   59.05   28.63 
1 1 1    6    0  -25 o  1  126.40   37.19 
1 1 1    6    0  -24 o  1  111.70   17.91 
1 1 1    6    0  -23 o  1  876.90   15.32 
1 1 1    6    0  -22 o  1  116.40   13.97 
1 1 1    6    0  -21 o  1  224.00    7.35 
1 1 1    6    0  -20 o  1  205.90    7.89 
1 1 1    6    0  -19 o  1  309.50    6.81 
1 1 1    6    0  -18 o  1  194.30    6.99 
1 1 1    6    0  -17 o  1  134.10   29.31 
1 1 1    6    0  -16 o  1   59.92   26.52 
1 1 1    6    0  -15 o  1  352.60    6.98 
1 1 1    6    0  -14 o  1  465.00    6.90 
1 1 1    6    0  -13 f  0  125.80   10.32 
1 1 1    6    0  -12 o  1  537.30    8.40 
1 1 1    6    0  -11 o  1   27.10   17.50 
1 1 1    6    0  -10 o  1  742.20    9.04 
1 1 1    6    0   -9 o  1   66.71   20.64 
1 1 1    6    0   -8 o  1   31.21   19.66 
1 1 1    6    0   -7 o  1  178.20    6.81 
1 1 1    6    0   -6 o  1  621.10    8.88 
1 1 1    6    0   -5 o  1  226.20    5.84 
1 1 1    6    0   -4 o  1  334.00    5.42 
1 1 1    6    0   -3 o  1   35.19   20.74 
1 1 1    6    0   -2 o  1  302.00    6.09 
1 1 1    6    0   -1 o  1  485.70    8.12 
1 1 1    6    0    0 o  1  655.40   11.88 
1 1 1    6    0    1 o  1  479.70    9.21 
1 1 1    6    0    2 o  1  258.70    6.74 
1 1 1    6    0    3 o  1  430.70    6.78 
1 1 1    6    0    4 o  1  412.20    6.67 
1 1 1    6    0    5 o  1  228.70    6.20 
1 1 1    6    0    6 o  1  542.00    6.95 
1 1 1    6    0    7 o  1  448.20    6.51 
1 1 1    6    0    8 o  1  307.50    5.44 
1 1 1    6    0    9 o  1  216.50    6.41 
1 1 1    6    0   10 o  1  374.50    6.39 
1 1 1    6    0   11 o  1   34.94   19.91 
1 1 1    6    0   12 o  1  451.60    6.86 
1 1 1    6    0   13 o  1  108.00   12.72 
1 1 1    6    0   14 o  1   75.38   17.91 
1 1 1    6    0   15 o  1  158.80    7.71 
1 1 1    6    0   16 o  1  684.70   10.19 
1 1 1    6    0   17 o  1  360.20    7.36 
1 1 1    6    0   18 o  1   40.84   21.95 
1 1 1    6    0   19 o  1  320.30    7.54 
1 1 1    6    0   20 o  1  325.50    8.65 
1 1 1    6    0   21 o  1  328.80    8.60 
1 1 1    6    0   22 o  1   48.63   23.51 
1 1 1    6    0   23 o  1  311.90    8.26 
1 1 1    6    0   24 o  1  502.00   56.30 
1 1 1    6    0   25 o  1  389.20   11.20 
1 1 1    6    0   26 o  1  434.40   14.19 
1 1 1    6    0   27 o  1  330.10   30.15 
1 1 1    6    0   28 o  1   91.72   44.24 
1 1 1    6    0   29 o  1  140.70   68.50 
1 1 1    6    0   30 o  1  105.40   56.03 
1 1 1    6    0   31 o  1  134.20   24.71 
1 1 1    6    0   32 o  1  274.90   12.08 
1 1 1    6    0   33 o  1  205.40   11.63 
1 1 1    6    0   34 o  1   32.94   21.97 
1 1 1    6    0   35 o  1  117.50   30.82 
1 1 1    6    0   36 o  1   61.76   36.73 
1 1 1    6    0   37 o  1   51.03   31.24 
1 1 1    6    0   38 o  1  170.70   29.25 
1 1 1    6    0   39 o  1  112.70   13.88 
1 1 1    6    0   40 o  1   36.47   25.30 
1 1 1    6    0   41 o  1  113.90   12.56 
1 1 1    6    0   42 o  1   26.49   18.25 
1 1 1    6    0   43 o  1   26.28   17.66 
1 1 1    6    0   44 o  1  104.60   19.26 
1 1 1    6    0   45 o  1   18.78   13.28 
1 1 1    6    0   46 o  1   54.66   24.17 
1 1 1    6    1  -46 o  1   99.80   13.38 
1 1 1    6    1  -45 o  1  133.50   10.42 
1 1 1    6    1  -44 o  1   53.04   18.55 
1 1 1    6    1  -43 o  1  102.60   10.09 
1 1 1    6    1  -42 o  1   40.60   14.94 
1 1 1    6    1  -41 o  1   90.11   19.99 
1 1 1    6    1  -40 o  1  217.90    9.54 
1 1 1    6    1  -39 o  1   99.53   18.19 
1 1 1    6    1  -38 o  1  124.70   12.89 
1 1 1    6    1  -37 o  1  189.90    8.60 
1 1 1    6    1  -36 o  1   49.70   18.63 
1 1 1    6    1  -35 o  1  153.30   11.11 
1 1 1    6    1  -34 o  1  193.10   11.48 
1 1 1    6    1  -33 o  1  396.60   13.41 
1 1 1    6    1  -32 o  1  289.10    9.44 
1 1 1    6    1  -31 f  0  124.40   27.91 
1 1 1    6    1  -30 o  1  254.90   10.47 
1 1 1    6    1  -29 o  1   44.06   19.41 
1 1 1    6    1  -28 o  1  441.30   44.27 
1 1 1    6    1  -27 o  1   93.78   17.32 
1 1 1    6    1  -26 o  1  276.90    8.30 
1 1 1    6    1  -25 f  0  186.90    8.25 
1 1 1    6    1  -24 o  1  156.60    8.54 
1 1 1    6    1  -23 o  1  140.70    8.06 
1 1 1    6    1  -22 o  1  340.00    6.05 
1 1 1    6    1  -21 o  1  541.70    7.18 
1 1 1    6    1  -20 o  1  493.50    6.76 
1 1 1    6    1  -19 o  1  410.50    5.86 
1 1 1    6    1  -18 o  1  762.00    8.75 
1 1 1    6    1  -17 o  1  166.80    5.91 
1 1 1    6    1  -16 o  1  421.80    5.97 
1 1 1    6    1  -15 o  1  258.10    5.10 
1 1 1    6    1  -14 o  1  161.20    5.44 
1 1 1    6    1  -13 o  1  315.60    4.64 
1 1 1    6    1  -12 o  1  111.70    7.99 
1 1 1    6    1  -11 o  1  137.20    6.26 
1 1 1    6    1  -10 o  1  132.40    6.44 
1 1 1    6    1   -9 o  1  171.20    4.63 
1 1 1    6    1   -8 o  1  177.20    5.55 
1 1 1    6    1   -7 o  1  584.30    6.25 
1 1 1    6    1   -6 o  1   93.83    9.65 
1 1 1    6    1   -5 o  1  187.60    4.81 
1 1 1    6    1   -4 o  1  106.70    8.73 
1 1 1    6    1   -3 o  1  512.60    5.07 
1 1 1    6    1   -2 o  1  267.80    4.30 
1 1 1    6    1   -1 o  1  799.50   10.51 
1 1 1    6    1    0 o  1  214.60    5.85 
1 1 1    6    1    1 o  1  425.40    6.03 
1 1 1    6    1    2 o  1  258.00    4.86 
1 1 1    6    1    3 o  1   78.69   13.13 
1 1 1    6    1    4 f  0  173.50    5.58 
1 1 1    6    1    5 o  1  297.10    4.76 
1 1 1    6    1    6 o  1   94.77    9.68 
1 1 1    6    1    7 o  1  228.70    4.78 
1 1 1    6    1    8 o  1   61.73   13.34 
1 1 1    6    1    9 o  1   78.07   11.24 
1 1 1    6    1   10 o  1  374.10    4.61 
1 1 1    6    1   11 o  1  351.30    4.81 
1 1 1    6    1   12 o  1  208.60    5.06 
1 1 1    6    1   13 o  1  143.20    6.98 
1 1 1    6    1   14 o  1  116.30    7.85 
1 1 1    6    1   15 o  1  415.30    6.09 
1 1 1    6    1   16 o  1  419.40    6.27 
1 1 1    6    1   17 o  1  352.00    6.49 
1 1 1    6    1   18 o  1  177.30    7.78 
1 1 1    6    1   19 o  1   85.76   12.65 
1 1 1    6    1   20 o  1  610.70    9.08 
1 1 1    6    1   21 o  1  208.40    7.20 
1 1 1    6    1   22 o  1  545.20    8.42 
1 1 1    6    1   23 o  1  499.80    8.57 
1 1 1    6    1   24 o  1  287.00    6.71 
1 1 1    6    1   25 o  1  333.10    7.39 
1 1 1    6    1   26 o  1  136.00   12.14 
1 1 1    6    1   27 o  1  217.50    8.23 
1 1 1    6    1   28 o  1  155.70   10.70 
1 1 1    6    1   29 o  1   80.48   20.28 
1 1 1    6    1   30 o  1  135.50    9.15 
1 1 1    6    1   31 o  1  109.70   29.97 
1 1 1    6    1   32 o  1  147.40   14.86 
1 1 1    6    1   33 o  1  131.50   18.14 
1 1 1    6    1   34 o  1   95.51   17.57 
1 1 1    6    1   35 o  1   44.58   17.94 
1 1 1    6    1   36 o  1  225.20   10.68 
1 1 1    6    1   37 o  1  180.60    8.49 
1 1 1    6    1   38 o  1   93.87   17.03 
1 1 1    6    1   39 o  1  155.80   14.04 
1 1 1    6    1   40 o  1  109.60   19.57 
1 1 1    6    1   41 o  1   50.84   19.14 
1 1 1    6    1   42 o  1   88.43   26.71 
1 1 1    6    1   43 o  1   52.84   17.92 
1 1 1    6    1   44 o  1  149.10   13.71 
1 1 1    6    1   45 o  1   48.90   17.21 
1 1 1    6    1   46 o  1   88.24   14.08 
1 1 1    6    2  -45 o  1  100.70   14.12 
1 1 1    6    2  -44 o  1   97.42   21.33 
1 1 1    6    2  -43 o  1   60.94   21.64 
1 1 1    6    2  -42 o  1   41.32   15.52 
1 1 1    6    2  -41 o  1  175.80   11.66 
1 1 1    6    2  -40 o  1   56.16   20.55 
1 1 1    6    2  -39 o  1   35.61   16.26 
1 1 1    6    2  -38 o  1   62.49   16.20 
1 1 1    6    2  -37 o  1   49.28   19.76 
1 1 1    6    2  -36 o  1   89.79   22.57 
1 1 1    6    2  -35 o  1  140.30   21.51 
1 1 1    6    2  -34 o  1  283.90   10.37 
1 1 1    6    2  -33 o  1  200.50    8.67 
1 1 1    6    2  -32 o  1  208.40   16.06 
1 1 1    6    2  -31 o  1   76.63   23.59 
1 1 1    6    2  -30 o  1  154.20   20.05 
1 1 1    6    2  -29 o  1  140.80   11.36 
1 1 1    6    2  -28 o  1  236.60    8.12 
1 1 1    6    2  -27 o  1  112.50   17.28 
1 1 1    6    2  -26 o  1  454.30   10.48 
1 1 1    6    2  -25 o  1  241.00   12.23 
1 1 1    6    2  -24 o  1  146.20    9.16 
1 1 1    6    2  -23 o  1   59.22   19.06 
1 1 1    6    2  -22 o  1  365.50    9.52 
1 1 1    6    2  -21 o  1  299.10    7.85 
1 1 1    6    2  -20 o  1  254.90    7.20 
1 1 1    6    2  -19 o  1  139.70    9.62 
1 1 1    6    2  -18 o  1  445.60    9.63 
1 1 1    6    2  -17 o  1  475.80    9.45 
1 1 1    6    2  -16 o  1  223.20    7.38 
1 1 1    6    2  -15 o  1  228.60    7.93 
1 1 1    6    2  -14 o  1  115.50    9.98 
1 1 1    6    2  -13 o  1  184.50    8.57 
1 1 1    6    2  -12 o  1  205.20    7.92 
1 1 1    6    2  -11 o  1   71.69   16.71 
1 1 1    6    2  -10 o  1  310.40   10.11 
1 1 1    6    2   -9 o  1  318.10   11.29 
1 1 1    6    2   -8 o  1   61.56   16.32 
1 1 1    6    2   -7 o  1  255.50    7.84 
1 1 1    6    2   -6 o  1  212.20    5.79 
1 1 1    6    2   -5 o  1  133.50    8.34 
1 1 1    6    2   -4 o  1  173.60    7.41 
1 1 1    6    2   -3 o  1  160.10    7.98 
1 1 1    6    2   -2 f  0  127.60    9.69 
1 1 1    6    2   -1 o  1  108.90    8.67 
1 1 1    6    2    0 o  1   84.74    7.62 
1 1 1    6    2    1 o  1  208.00    7.73 
1 1 1    6    2    2 o  1   69.40   13.07 
1 1 1    6    2    3 o  1  122.80    9.07 
1 1 1    6    2    4 o  1  156.90    7.11 
1 1 1    6    2    5 o  1  276.50    8.91 
1 1 1    6    2    6 o  1  208.80    8.55 
1 1 1    6    2    7 f  0  441.20   11.54 
1 1 1    6    2    8 f  0  120.80   10.81 
1 1 1    6    2    9 o  1   40.81   17.10 
1 1 1    6    2   10 o  1  362.70   10.94 
1 1 1    6    2   11 o  1   56.62   18.60 
1 1 1    6    2   12 o  1  133.40   11.08 
1 1 1    6    2   13 f  0   41.70   18.04 
1 1 1    6    2   14 o  1   89.80   14.70 
1 1 1    6    2   15 o  1  231.60    7.89 
1 1 1    6    2   16 o  1  300.30    8.93 
1 1 1    6    2   17 o  1  106.10   21.44 
1 1 1    6    2   18 o  1  101.20   15.42 
1 1 1    6    2   19 o  1  194.40    8.76 
1 1 1    6    2   20 o  1   38.72   17.12 
1 1 1    6    2   21 o  1   89.50   17.88 
1 1 1    6    2   22 o  1   51.39   20.01 
1 1 1    6    2   23 f  0  146.30   11.55 
1 1 1    6    2   24 o  1  138.60   11.47 
1 1 1    6    2   25 o  1   87.47   18.01 
1 1 1    6    2   26 o  1  158.10   12.53 
1 1 1    6    2   27 o  1  302.20   11.31 
1 1 1    6    2   28 o  1  178.70    9.99 
1 1 1    6    2   29 o  1  162.30   11.97 
1 1 1    6    2   30 o  1  354.70   13.23 
1 1 1    6    2   31 o  1  135.30   17.45 
1 1 1    6    2   32 o  1  202.90   21.90 
1 1 1    6    2   33 o  1  233.50   11.39 
1 1 1    6    2   34 o  1  192.90   17.66 
1 1 1    6    2   35 o  1  198.30   11.33 
1 1 1    6    2   36 o  1   69.64   20.85 
1 1 1    6    2   37 o  1  103.00   19.25 
1 1 1    6    2   38 o  1   62.82   20.86 
1 1 1    6    2   39 o  1   36.91   15.95 
1 1 1    6    2   40 o  1  106.20    9.01 
1 1 1    6    2   41 o  1  144.50   11.98 
1 1 1    6    2   42 o  1  101.40   13.96 
1 1 1    6    2   43 o  1  107.10   15.43 
1 1 1    6    2   44 o  1   32.77   16.02 
1 1 1    6    2   45 o  1   62.67   22.84 
1 1 1    6    3  -45 o  1   59.70   23.28 
1 1 1    6    3  -44 o  1   34.17   14.56 
1 1 1    6    3  -43 o  1   42.66   19.53 
1 1 1    6    3  -42 o  1   74.30   26.59 
1 1 1    6    3  -41 o  1   80.96   18.35 
1 1 1    6    3  -40 o  1   50.53   22.18 
1 1 1    6    3  -39 o  1   47.50   15.98 
1 1 1    6    3  -38 o  1   55.11   17.81 
1 1 1    6    3  -37 o  1  145.40    9.56 
1 1 1    6    3  -36 o  1  113.20   15.30 
1 1 1    6    3  -35 o  1  228.10    9.77 
1 1 1    6    3  -34 o  1   66.80   24.34 
1 1 1    6    3  -33 o  1  144.30   14.07 
1 1 1    6    3  -32 o  1  102.80   11.75 
1 1 1    6    3  -31 o  1  152.90    8.63 
1 1 1    6    3  -30 o  1  207.90   11.49 
1 1 1    6    3  -29 f  0  164.90    9.72 
1 1 1    6    3  -28 o  1  140.90   10.09 
1 1 1    6    3  -27 o  1  128.70   11.26 
1 1 1    6    3  -26 o  1  442.40    9.59 
1 1 1    6    3  -25 o  1  203.00    9.01 
1 1 1    6    3  -24 o  1  279.70   11.67 
1 1 1    6    3  -23 f  0  451.10    7.86 
1 1 1    6    3  -22 o  1  566.30    9.93 
1 1 1    6    3  -21 o  1  418.10   10.00 
1 1 1    6    3  -20 o  1  217.60    8.02 
1 1 1    6    3  -19 f  0  120.60   10.71 
1 1 1    6    3  -18 o  1  131.40    9.22 
1 1 1    6    3  -17 o  1   86.80   13.94 
1 1 1    6    3  -16 o  1  195.60    5.91 
1 1 1    6    3  -15 o  1  542.40    8.19 
1 1 1    6    3  -14 o  1  322.90    5.27 
1 1 1    6    3  -13 o  1   45.91   17.07 
1 1 1    6    3  -12 o  1  111.50    8.82 
1 1 1    6    3  -11 f  0  563.80    6.63 
1 1 1    6    3  -10 o  1  194.50    6.10 
1 1 1    6    3   -9 o  1  153.40    8.71 
1 1 1    6    3   -8 o  1  183.70    5.31 
1 1 1    6    3   -7 f  0  516.00    6.28 
1 1 1    6    3   -6 o  1  230.60    5.00 
1 1 1    6    3   -5 o  1  100.10    9.56 
1 1 1    6    3   -4 o  1  460.70    5.16 
1 1 1    6    3   -3 o  1  129.40    7.25 
1 1 1    6    3   -2 o  1  145.30    7.86 
1 1 1    6    3   -1 o  1  502.80    7.68 
1 1 1    6    3    0 o  1  262.80    5.68 
1 1 1    6    3    1 o  1  250.80    5.74 
1 1 1    6    3    2 o  1  107.00    9.36 
1 1 1    6    3    3 o  1  272.30    4.90 
1 1 1    6    3    4 o  1  181.60    6.23 
1 1 1    6    3    5 o  1  238.20    5.73 
1 1 1    6    3    6 o  1  244.30    5.57 
1 1 1    6    3    7 o  1  339.70    4.90 
1 1 1    6    3    8 o  1  173.60    5.46 
1 1 1    6    3    9 o  1  144.90    8.16 
1 1 1    6    3   10 o  1  134.30    8.17 
1 1 1    6    3   11 o  1   94.46   14.87 
1 1 1    6    3   12 o  1   38.82   15.98 
1 1 1    6    3   13 o  1  274.20    5.68 
1 1 1    6    3   14 o  1   97.20    9.75 
1 1 1    6    3   15 o  1  250.90    6.44 
1 1 1    6    3   16 o  1  188.20    6.32 
1 1 1    6    3   17 o  1   54.51   16.67 
1 1 1    6    3   18 o  1  232.90    7.12 
1 1 1    6    3   19 o  1   45.35   18.30 
1 1 1    6    3   20 o  1  345.90    7.96 
1 1 1    6    3   21 o  1  178.70    9.25 
1 1 1    6    3   22 o  1  273.20   10.61 
1 1 1    6    3   23 o  1  315.10    6.63 
1 1 1    6    3   24 o  1  562.00   11.73 
1 1 1    6    3   25 o  1  104.50   14.63 
1 1 1    6    3   26 o  1  212.20   10.53 
1 1 1    6    3   27 f  0  187.80   10.35 
1 1 1    6    3   28 o  1   54.23   18.67 
1 1 1    6    3   29 o  1  194.70    9.83 
1 1 1    6    3   30 o  1  229.10   10.32 
1 1 1    6    3   31 o  1  130.40   11.84 
1 1 1    6    3   32 o  1   45.36   17.10 
1 1 1    6    3   33 o  1   54.31   22.64 
1 1 1    6    3   34 o  1  101.10   17.81 
1 1 1    6    3   35 o  1   67.02   16.18 
1 1 1    6    3   36 o  1  150.00   11.27 
1 1 1    6    3   37 o  1   49.39   17.44 
1 1 1    6    3   38 f  0   55.97   20.27 
1 1 1    6    3   39 o  1  149.10   17.02 
1 1 1    6    3   40 o  1   57.20   16.04 
1 1 1    6    3   41 o  1   71.01   17.56 
1 1 1    6    3   42 o  1   60.17   14.88 
1 1 1    6    3   43 o  1   74.80   16.02 
1 1 1    6    3   44 o  1   31.84   15.34 
1 1 1    6    3   45 o  1   54.33   18.95 
1 1 1    6    4  -44 o  1   46.75   19.53 
1 1 1    6    4  -43 o  1   73.96   17.65 
1 1 1    6    4  -42 o  1   43.40   19.96 
1 1 1    6    4  -41 o  1  161.70    9.81 
1 1 1    6    4  -40 o  1   56.43   15.51 
1 1 1    6    4  -39 o  1   79.31   22.95 
1 1 1    6    4  -38 o  1   30.24   13.80 
1 1 1    6    4  -37 o  1   28.32   13.16 
1 1 1    6    4  -36 o  1   36.08   16.28 
1 1 1    6    4  -35 o  1  103.50   13.87 
1 1 1    6    4  -34 o  1   30.88   14.39 
1 1 1    6    4  -33 o  1  146.70    9.93 
1 1 1    6    4  -32 o  1   69.57   19.15 
1 1 1    6    4  -31 o  1   61.90   17.96 
1 1 1    6    4  -30 o  1   58.47   19.92 
1 1 1    6    4  -29 o  1  138.20   10.34 
1 1 1    6    4  -28 o  1   67.42   20.32 
1 1 1    6    4  -27 o  1  251.40    9.41 
1 1 1    6    4  -26 o  1  256.60    8.22 
1 1 1    6    4  -25 o  1  240.70  113.50 
1 1 1    6    4  -24 o  1  214.70    8.57 
1 1 1    6    4  -23 o  1  447.00   23.22 
1 1 1    6    4  -22 o  1  412.30    9.46 
1 1 1    6    4  -21 o  1   93.01   15.09 
1 1 1    6    4  -20 o  1  220.20    9.51 
1 1 1    6    4  -19 o  1  227.70    8.32 
1 1 1    6    4  -18 o  1  150.40    9.85 
1 1 1    6    4  -17 o  1  242.00    7.11 
1 1 1    6    4  -16 o  1  270.60    6.35 
1 1 1    6    4  -15 o  1  177.00    7.03 
1 1 1    6    4  -14 o  1  299.80    5.61 
1 1 1    6    4  -13 o  1  187.00    6.66 
1 1 1    6    4  -12 o  1   87.28   14.18 
1 1 1    6    4  -11 o  1  215.60    5.12 
1 1 1    6    4  -10 o  1  172.40    7.32 
1 1 1    6    4   -9 o  1  217.50    5.94 
1 1 1    6    4   -8 o  1  166.20    6.97 
1 1 1    6    4   -7 o  1  152.30    6.58 
1 1 1    6    4   -6 o  1  356.80    5.30 
1 1 1    6    4   -5 o  1  178.90    5.40 
1 1 1    6    4   -4 o  1  344.00    5.27 
1 1 1    6    4   -3 o  1  191.70    6.39 
1 1 1    6    4   -2 o  1  163.80    7.25 
1 1 1    6    4   -1 o  1   65.25   17.80 
1 1 1    6    4    0 o  1  422.70    6.72 
1 1 1    6    4    1 o  1  126.30    8.39 
1 1 1    6    4    2 o  1  175.80    5.09 
1 1 1    6    4    3 o  1  110.80   10.57 
1 1 1    6    4    4 o  1  479.50    7.23 
1 1 1    6    4    5 o  1  156.30    6.82 
1 1 1    6    4    6 o  1  320.60    5.77 
1 1 1    6    4    7 o  1  174.40    6.18 
1 1 1    6    4    8 o  1  198.50    6.61 
1 1 1    6    4    9 o  1  246.70    5.60 
1 1 1    6    4   10 o  1  240.30    5.68 
1 1 1    6    4   11 o  1   88.79   11.47 
1 1 1    6    4   12 o  1   51.46   18.15 
1 1 1    6    4   13 o  1  354.30    6.24 
1 1 1    6    4   14 o  1  205.40    6.00 
1 1 1    6    4   15 o  1  135.80    9.92 
1 1 1    6    4   16 o  1  179.50    7.54 
1 1 1    6    4   17 o  1  147.90    9.06 
1 1 1    6    4   18 o  1  485.70    7.89 
1 1 1    6    4   19 f  0  316.40    8.26 
1 1 1    6    4   20 o  1  114.50   12.17 
1 1 1    6    4   21 o  1  117.80   12.07 
1 1 1    6    4   22 o  1  232.80   13.21 
1 1 1    6    4   23 o  1  156.60   18.95 
1 1 1    6    4   24 o  1  218.30    8.60 
1 1 1    6    4   25 o  1  188.90   15.21 
1 1 1    6    4   26 o  1  173.10    9.92 
1 1 1    6    4   27 o  1  160.70   11.93 
1 1 1    6    4   28 o  1   51.22   19.24 
1 1 1    6    4   29 o  1  227.40   10.05 
1 1 1    6    4   30 o  1  128.90   12.75 
1 1 1    6    4   31 o  1  218.50    8.16 
1 1 1    6    4   32 o  1   40.22   16.33 
1 1 1    6    4   33 o  1   38.37   15.86 
1 1 1    6    4   34 o  1  197.70    9.79 
1 1 1    6    4   35 o  1   78.56   20.50 
1 1 1    6    4   36 o  1  155.00   12.21 
1 1 1    6    4   37 o  1   65.56   22.55 
1 1 1    6    4   38 o  1  129.40   15.18 
1 1 1    6    4   39 o  1  101.40    9.47 
1 1 1    6    4   40 o  1   47.74   15.33 
1 1 1    6    4   41 o  1   88.29   16.76 
1 1 1    6    4   42 o  1  104.60   14.00 
1 1 1    6    4   43 f  0   61.05   15.81 
1 1 1    6    4   44 o  1   24.47   11.67 
1 1 1    6    5  -43 o  1   34.59   15.33 
1 1 1    6    5  -42 o  1   69.33   20.53 
1 1 1    6    5  -41 o  1  163.10   10.70 
1 1 1    6    5  -40 o  1   56.45   17.28 
1 1 1    6    5  -39 o  1   46.27   16.48 
1 1 1    6    5  -38 o  1   51.67   21.61 
1 1 1    6    5  -37 o  1   43.74   15.74 
1 1 1    6    5  -36 o  1   28.92   13.07 
1 1 1    6    5  -35 o  1   33.35   14.67 
1 1 1    6    5  -34 o  1   80.31   14.24 
1 1 1    6    5  -33 o  1  126.90    9.13 
1 1 1    6    5  -32 f  0  134.90    8.47 
1 1 1    6    5  -31 o  1  120.60   10.23 
1 1 1    6    5  -30 o  1   72.68   17.44 
1 1 1    6    5  -29 o  1  226.70    9.79 
1 1 1    6    5  -28 o  1   97.08   15.15 
1 1 1    6    5  -27 o  1  304.20   10.67 
1 1 1    6    5  -26 o  1  147.00   12.93 
1 1 1    6    5  -25 o  1  149.20   10.89 
1 1 1    6    5  -24 o  1  234.30    9.01 
1 1 1    6    5  -23 f  0   65.98   26.26 
1 1 1    6    5  -22 o  1  505.40   12.07 
1 1 1    6    5  -21 o  1  264.90  102.10 
1 1 1    6    5  -20 o  1  428.10    9.11 
1 1 1    6    5  -19 o  1  472.80    9.38 
1 1 1    6    5  -18 o  1  462.60    8.34 
1 1 1    6    5  -17 o  1  612.60   10.27 
1 1 1    6    5  -16 o  1  187.70    7.53 
1 1 1    6    5  -15 o  1  210.80    7.49 
1 1 1    6    5  -14 f  0  296.00    7.36 
1 1 1    6    5  -13 o  1   76.24   17.91 
1 1 1    6    5  -12 o  1  346.80    6.71 
1 1 1    6    5  -11 o  1  242.00    5.86 
1 1 1    6    5  -10 o  1  270.00    5.54 
1 1 1    6    5   -9 o  1  235.40    6.55 
1 1 1    6    5   -8 o  1  295.00    5.03 
1 1 1    6    5   -7 o  1  156.00    7.74 
1 1 1    6    5   -6 o  1  357.20    5.61 
1 1 1    6    5   -5 o  1  130.50    9.05 
1 1 1    6    5   -4 o  1   62.28   16.80 
1 1 1    6    5   -3 o  1  378.20    6.60 
1 1 1    6    5   -2 o  1  168.20    7.32 
1 1 1    6    5   -1 o  1  267.30    6.46 
1 1 1    6    5    0 o  1   35.80   16.11 
1 1 1    6    5    1 o  1  181.30    7.01 
1 1 1    6    5    2 o  1  139.50    8.63 
1 1 1    6    5    3 o  1  453.00    6.51 
1 1 1    6    5    4 o  1  152.60    7.80 
1 1 1    6    5    5 o  1  121.30   10.05 
1 1 1    6    5    6 o  1  253.00    5.16 
1 1 1    6    5    7 o  1  167.70    7.50 
1 1 1    6    5    8 o  1  148.60    8.13 
1 1 1    6    5    9 f  0   59.35   18.70 
1 1 1    6    5   10 o  1  367.30    6.40 
1 1 1    6    5   11 o  1  135.70    9.01 
1 1 1    6    5   12 o  1  447.00    7.46 
1 1 1    6    5   13 o  1  407.00    7.59 
1 1 1    6    5   14 o  1  414.60    7.60 
1 1 1    6    5   15 o  1  354.40    6.99 
1 1 1    6    5   16 o  1  300.40    7.05 
1 1 1    6    5   17 o  1  235.20    7.12 
1 1 1    6    5   18 o  1  129.50   11.54 
1 1 1    6    5   19 o  1  141.00   12.30 
1 1 1    6    5   20 o  1  277.90    7.53 
1 1 1    6    5   21 o  1  206.10   15.15 
1 1 1    6    5   22 o  1  274.60    7.02 
1 1 1    6    5   23 o  1  102.40   13.96 
1 1 1    6    5   24 o  1  217.30    9.84 
1 1 1    6    5   25 o  1  176.90    9.30 
1 1 1    6    5   26 o  1  492.10   12.53 
1 1 1    6    5   27 o  1  212.20    9.17 
1 1 1    6    5   28 o  1  186.90   10.67 
1 1 1    6    5   29 o  1  165.80    8.54 
1 1 1    6    5   30 o  1  215.70   10.16 
1 1 1    6    5   31 o  1  125.10   10.84 
1 1 1    6    5   32 o  1  110.20   11.08 
1 1 1    6    5   33 o  1   71.70   22.46 
1 1 1    6    5   34 o  1  115.20   10.05 
1 1 1    6    5   35 o  1   66.71   17.08 
1 1 1    6    5   36 o  1   49.99   22.67 
1 1 1    6    5   37 o  1   76.16   16.54 
1 1 1    6    5   38 o  1   90.09   14.91 
1 1 1    6    5   39 o  1   58.05   19.38 
1 1 1    6    5   40 o  1   90.54   10.93 
1 1 1    6    5   41 o  1   39.53   17.81 
1 1 1    6    5   42 o  1   50.91   20.02 
1 1 1    6    5   43 o  1   59.56   17.49 
1 1 1    6    6    0 o  1  116.70   15.77 
1 1 1    6    6    1 o  1   98.96   13.42 
1 1 1    6    6    2 o  1  253.00    6.94 
1 1 1    6    6    3 o  1  237.30    6.25 
1 1 1    6    6    4 o  1  511.30    8.27 
1 1 1    6    6    5 o  1  253.00    5.96 
1 1 1    6    6    6 o  1  261.80    6.55 
1 1 1    6    6    7 o  1  102.90   13.93 
1 1 1    6    6    8 o  1  219.30    7.29 
1 1 1    6    6    9 o  1  118.90   13.45 
1 1 1    6    6   10 o  1  339.40    6.72 
1 1 1    6    6   11 o  1   90.82   15.27 
1 1 1    6    6   12 o  1  115.70   13.66 
1 1 1    6    6   13 o  1  287.70    6.86 
1 1 1    6    6   14 o  1  184.90   10.84 
1 1 1    6    6   15 o  1  348.20    8.37 
1 1 1    6    6   16 o  1  441.10   10.42 
1 1 1    6    6   17 o  1  203.60    9.67 
1 1 1    6    6   18 f  0  360.60    8.74 
1 1 1    6    6   19 o  1   61.36   25.19 
1 1 1    6    6   20 o  1   72.42   18.81 
1 1 1    6    6   21 o  1  354.80   11.20 
1 1 1    6    6   22 o  1  279.90    8.43 
1 1 1    6    6   23 o  1  133.10   10.94 
1 1 1    6    6   24 o  1  126.00   21.07 
1 1 1    6    6   25 o  1  208.00    8.82 
1 1 1    6    6   26 o  1  266.80    9.84 
1 1 1    6    6   27 o  1  119.10   10.69 
1 1 1    6    6   28 o  1  125.60   10.36 
1 1 1    6    6   29 o  1  149.10    9.44 
1 1 1    6    6   30 o  1   69.21   18.76 
1 1 1    6    6   31 o  1  111.40   12.19 
1 1 1    6    6   32 o  1   53.00   17.69 
1 1 1    6    6   33 o  1   36.09   15.72 
1 1 1    6    6   34 o  1   63.30   18.67 
1 1 1    6    6   35 o  1   39.27   15.90 
1 1 1    6    6   36 o  1   81.35   12.98 
1 1 1    6    6   37 o  1   41.54   15.16 
1 1 1    6    6   38 o  1   66.18   15.18 
1 1 1    6    6   39 o  1   29.84   13.61 
1 1 1    6    6   40 o  1   35.39   15.51 
1 1 1    6    6   41 o  1  136.80   19.80 
1 1 1    6    6   42 o  1   71.76   16.98 
1 1 1    7    0  -45 o  1   55.96   28.27 
1 1 1    7    0  -44 o  1  144.00   15.01 
1 1 1    7    0  -43 o  1   40.18   26.96 
1 1 1    7    0  -42 o  1   23.91   16.55 
1 1 1    7    0  -41 o  1   49.56   37.30 
1 1 1    7    0  -40 o  1   46.41   21.29 
1 1 1    7    0  -39 o  1  209.70   19.18 
1 1 1    7    0  -38 o  1  103.70   28.24 
1 1 1    7    0  -37 o  1   20.44   14.59 
1 1 1    7    0  -36 o  1   67.74   32.81 
1 1 1    7    0  -35 o  1   35.19   21.70 
1 1 1    7    0  -34 o  1   27.39   17.88 
1 1 1    7    0  -33 o  1   25.68   17.55 
1 1 1    7    0  -32 o  1  187.80   20.21 
1 1 1    7    0  -31 o  1  184.70   16.97 
1 1 1    7    0  -30 o  1  208.50   17.57 
1 1 1    7    0  -29 o  1   75.93   43.73 
1 1 1    7    0  -28 o  1  512.00   19.20 
1 1 1    7    0  -27 o  1  452.80   18.98 
1 1 1    7    0  -26 o  1  166.60   13.97 
1 1 1    7    0  -25 o  1   93.74   27.26 
1 1 1    7    0  -24 o  1  313.90   12.43 
1 1 1    7    0  -23 o  1  405.60   13.30 
1 1 1    7    0  -22 o  1  218.40   10.50 
1 1 1    7    0  -21 o  1  477.60   15.74 
1 1 1    7    0  -20 o  1   55.68   29.37 
1 1 1    7    0  -19 o  1  406.60   18.96 
1 1 1    7    0  -18 o  1  275.90    9.79 
1 1 1    7    0  -17 o  1  176.20   10.46 
1 1 1    7    0  -16 o  1  254.40    8.09 
1 1 1    7    0  -15 o  1   54.99   25.02 
1 1 1    7    0  -14 o  1   62.27   23.88 
1 1 1    7    0  -13 o  1  178.50   10.05 
1 1 1    7    0  -12 o  1  144.40   11.59 
1 1 1    7    0  -11 o  1  232.60   10.64 
1 1 1    7    0  -10 o  1  117.60   11.11 
1 1 1    7    0   -9 o  1  298.90   11.32 
1 1 1    7    0   -8 o  1  190.70   16.29 
1 1 1    7    0   -7 f  0   83.47   35.02 
1 1 1    7    0   -6 o  1   88.64   29.32 
1 1 1    7    0   -5 o  1   40.67   24.61 
1 1 1    7    0   -4 o  1  169.80   39.23 
1 1 1    7    0   -3 o  1  247.90   50.66 
1 1 1    7    0   -2 o  1  153.60   29.22 
1 1 1    7    0   -1 o  1   98.95   23.29 
1 1 1    7    0    0 o  1  299.90   83.58 
1 1 1    7    0    1 o  1  206.10   42.09 
1 1 1    7    0    2 o  1  185.50   50.05 
1 1 1    7    0    3 o  1  329.10   34.53 
1 1 1    7    0    4 o  1   62.97   38.46 
1 1 1    7    0    5 o  1  172.50   19.58 
1 1 1    7    0    6 o  1  315.10   17.90 
1 1 1    7    0    7 o  1   82.33   28.47 
1 1 1    7    0    8 o  1   60.81   27.24 
1 1 1    7    0    9 o  1   64.78   27.71 
1 1 1    7    0   10 o  1  135.90   14.42 
1 1 1    7    0   11 o  1  204.80   10.48 
1 1 1    7    0   12 o  1   73.55   24.13 
1 1 1    7    0   13 o  1  161.30   14.00 
1 1 1    7    0   14 o  1  205.90   13.31 
1 1 1    7    0   15 o  1  256.90   10.98 
1 1 1    7    0   16 o  1  424.80   15.52 
1 1 1    7    0   17 o  1  275.20    9.44 
1 1 1    7    0   18 o  1  261.20    9.97 
1 1 1    7    0   19 o  1  153.70   16.44 
1 1 1    7    0   20 o  1  175.90    9.74 
1 1 1    7    0   21 o  1  253.30   10.88 
1 1 1    7    0   22 o  1  126.80   19.07 
1 1 1    7    0   23 o  1  211.20   11.19 
1 1 1    7    0   24 o  1  363.20   14.87 
1 1 1    7    0   25 o  1   64.62   31.76 
1 1 1    7    0   26 o  1   41.57   25.55 
1 1 1    7    0   27 o  1  259.20   14.81 
1 1 1    7    0   28 o  1  108.40   24.48 
1 1 1    7    0   29 o  1   66.86   38.09 
1 1 1    7    0   30 f  0  155.50   15.39 
1 1 1    7    0   31 o  1  121.10   61.51 
1 1 1    7    0   32 o  1  192.70   33.61 
1 1 1    7    0   33 o  1   71.55   34.14 
1 1 1    7    0   34 o  1   28.73   19.70 
1 1 1    7    0   35 o  1  208.00   14.21 
1 1 1    7    0   36 o  1   87.74   18.21 
1 1 1    7    0   37 o  1  105.90   17.34 
1 1 1    7    0   38 o  1   65.38   23.47 
1 1 1    7    0   39 o  1  141.50   11.94 
1 1 1    7    0   40 o  1  111.00   11.81 
1 1 1    7    0   41 o  1   38.69   25.83 
1 1 1    7    0   42 o  1   36.80   25.38 
1 1 1    7    0   43 o  1   51.09   29.89 
1 1 1    7    0   44 o  1   26.69   17.38 
1 1 1    7    0   45 o  1   86.78   31.12 
1 1 1    7    1  -45 o  1   34.48   15.20 
1 1 1    7    1  -44 f  0   46.41   18.02 
1 1 1    7    1  -43 o  1   85.18   22.45 
1 1 1    7    1  -42 o  1   49.63   21.76 
1 1 1    7    1  -41 o  1   44.44   17.65 
1 1 1    7    1  -40 o  1   78.27   15.36 
1 1 1    7    1  -39 o  1   71.12   11.92 
1 1 1    7    1  -38 o  1   92.34   13.33 
1 1 1    7    1  -37 o  1  114.90   10.27 
1 1 1    7    1  -36 o  1   66.13   20.68 
1 1 1    7    1  -35 o  1   97.02   16.48 
1 1 1    7    1  -34 o  1  112.00   15.22 
1 1 1    7    1  -33 o  1  304.60   11.11 
1 1 1    7    1  -32 o  1   75.68   16.53 
1 1 1    7    1  -31 o  1  260.10    7.94 
1 1 1    7    1  -30 o  1   50.84   19.25 
1 1 1    7    1  -29 o  1  172.70   13.86 
1 1 1    7    1  -28 o  1  236.10    8.81 
1 1 1    7    1  -27 o  1   62.99   21.89 
1 1 1    7    1  -26 o  1   73.68   21.45 
1 1 1    7    1  -25 o  1   40.70   18.60 
1 1 1    7    1  -24 o  1  267.70    8.92 
1 1 1    7    1  -23 o  1  209.90    7.31 
1 1 1    7    1  -22 o  1  196.60    7.84 
1 1 1    7    1  -21 o  1  466.10    9.01 
1 1 1    7    1  -20 o  1  302.60    7.32 
1 1 1    7    1  -19 o  1   77.91   29.07 
1 1 1    7    1  -18 o  1  231.20    8.34 
1 1 1    7    1  -17 f  0  581.90    9.60 
1 1 1    7    1  -16 o  1  118.40    9.46 
1 1 1    7    1  -15 f  0  212.80    6.27 
1 1 1    7    1  -14 o  1  186.90    6.71 
1 1 1    7    1  -13 o  1  138.50    7.42 
1 1 1    7    1  -12 o  1  280.30    5.34 
1 1 1    7    1  -11 o  1  342.30    5.15 
1 1 1    7    1  -10 o  1  238.60    4.80 
1 1 1    7    1   -9 o  1   75.58   12.70 
1 1 1    7    1   -8 o  1  347.20    5.14 
1 1 1    7    1   -7 o  1  213.80    5.46 
1 1 1    7    1   -6 o  1   89.26   10.38 
1 1 1    7    1   -5 o  1  327.80    5.34 
1 1 1    7    1   -4 o  1  230.60    4.55 
1 1 1    7    1   -3 o  1  137.20    6.88 
1 1 1    7    1   -2 o  1   95.40   10.51 
1 1 1    7    1   -1 o  1  213.10    6.22 
1 1 1    7    1    0 o  1   60.82   16.75 
1 1 1    7    1    1 o  1  250.30    5.30 
1 1 1    7    1    2 o  1  194.00    5.44 
1 1 1    7    1    3 o  1   43.66   16.06 
1 1 1    7    1    4 o  1  164.20    6.70 
1 1 1    7    1    5 o  1  262.80    4.74 
1 1 1    7    1    6 o  1  108.00    8.28 
1 1 1    7    1    7 o  1   40.54   15.57 
1 1 1    7    1    8 o  1  249.10    5.43 
1 1 1    7    1    9 o  1   96.88    9.98 
1 1 1    7    1   10 o  1   29.29   13.75 
1 1 1    7    1   11 o  1  220.90    5.61 
1 1 1    7    1   12 o  1  438.30    6.76 
1 1 1    7    1   13 o  1  300.20    5.94 
1 1 1    7    1   14 o  1  346.90    7.44 
1 1 1    7    1   15 o  1  109.80   10.04 
1 1 1    7    1   16 o  1  385.70    6.78 
1 1 1    7    1   17 o  1  159.90   10.44 
1 1 1    7    1   18 o  1  293.90    6.95 
1 1 1    7    1   19 o  1   89.41   13.44 
1 1 1    7    1   20 o  1   80.56   15.96 
1 1 1    7    1   21 o  1  242.70    7.82 
1 1 1    7    1   22 o  1  342.70    8.39 
1 1 1    7    1   23 o  1   85.17   18.06 
1 1 1    7    1   24 o  1  475.80   10.77 
1 1 1    7    1   25 o  1  113.30   14.58 
1 1 1    7    1   26 o  1   63.08   21.41 
1 1 1    7    1   27 o  1  292.80    8.52 
1 1 1    7    1   28 o  1   83.57   17.85 
1 1 1    7    1   29 f  0  101.70   13.98 
1 1 1    7    1   30 o  1  381.10   12.53 
1 1 1    7    1   31 o  1  143.90    9.18 
1 1 1    7    1   32 o  1  523.90   16.61 
1 1 1    7    1   33 o  1  127.50   13.86 
1 1 1    7    1   34 o  1  173.80   16.51 
1 1 1    7    1   35 o  1   46.23   19.01 
1 1 1    7    1   36 o  1   97.26   10.39 
1 1 1    7    1   37 o  1   81.69   15.02 
1 1 1    7    1   38 o  1  121.30   10.84 
1 1 1    7    1   39 o  1  103.00   24.89 
1 1 1    7    1   40 o  1  187.30   11.56 
1 1 1    7    1   41 f  0   88.60   18.10 
1 1 1    7    1   42 o  1   66.90   17.58 
1 1 1    7    1   43 o  1   72.09   14.02 
1 1 1    7    1   44 o  1   40.88   15.01 
1 1 1    7    1   45 f  0   87.43   17.20 
1 1 1    7    2  -44 o  1   60.54   21.78 
1 1 1    7    2  -43 f  0   92.84   15.94 
1 1 1    7    2  -42 o  1  104.70   10.36 
1 1 1    7    2  -41 o  1   31.67   14.22 
1 1 1    7    2  -40 o  1   74.41   26.45 
1 1 1    7    2  -39 o  1   51.54   15.87 
1 1 1    7    2  -38 f  0   80.95   19.22 
1 1 1    7    2  -37 o  1  144.20    9.04 
1 1 1    7    2  -36 o  1  191.10   12.94 
1 1 1    7    2  -35 o  1   56.28   17.57 
1 1 1    7    2  -34 o  1  152.50    7.54 
1 1 1    7    2  -33 o  1   80.57   23.57 
1 1 1    7    2  -32 o  1  221.10    8.47 
1 1 1    7    2  -31 o  1  258.50    9.06 
1 1 1    7    2  -30 o  1  289.00   11.31 
1 1 1    7    2  -29 o  1  284.90    9.24 
1 1 1    7    2  -28 o  1  265.40    8.58 
1 1 1    7    2  -27 o  1  318.60    9.28 
1 1 1    7    2  -26 o  1  336.70   11.01 
1 1 1    7    2  -25 f  0  244.20    8.48 
1 1 1    7    2  -24 o  1  236.80    8.19 
1 1 1    7    2  -23 o  1  132.20   11.34 
1 1 1    7    2  -22 o  1  239.60    7.60 
1 1 1    7    2  -21 o  1  347.10    9.08 
1 1 1    7    2  -20 o  1  348.30    7.77 
1 1 1    7    2  -19 o  1  385.80    6.73 
1 1 1    7    2  -18 o  1  189.20    6.83 
1 1 1    7    2  -17 f  0  191.50    7.52 
1 1 1    7    2  -16 o  1  204.10    5.86 
1 1 1    7    2  -15 o  1  411.40    6.58 
1 1 1    7    2  -14 o  1  531.90    6.92 
1 1 1    7    2  -13 o  1  240.60    5.48 
1 1 1    7    2  -12 o  1  508.60    7.16 
1 1 1    7    2  -11 o  1  280.60    5.32 
1 1 1    7    2  -10 o  1  100.40   10.20 
1 1 1    7    2   -9 o  1  205.00    5.88 
1 1 1    7    2   -8 o  1   61.94   16.67 
1 1 1    7    2   -7 o  1   99.97   10.73 
1 1 1    7    2   -6 o  1  195.10    5.61 
1 1 1    7    2   -5 o  1  139.40    7.34 
1 1 1    7    2   -4 o  1  186.60    5.08 
1 1 1    7    2   -3 o  1  162.70    6.26 
1 1 1    7    2   -2 o  1   73.50   13.61 
1 1 1    7    2   -1 o  1   97.70    9.70 
1 1 1    7    2    0 o  1   77.61   13.58 
1 1 1    7    2    1 o  1  409.70    6.57 
1 1 1    7    2    2 o  1   53.38   16.69 
1 1 1    7    2    3 o  1  195.70    4.89 
1 1 1    7    2    4 o  1  104.50    9.35 
1 1 1    7    2    5 o  1   31.22   14.05 
1 1 1    7    2    6 o  1  199.40    6.12 
1 1 1    7    2    7 o  1  300.70    5.03 
1 1 1    7    2    8 o  1  135.80    7.71 
1 1 1    7    2    9 o  1  244.30    5.33 
1 1 1    7    2   10 o  1   78.61   13.86 
1 1 1    7    2   11 o  1  126.60    7.55 
1 1 1    7    2   12 o  1  104.10   10.80 
1 1 1    7    2   13 o  1  114.20   10.61 
1 1 1    7    2   14 o  1  461.30    6.55 
1 1 1    7    2   15 o  1  110.60   10.90 
1 1 1    7    2   16 o  1  498.30    7.69 
1 1 1    7    2   17 o  1  227.00    6.54 
1 1 1    7    2   18 o  1  223.50    7.12 
1 1 1    7    2   19 o  1   55.67   19.89 
1 1 1    7    2   20 o  1  530.80    9.55 
1 1 1    7    2   21 o  1  281.50   10.39 
1 1 1    7    2   22 o  1  303.60   10.63 
1 1 1    7    2   23 o  1  259.20    7.94 
1 1 1    7    2   24 o  1  183.60    9.64 
1 1 1    7    2   25 o  1  272.00    8.18 
1 1 1    7    2   26 o  1   65.77   22.96 
1 1 1    7    2   27 o  1  129.90   12.87 
1 1 1    7    2   28 o  1  116.50   15.40 
1 1 1    7    2   29 o  1  198.30   10.37 
1 1 1    7    2   30 o  1  145.90    9.89 
1 1 1    7    2   31 o  1  160.50    9.47 
1 1 1    7    2   32 o  1  134.70    9.34 
1 1 1    7    2   33 o  1   82.29   12.36 
1 1 1    7    2   34 o  1  115.00   19.85 
1 1 1    7    2   35 o  1  147.50   12.17 
1 1 1    7    2   36 o  1   70.91   20.50 
1 1 1    7    2   37 o  1   65.29   23.04 
1 1 1    7    2   38 o  1   67.95   23.34 
1 1 1    7    2   39 o  1   42.64   15.06 
1 1 1    7    2   40 o  1   35.57   15.39 
1 1 1    7    2   41 o  1  121.20    9.07 
1 1 1    7    2   42 o  1   35.80   14.45 
1 1 1    7    2   43 o  1   69.84   20.95 
1 1 1    7    2   44 o  1   60.46   17.79 
1 1 1    7    3  -44 f  0  115.20   11.96 
1 1 1    7    3  -43 o  1   37.75   15.94 
1 1 1    7    3  -42 o  1   44.03   19.98 
1 1 1    7    3  -41 o  1   64.05   17.73 
1 1 1    7    3  -40 o  1  109.40   24.96 
1 1 1    7    3  -39 o  1   45.95   16.12 
1 1 1    7    3  -38 o  1  162.40    7.48 
1 1 1    7    3  -37 o  1   84.77   10.94 
1 1 1    7    3  -36 o  1  138.80    8.81 
1 1 1    7    3  -35 o  1  193.10   11.05 
1 1 1    7    3  -34 o  1  115.00   10.41 
1 1 1    7    3  -33 o  1   81.74   19.06 
1 1 1    7    3  -32 o  1  122.60    9.82 
1 1 1    7    3  -31 o  1   91.84   13.51 
1 1 1    7    3  -30 o  1  254.00    9.29 
1 1 1    7    3  -29 o  1  120.30   12.95 
1 1 1    7    3  -28 o  1  252.60    9.36 
1 1 1    7    3  -27 o  1  335.90    8.32 
1 1 1    7    3  -26 o  1  169.10    9.83 
1 1 1    7    3  -25 o  1  174.50   10.79 
1 1 1    7    3  -24 o  1  282.70    7.85 
1 1 1    7    3  -23 o  1  444.20    9.96 
1 1 1    7    3  -22 o  1  374.40    8.27 
1 1 1    7    3  -21 o  1  252.00    7.56 
1 1 1    7    3  -20 o  1  186.50    8.65 
1 1 1    7    3  -19 o  1  116.80   12.63 
1 1 1    7    3  -18 o  1  168.00    8.11 
1 1 1    7    3  -17 o  1  437.50    7.82 
1 1 1    7    3  -16 o  1  173.00    7.03 
1 1 1    7    3  -15 o  1   53.58   19.14 
1 1 1    7    3  -14 o  1  237.00    5.34 
1 1 1    7    3  -13 o  1  230.40    7.20 
1 1 1    7    3  -12 o  1  337.20    5.65 
1 1 1    7    3  -11 o  1  239.10    6.38 
1 1 1    7    3  -10 o  1  216.60    6.70 
1 1 1    7    3   -9 o  1  256.60    5.28 
1 1 1    7    3   -8 o  1  122.60    8.25 
1 1 1    7    3   -7 o  1  127.20    8.75 
1 1 1    7    3   -6 o  1  161.90    7.14 
1 1 1    7    3   -5 o  1  196.40    6.00 
1 1 1    7    3   -4 o  1  236.40    5.01 
1 1 1    7    3   -3 o  1  139.00    7.43 
1 1 1    7    3   -2 o  1  252.60    5.39 
1 1 1    7    3   -1 o  1  180.80    7.22 
1 1 1    7    3    0 o  1  192.60    7.19 
1 1 1    7    3    1 o  1  467.20    7.68 
1 1 1    7    3    2 o  1  213.00    5.84 
1 1 1    7    3    3 o  1  141.80    8.27 
1 1 1    7    3    4 o  1   61.66   16.68 
1 1 1    7    3    5 f  0  234.50    5.09 
1 1 1    7    3    6 o  1   54.81   17.80 
1 1 1    7    3    7 o  1   62.02   15.44 
1 1 1    7    3    8 o  1  151.10    7.54 
1 1 1    7    3    9 o  1  454.40    7.06 
1 1 1    7    3   10 o  1  240.10    5.55 
1 1 1    7    3   11 o  1   66.50   16.22 
1 1 1    7    3   12 o  1   95.88   11.86 
1 1 1    7    3   13 o  1  188.40    7.58 
1 1 1    7    3   14 o  1  404.70    7.07 
1 1 1    7    3   15 o  1  246.60    6.86 
1 1 1    7    3   16 o  1  266.50    6.15 
1 1 1    7    3   17 o  1  291.60    7.35 
1 1 1    7    3   18 o  1  508.90    8.27 
1 1 1    7    3   19 o  1  173.90    8.92 
1 1 1    7    3   20 o  1  198.80    7.32 
1 1 1    7    3   21 o  1   55.78   21.58 
1 1 1    7    3   22 o  1  337.90    9.01 
1 1 1    7    3   23 o  1  205.10    9.87 
1 1 1    7    3   24 o  1  152.90   10.79 
1 1 1    7    3   25 o  1  170.10    9.17 
1 1 1    7    3   26 o  1  230.40    8.21 
1 1 1    7    3   27 o  1  477.70   11.43 
1 1 1    7    3   28 o  1  181.90   10.42 
1 1 1    7    3   29 o  1  102.20   17.50 
1 1 1    7    3   30 o  1  122.40   12.58 
1 1 1    7    3   31 o  1   56.14   16.91 
1 1 1    7    3   32 o  1  158.40   10.43 
1 1 1    7    3   33 o  1  103.80   12.05 
1 1 1    7    3   34 f  0   49.72   20.03 
1 1 1    7    3   35 o  1   59.23   17.08 
1 1 1    7    3   36 o  1  106.40   13.10 
1 1 1    7    3   37 o  1   61.79   15.42 
1 1 1    7    3   38 o  1  100.60   14.67 
1 1 1    7    3   39 o  1   45.40   15.62 
1 1 1    7    3   40 o  1   78.56   22.67 
1 1 1    7    3   41 o  1   36.24   14.74 
1 1 1    7    3   42 o  1   29.10   13.00 
1 1 1    7    3   43 o  1   49.93   20.63 
1 1 1    7    3   44 o  1   82.86   16.87 
1 1 1    7    4  -43 o  1   46.22   19.97 
1 1 1    7    4  -42 o  1   72.95   13.00 
1 1 1    7    4  -41 o  1   49.52   18.06 
1 1 1    7    4  -40 o  1   46.33   16.33 
1 1 1    7    4  -39 o  1   52.76   15.59 
1 1 1    7    4  -38 o  1   93.26   16.91 
1 1 1    7    4  -37 o  1   64.60   15.19 
1 1 1    7    4  -36 o  1  208.00   10.41 
1 1 1    7    4  -35 o  1  154.60    8.61 
1 1 1    7    4  -34 o  1   49.62   17.91 
1 1 1    7    4  -33 o  1   60.80   18.89 
1 1 1    7    4  -32 o  1   72.86   16.76 
1 1 1    7    4  -31 o  1   42.01   17.33 
1 1 1    7    4  -30 o  1  140.80    9.82 
1 1 1    7    4  -29 o  1  157.80   10.63 
1 1 1    7    4  -28 o  1  114.40   13.32 
1 1 1    7    4  -27 o  1  299.00    8.84 
1 1 1    7    4  -26 o  1  121.00   12.93 
1 1 1    7    4  -25 o  1  124.00   12.51 
1 1 1    7    4  -24 o  1  229.20    8.47 
1 1 1    7    4  -23 o  1  134.80   30.23 
1 1 1    7    4  -22 o  1  114.00   12.27 
1 1 1    7    4  -21 f  0  280.10    7.27 
1 1 1    7    4  -20 o  1  380.80    8.59 
1 1 1    7    4  -19 o  1  318.30    7.25 
1 1 1    7    4  -18 o  1  444.30    7.65 
1 1 1    7    4  -17 o  1  262.40    7.20 
1 1 1    7    4  -16 o  1  128.60   10.56 
1 1 1    7    4  -15 o  1  428.00    7.81 
1 1 1    7    4  -14 o  1  166.60    8.43 
1 1 1    7    4  -13 o  1  216.20    7.66 
1 1 1    7    4  -12 o  1  207.90    6.70 
1 1 1    7    4  -11 o  1  568.20    8.21 
1 1 1    7    4  -10 o  1  201.80    6.73 
1 1 1    7    4   -9 o  1   52.92   18.00 
1 1 1    7    4   -8 o  1  385.80    6.50 
1 1 1    7    4   -7 o  1  282.60    5.78 
1 1 1    7    4   -6 o  1  299.80    6.37 
1 1 1    7    4   -5 o  1   58.39   18.02 
1 1 1    7    4   -4 o  1  260.70    5.62 
1 1 1    7    4   -3 o  1  197.80    6.63 
1 1 1    7    4   -2 o  1  313.10    6.30 
1 1 1    7    4   -1 o  1  355.40    7.25 
1 1 1    7    4    0 o  1  571.50    8.79 
1 1 1    7    4    1 o  1  428.00    6.88 
1 1 1    7    4    2 o  1  158.10    7.10 
1 1 1    7    4    3 o  1  264.70    5.79 
1 1 1    7    4    4 o  1  113.70   10.30 
1 1 1    7    4    5 o  1  353.80    5.88 
1 1 1    7    4    6 o  1   84.47   14.34 
1 1 1    7    4    7 o  1  392.30    6.45 
1 1 1    7    4    8 f  0  258.40    5.91 
1 1 1    7    4    9 o  1  175.40    6.73 
1 1 1    7    4   10 o  1  174.10    8.33 
1 1 1    7    4   11 o  1  276.90    6.42 
1 1 1    7    4   12 o  1  224.80    7.69 
1 1 1    7    4   13 f  0  390.30    7.02 
1 1 1    7    4   14 o  1  174.80    7.04 
1 1 1    7    4   15 o  1  591.90   36.57 
1 1 1    7    4   16 f  0  279.40    6.54 
1 1 1    7    4   17 o  1  101.00   16.49 
1 1 1    7    4   18 o  1  182.80    7.63 
1 1 1    7    4   19 o  1  180.80    9.31 
1 1 1    7    4   20 o  1  479.20    9.07 
1 1 1    7    4   21 o  1  263.90    7.29 
1 1 1    7    4   22 o  1  134.70   12.81 
1 1 1    7    4   23 o  1  234.20   13.01 
1 1 1    7    4   24 o  1  359.90    8.76 
1 1 1    7    4   25 o  1  214.00    8.08 
1 1 1    7    4   26 o  1  392.00   11.19 
1 1 1    7    4   27 o  1  224.00    9.43 
1 1 1    7    4   28 o  1  153.00   10.30 
1 1 1    7    4   29 o  1  102.10   14.70 
1 1 1    7    4   30 o  1  167.80    9.68 
1 1 1    7    4   31 o  1   33.34   15.08 
1 1 1    7    4   32 o  1   64.01   31.73 
1 1 1    7    4   33 o  1  247.20   10.84 
1 1 1    7    4   34 o  1   35.94   15.56 
1 1 1    7    4   35 o  1   45.43   17.49 
1 1 1    7    4   36 o  1   81.64   11.60 
1 1 1    7    4   37 o  1   55.03   19.98 
1 1 1    7    4   38 o  1   46.71   15.79 
1 1 1    7    4   39 f  0  130.70   16.10 
1 1 1    7    4   40 o  1   48.14   16.05 
1 1 1    7    4   41 o  1   43.28   19.15 
1 1 1    7    4   42 o  1   25.98   12.28 
1 1 1    7    4   43 o  1   44.04   16.22 
1 1 1    7    5  -42 o  1   80.97   13.69 
1 1 1    7    5  -41 o  1   62.84   15.26 
1 1 1    7    5  -40 o  1   61.00   18.80 
1 1 1    7    5  -39 o  1  122.70   21.37 
1 1 1    7    5  -38 o  1   55.98   16.74 
1 1 1    7    5  -37 o  1   31.32   14.19 
1 1 1    7    5  -36 o  1   69.57   13.45 
1 1 1    7    5  -35 o  1   90.93   10.37 
1 1 1    7    5  -34 o  1   42.00   16.71 
1 1 1    7    5  -33 o  1   49.53   18.91 
1 1 1    7    5  -32 o  1   67.88   17.09 
1 1 1    7    5  -31 o  1  172.40    8.77 
1 1 1    7    5  -30 o  1   93.84   16.03 
1 1 1    7    5  -29 o  1   74.66   17.53 
1 1 1    7    5  -28 f  0  101.10   15.90 
1 1 1    7    5  -27 o  1  225.50   10.55 
1 1 1    7    5  -26 o  1   44.57   19.19 
1 1 1    7    5  -25 o  1  106.30   14.63 
1 1 1    7    5  -24 o  1   79.10   21.60 
1 1 1    7    5  -23 o  1  149.20   11.92 
1 1 1    7    5  -22 o  1  194.30    8.22 
1 1 1    7    5  -21 o  1  200.40   13.08 
1 1 1    7    5  -20 o  1  113.00   13.51 
1 1 1    7    5  -19 o  1   77.30   37.20 
1 1 1    7    5  -18 o  1  326.70    8.79 
1 1 1    7    5  -17 o  1  472.00   10.75 
1 1 1    7    5  -16 o  1   60.88   20.48 
1 1 1    7    5  -15 o  1  378.50    8.18 
1 1 1    7    5  -14 o  1  193.20    8.09 
1 1 1    7    5  -13 o  1  158.10    8.65 
1 1 1    7    5  -12 o  1  561.10    9.56 
1 1 1    7    5  -11 o  1  133.90   11.89 
1 1 1    7    5  -10 o  1  186.40    7.91 
1 1 1    7    5   -9 o  1   57.41   19.83 
1 1 1    7    5   -8 o  1  167.90    8.51 
1 1 1    7    5   -7 o  1  233.00    6.87 
1 1 1    7    5   -6 o  1  253.30    6.33 
1 1 1    7    5   -5 o  1   26.27   12.96 
1 1 1    7    5   -4 o  1  327.90    7.58 
1 1 1    7    5   -3 o  1  377.40    7.71 
1 1 1    7    5   -2 o  1  188.80   10.44 
1 1 1    7    5   -1 f  0  176.70    8.06 
1 1 1    7    5    0 o  1   50.16   19.54 
1 1 1    7    5    1 o  1  112.20   12.08 
1 1 1    7    5    2 o  1  494.30    8.16 
1 1 1    7    5    3 o  1  112.00    9.37 
1 1 1    7    5    4 o  1  356.50    6.99 
1 1 1    7    5    5 o  1  314.10    7.21 
1 1 1    7    5    6 o  1   83.23   17.39 
1 1 1    7    5    7 o  1  284.80    6.53 
1 1 1    7    5    8 o  1   63.35   19.54 
1 1 1    7    5    9 o  1  264.70    6.42 
1 1 1    7    5   10 o  1  214.50    8.35 
1 1 1    7    5   11 o  1  212.40    7.36 
1 1 1    7    5   12 o  1  324.50    7.06 
1 1 1    7    5   13 o  1  531.60    8.37 
1 1 1    7    5   14 o  1  230.50    7.41 
1 1 1    7    5   15 o  1  166.90    8.96 
1 1 1    7    5   16 f  0  228.80    7.43 
1 1 1    7    5   17 o  1   90.33   17.41 
1 1 1    7    5   18 o  1   93.93   18.17 
1 1 1    7    5   19 o  1  385.70    9.47 
1 1 1    7    5   20 o  1  132.60   12.79 
1 1 1    7    5   21 o  1  187.70    9.06 
1 1 1    7    5   22 o  1   72.09   24.98 
1 1 1    7    5   23 o  1   97.82   15.55 
1 1 1    7    5   24 o  1  130.90   11.15 
1 1 1    7    5   25 o  1  125.30   11.80 
1 1 1    7    5   26 o  1  146.80   11.88 
1 1 1    7    5   27 o  1   37.13   17.53 
1 1 1    7    5   28 o  1   37.90   16.90 
1 1 1    7    5   29 o  1  157.60    9.99 
1 1 1    7    5   30 o  1  161.10   10.72 
1 1 1    7    5   31 o  1   92.58   13.32 
1 1 1    7    5   32 o  1  194.00    9.26 
1 1 1    7    5   33 o  1   41.10   16.06 
1 1 1    7    5   34 o  1   95.45   12.68 
1 1 1    7    5   35 o  1   56.26   18.10 
1 1 1    7    5   36 o  1  132.70   10.66 
1 1 1    7    5   37 o  1  143.00    9.88 
1 1 1    7    5   38 o  1  132.70    9.50 
1 1 1    7    5   39 o  1   39.12   15.86 
1 1 1    7    5   40 o  1   36.49   15.30 
1 1 1    7    5   41 o  1   61.27   16.48 
1 1 1    7    5   42 o  1   39.87   15.96 
1 1 1    7    6  -41 o  1   34.57   15.93 
1 1 1    7    6  -40 o  1   53.89   17.05 
1 1 1    7    6  -39 o  1   72.09   15.78 
1 1 1    7    6  -38 o  1   69.73   16.27 
1 1 1    7    6  -37 o  1   91.01    9.91 
1 1 1    7    6  -36 o  1   26.42   12.76 
1 1 1    7    6  -35 o  1   58.39   16.36 
1 1 1    7    6  -34 o  1  106.00    9.33 
1 1 1    7    6  -33 o  1  153.50    8.64 
1 1 1    7    6  -32 o  1   25.67   12.55 
1 1 1    7    6  -31 o  1   55.73   17.19 
1 1 1    7    6  -30 o  1   88.26   14.85 
1 1 1    7    6  -29 o  1   44.76   20.15 
1 1 1    7    6  -28 o  1   71.33   19.01 
1 1 1    7    6  -27 o  1   48.83   22.06 
1 1 1    7    6  -26 o  1  145.70   11.43 
1 1 1    7    6  -25 o  1  117.90   13.24 
1 1 1    7    6  -24 o  1  164.10    9.78 
1 1 1    7    6  -23 o  1  207.50    9.02 
1 1 1    7    6  -22 o  1  128.80   11.65 
1 1 1    7    6  -21 o  1  244.90    8.68 
1 1 1    7    6  -20 o  1  300.00    8.45 
1 1 1    7    6  -19 o  1  154.10   15.73 
1 1 1    7    6  -18 o  1  342.90    9.32 
1 1 1    7    6  -17 o  1  108.50   15.31 
1 1 1    7    6  -16 o  1  315.20    9.89 
1 1 1    7    6  -15 o  1  282.60    8.03 
1 1 1    7    6  -14 o  1  242.00    9.45 
1 1 1    7    6  -13 o  1  326.40    8.56 
1 1 1    7    6  -12 o  1  141.50   12.19 
1 1 1    7    6  -11 o  1  359.70    9.34 
1 1 1    7    6  -10 o  1  495.50   11.82 
1 1 1    7    6   -9 o  1  280.40    9.09 
1 1 1    7    6   -8 o  1  427.30    8.77 
1 1 1    7    6   -7 o  1  305.90    7.74 
1 1 1    7    6   -6 o  1  168.60   10.15 
1 1 1    7    6   -5 f  0  249.30    6.34 
1 1 1    7    6   -4 o  1  271.50    7.28 
1 1 1    7    6   -3 o  1   78.77   18.59 
1 1 1    7    6   -2 o  1  285.30    7.18 
1 1 1    7    6   -1 o  1  213.50    8.51 
1 1 1    7    6    0 o  1   47.04   19.50 
1 1 1    7    6    1 o  1  213.10    8.79 
1 1 1    7    6    2 o  1  488.20    9.16 
1 1 1    7    6    3 o  1  387.70    8.42 
1 1 1    7    6    4 o  1  228.70    8.61 
1 1 1    7    6    5 o  1  265.50    6.78 
1 1 1    7    6    6 o  1  331.40    7.38 
1 1 1    7    6    7 o  1   76.40   19.87 
1 1 1    7    6    8 o  1  222.80    8.33 
1 1 1    7    6    9 o  1  390.10    7.88 
1 1 1    7    6   10 o  1  162.50   10.89 
1 1 1    7    6   11 o  1   90.14   17.91 
1 1 1    7    6   12 o  1  231.00    7.80 
1 1 1    7    6   13 o  1   99.93   16.90 
1 1 1    7    6   14 o  1  592.60   12.26 
1 1 1    7    6   15 o  1  197.50    8.39 
1 1 1    7    6   16 o  1  187.70    9.01 
1 1 1    7    6   17 o  1  174.90    9.66 
1 1 1    7    6   18 o  1  244.40    9.23 
1 1 1    7    6   19 o  1  263.90   12.20 
1 1 1    7    6   20 o  1  181.80   10.35 
1 1 1    7    6   21 f  0   98.07   17.18 
1 1 1    7    6   22 o  1  151.80   25.12 
1 1 1    7    6   23 o  1  157.50    9.93 
1 1 1    7    6   24 o  1  150.80   10.37 
1 1 1    7    6   25 o  1  127.00   13.59 
1 1 1    7    6   26 o  1  206.20   10.21 
1 1 1    7    6   27 o  1  124.80   13.88 
1 1 1    7    6   28 o  1  124.40   12.72 
1 1 1    7    6   29 o  1  102.50   16.59 
1 1 1    7    6   30 o  1  110.30   12.17 
1 1 1    7    6   31 o  1   42.52   16.97 
1 1 1    7    6   32 o  1  150.80    8.51 
1 1 1    7    6   33 o  1  160.30   10.73 
1 1 1    7    6   34 o  1   52.16   17.12 
1 1 1    7    6   35 f  0   46.86   17.65 
1 1 1    7    6   36 o  1   42.22   16.41 
1 1 1    7    6   37 o  1   63.14   16.10 
1 1 1    7    6   38 o  1  129.00   10.63 
1 1 1    7    6   39 o  1   53.76   17.57 
1 1 1    7    6   40 f  0   30.80   14.00 
1 1 1    7    6   41 o  1   46.95   20.26 
1 1 1    7    7    0 o  1  136.70   16.44 
1 1 1    7    7    1 o  1  274.90    8.97 
1 1 1    7    7    2 o  1  264.30    9.02 
1 1 1    7    7    3 f  0  394.10    8.55 
1 1 1    7    7    4 o  1  139.80   11.44 
1 1 1    7    7    5 f  0  284.10    7.84 
1 1 1    7    7    6 o  1  121.70   14.93 
1 1 1    7    7    7 o  1  142.80   12.53 
1 1 1    7    7    8 o  1  261.80    8.58 
1 1 1    7    7    9 o  1  222.60    8.74 
1 1 1    7    7   10 o  1  133.10   14.11 
1 1 1    7    7   11 o  1  364.00    8.80 
1 1 1    7    7   12 o  1  413.40   16.04 
1 1 1    7    7   13 o  1  138.70   14.21 
1 1 1    7    7   14 o  1   94.06   19.51 
1 1 1    7    7   15 o  1  332.80    8.51 
1 1 1    7    7   16 o  1  154.10   11.94 
1 1 1    7    7   17 o  1  178.80    9.55 
1 1 1    7    7   18 o  1  255.80    9.31 
1 1 1    7    7   19 f  0  160.30   10.65 
1 1 1    7    7   20 o  1  147.30   13.89 
1 1 1    7    7   21 o  1  311.50    8.59 
1 1 1    7    7   22 o  1  344.20    9.02 
1 1 1    7    7   23 o  1  301.40   10.37 
1 1 1    7    7   24 o  1   88.28   15.30 
1 1 1    7    7   25 o  1   38.84   17.72 
1 1 1    7    7   26 o  1  110.30   11.60 
1 1 1    7    7   27 o  1  106.60   13.62 
1 1 1    7    7   28 o  1   85.96   14.43 
1 1 1    7    7   29 o  1  155.60    9.89 
1 1 1    7    7   30 o  1  131.40   10.52 
1 1 1    7    7   31 o  1   43.28   17.03 
1 1 1    7    7   32 o  1   63.17   15.34 
1 1 1    7    7   33 o  1   46.48   16.69 
1 1 1    7    7   34 o  1   29.69   14.01 
1 1 1    7    7   35 o  1   28.48   13.26 
1 1 1    7    7   36 o  1   66.23   18.23 
1 1 1    7    7   37 o  1   51.73   15.98 
1 1 1    7    7   38 o  1   34.15   14.83 
1 1 1    7    7   39 o  1  103.80   11.99 
1 1 1    7    7   40 o  1   43.86   16.46 
1 1 1    8    0  -44 o  1   27.21   17.62 
1 1 1    8    0  -43 o  1   37.06   23.87 
1 1 1    8    0  -42 o  1   66.64   25.37 
1 1 1    8    0  -41 o  1   64.81   33.83 
1 1 1    8    0  -40 o  1   47.83   23.10 
1 1 1    8    0  -39 o  1  116.90   15.61 
1 1 1    8    0  -38 o  1  128.60   10.91 
1 1 1    8    0  -37 o  1   75.95   40.80 
1 1 1    8    0  -36 o  1  119.80   11.53 
1 1 1    8    0  -35 o  1   46.18   22.81 
1 1 1    8    0  -34 o  1   65.47   31.43 
1 1 1    8    0  -33 o  1   60.20   23.79 
1 1 1    8    0  -32 o  1   19.44   14.01 
1 1 1    8    0  -31 o  1  126.80   14.26 
1 1 1    8    0  -30 o  1   95.30   23.39 
1 1 1    8    0  -29 o  1  160.30   14.34 
1 1 1    8    0  -28 o  1   38.31   24.11 
1 1 1    8    0  -27 o  1  517.20   16.76 
1 1 1    8    0  -26 o  1  195.40   14.51 
1 1 1    8    0  -25 o  1  298.90   10.97 
1 1 1    8    0  -24 o  1  625.50   15.34 
1 1 1    8    0  -23 o  1  329.70   10.83 
1 1 1    8    0  -22 o  1  185.00   13.60 
1 1 1    8    0  -21 o  1   59.36   29.11 
1 1 1    8    0  -20 o  1  221.90   10.40 
1 1 1    8    0  -19 o  1  246.80   16.08 
1 1 1    8    0  -18 o  1   43.16   24.87 
1 1 1    8    0  -17 o  1  297.60    8.95 
1 1 1    8    0  -16 o  1   27.03   18.37 
1 1 1    8    0  -15 o  1   89.79   30.15 
1 1 1    8    0  -14 o  1  277.60    8.99 
1 1 1    8    0  -13 o  1   52.31   24.38 
1 1 1    8    0  -12 o  1  117.30   12.82 
1 1 1    8    0  -11 o  1  558.70   10.65 
1 1 1    8    0  -10 o  1  190.90    8.18 
1 1 1    8    0   -9 o  1  490.00    8.85 
1 1 1    8    0   -8 o  1  329.70    7.52 
1 1 1    8    0   -7 o  1  315.90    6.63 
1 1 1    8    0   -6 o  1  168.80    8.56 
1 1 1    8    0   -5 o  1  185.20    8.40 
1 1 1    8    0   -4 o  1   89.21   20.03 
1 1 1    8    0   -3 o  1   71.20   21.45 
1 1 1    8    0   -2 o  1   88.29   23.45 
1 1 1    8    0   -1 o  1  104.70   21.96 
1 1 1    8    0    0 o  1   82.11   20.53 
1 1 1    8    0    1 o  1  681.30   13.28 
1 1 1    8    0    2 o  1   29.94   19.07 
1 1 1    8    0    3 o  1   35.49   21.11 
1 1 1    8    0    4 o  1  182.70    8.81 
1 1 1    8    0    5 o  1  305.00    7.14 
1 1 1    8    0    6 o  1  270.20    8.24 
1 1 1    8    0    7 o  1   72.39   21.95 
1 1 1    8    0    8 o  1  288.30    6.53 
1 1 1    8    0    9 o  1  115.60   13.40 
1 1 1    8    0   10 o  1  145.60   10.79 
1 1 1    8    0   11 o  1  178.30    9.90 
1 1 1    8    0   12 o  1   79.17   21.85 
1 1 1    8    0   13 o  1  332.60    8.48 
1 1 1    8    0   14 o  1   41.51   23.38 
1 1 1    8    0   15 o  1  205.50    9.72 
1 1 1    8    0   16 o  1   43.89   25.22 
1 1 1    8    0   17 o  1  572.40   11.05 
1 1 1    8    0   18 o  1  196.60    9.36 
1 1 1    8    0   19 o  1  350.10    9.90 
1 1 1    8    0   20 o  1  129.80   15.13 
1 1 1    8    0   21 o  1   45.26   26.30 
1 1 1    8    0   22 o  1  189.10   12.33 
1 1 1    8    0   23 o  1  215.90   13.26 
1 1 1    8    0   24 o  1  163.30   35.22 
1 1 1    8    0   25 o  1  136.20   15.32 
1 1 1    8    0   26 o  1   68.94   29.95 
1 1 1    8    0   27 o  1   77.81   34.61 
1 1 1    8    0   28 o  1   60.95   29.16 
1 1 1    8    0   29 o  1   57.72   27.14 
1 1 1    8    0   30 o  1  140.10   19.24 
1 1 1    8    0   31 o  1  314.00   15.78 
1 1 1    8    0   32 o  1  360.40   16.56 
1 1 1    8    0   33 o  1  159.30   12.51 
1 1 1    8    0   34 o  1   70.87   42.69 
1 1 1    8    0   35 o  1  102.10   39.36 
1 1 1    8    0   36 f  0   46.02   21.01 
1 1 1    8    0   37 o  1  181.70   13.47 
1 1 1    8    0   38 o  1   67.05   38.32 
1 1 1    8    0   39 o  1   21.65   14.72 
1 1 1    8    0   40 o  1   99.95   35.47 
1 1 1    8    0   41 o  1   44.91   23.01 
1 1 1    8    0   42 o  1   17.94   12.80 
1 1 1    8    0   43 o  1  126.50   22.32 
1 1 1    8    0   44 o  1   25.50   18.67 
1 1 1    8    1  -44 o  1   56.65   16.13 
1 1 1    8    1  -43 o  1   35.05   14.57 
1 1 1    8    1  -42 o  1   69.14   13.56 
1 1 1    8    1  -41 o  1   32.28   14.78 
1 1 1    8    1  -40 o  1   57.30   19.17 
1 1 1    8    1  -39 o  1   34.31   15.69 
1 1 1    8    1  -38 o  1  110.70   12.77 
1 1 1    8    1  -37 o  1  148.70   11.46 
1 1 1    8    1  -36 o  1  112.10   12.04 
1 1 1    8    1  -35 o  1   57.48   21.52 
1 1 1    8    1  -34 o  1   79.66   14.48 
1 1 1    8    1  -33 o  1  176.40    8.15 
1 1 1    8    1  -32 o  1  127.70    8.75 
1 1 1    8    1  -31 o  1  112.60   11.06 
1 1 1    8    1  -30 o  1   31.03   14.96 
1 1 1    8    1  -29 o  1  259.50    8.13 
1 1 1    8    1  -28 o  1  101.50   15.14 
1 1 1    8    1  -27 o  1  363.50    8.76 
1 1 1    8    1  -26 o  1  322.50    7.78 
1 1 1    8    1  -25 o  1  103.90   17.79 
1 1 1    8    1  -24 o  1  155.40    9.46 
1 1 1    8    1  -23 o  1  124.20   18.25 
1 1 1    8    1  -22 o  1  224.60    7.03 
1 1 1    8    1  -21 o  1  283.40    8.79 
1 1 1    8    1  -20 o  1  352.40    7.13 
1 1 1    8    1  -19 o  1  313.20    7.00 
1 1 1    8    1  -18 o  1  355.70    6.91 
1 1 1    8    1  -17 o  1   64.22   18.68 
1 1 1    8    1  -16 o  1  215.00    6.84 
1 1 1    8    1  -15 o  1  186.10    6.93 
1 1 1    8    1  -14 o  1  345.60    5.70 
1 1 1    8    1  -13 o  1  130.60    8.12 
1 1 1    8    1  -12 o  1  502.30    6.50 
1 1 1    8    1  -11 o  1  505.40    6.19 
1 1 1    8    1  -10 o  1  295.00    5.25 
1 1 1    8    1   -9 o  1  230.00    6.33 
1 1 1    8    1   -8 o  1  169.60    6.27 
1 1 1    8    1   -7 o  1   88.97   11.31 
1 1 1    8    1   -6 o  1   58.43   17.56 
1 1 1    8    1   -5 o  1  163.90    7.39 
1 1 1    8    1   -4 o  1  224.40    5.88 
1 1 1    8    1   -3 o  1  176.70    6.41 
1 1 1    8    1   -2 f  0   80.34   13.82 
1 1 1    8    1   -1 o  1  148.40    8.22 
1 1 1    8    1    0 o  1  158.70    7.02 
1 1 1    8    1    1 o  1   91.85   10.21 
1 1 1    8    1    2 o  1   79.72   15.53 
1 1 1    8    1    3 o  1  168.10    7.53 
1 1 1    8    1    4 o  1  210.20    5.17 
1 1 1    8    1    5 o  1  149.50    7.42 
1 1 1    8    1    6 o  1  120.10   10.19 
1 1 1    8    1    7 o  1  109.20   10.26 
1 1 1    8    1    8 o  1  277.10    6.31 
1 1 1    8    1    9 o  1   90.99   11.62 
1 1 1    8    1   10 o  1   70.16   15.06 
1 1 1    8    1   11 o  1  119.50   10.49 
1 1 1    8    1   12 o  1  572.40    7.72 
1 1 1    8    1   13 o  1  241.00    5.99 
1 1 1    8    1   14 o  1  366.30    6.10 
1 1 1    8    1   15 o  1  164.70    6.71 
1 1 1    8    1   16 o  1  282.30    6.55 
1 1 1    8    1   17 o  1  397.50    7.97 
1 1 1    8    1   18 o  1   59.84   19.77 
1 1 1    8    1   19 o  1  213.90    7.41 
1 1 1    8    1   20 o  1  149.30    9.93 
1 1 1    8    1   21 o  1  170.30   10.62 
1 1 1    8    1   22 o  1  334.50    8.42 
1 1 1    8    1   23 o  1  222.20   13.58 
1 1 1    8    1   24 o  1  217.50    8.56 
1 1 1    8    1   25 o  1   84.86   19.35 
1 1 1    8    1   26 o  1   85.43   18.25 
1 1 1    8    1   27 o  1  317.30    8.83 
1 1 1    8    1   28 o  1  211.00    8.38 
1 1 1    8    1   29 o  1  105.40   14.00 
1 1 1    8    1   30 o  1  359.80   11.95 
1 1 1    8    1   31 o  1  178.10    9.41 
1 1 1    8    1   32 o  1  157.50    9.12 
1 1 1    8    1   33 o  1   68.63   16.55 
1 1 1    8    1   34 o  1  175.10   10.33 
1 1 1    8    1   35 o  1   71.42   12.85 
1 1 1    8    1   36 o  1   76.71   20.67 
1 1 1    8    1   37 o  1   77.88   17.34 
1 1 1    8    1   38 o  1   91.16   10.43 
1 1 1    8    1   39 o  1   98.28   14.05 
1 1 1    8    1   40 o  1   99.44   10.31 
1 1 1    8    1   41 o  1   63.24   19.11 
1 1 1    8    1   42 o  1   62.94   13.24 
1 1 1    8    1   43 o  1   61.87   13.50 
1 1 1    8    1   44 o  1   40.25   14.50 
1 1 1    8    2  -43 o  1   29.11   14.06 
1 1 1    8    2  -42 o  1   57.72   18.68 
1 1 1    8    2  -41 o  1   67.75   17.02 
1 1 1    8    2  -40 o  1   45.47   22.59 
1 1 1    8    2  -39 o  1  109.90   11.35 
1 1 1    8    2  -38 o  1  155.60    9.06 
1 1 1    8    2  -37 o  1   32.95   14.67 
1 1 1    8    2  -36 o  1   83.85   11.11 
1 1 1    8    2  -35 o  1   53.29   18.97 
1 1 1    8    2  -34 o  1  130.40    8.22 
1 1 1    8    2  -33 o  1   33.98   15.20 
1 1 1    8    2  -32 o  1   87.91   12.40 
1 1 1    8    2  -31 o  1  196.60    8.89 
1 1 1    8    2  -30 o  1   95.28   16.84 
1 1 1    8    2  -29 o  1  230.40    9.05 
1 1 1    8    2  -28 o  1  182.70    8.27 
1 1 1    8    2  -27 o  1  172.80   58.66 
1 1 1    8    2  -26 o  1  150.40   10.22 
1 1 1    8    2  -25 o  1   93.62   17.99 
1 1 1    8    2  -24 o  1  230.80   10.87 
1 1 1    8    2  -23 o  1  226.30   11.46 
1 1 1    8    2  -22 o  1  250.00   13.59 
1 1 1    8    2  -21 o  1   84.81   18.79 
1 1 1    8    2  -20 o  1  360.20    7.49 
1 1 1    8    2  -19 o  1  266.90    6.41 
1 1 1    8    2  -18 o  1  385.60    7.12 
1 1 1    8    2  -17 o  1   65.73   19.05 
1 1 1    8    2  -16 o  1   87.57   16.27 
1 1 1    8    2  -15 o  1  301.30    6.11 
1 1 1    8    2  -14 o  1  349.40    6.44 
1 1 1    8    2  -13 o  1  637.00   10.40 
1 1 1    8    2  -12 o  1  261.40    5.89 
1 1 1    8    2  -11 o  1  146.30    8.35 
1 1 1    8    2  -10 o  1  213.10    6.04 
1 1 1    8    2   -9 o  1  472.50    6.84 
1 1 1    8    2   -8 o  1  251.30    5.89 
1 1 1    8    2   -7 o  1  264.00    6.11 
1 1 1    8    2   -6 o  1  164.50    6.38 
1 1 1    8    2   -5 o  1  175.20    7.10 
1 1 1    8    2   -4 o  1  248.20    6.46 
1 1 1    8    2   -3 o  1  274.00    6.04 
1 1 1    8    2   -2 o  1   78.26   12.77 
1 1 1    8    2   -1 o  1  246.30    5.25 
1 1 1    8    2    0 o  1   68.39   16.12 
1 1 1    8    2    1 o  1  167.60    8.03 
1 1 1    8    2    2 o  1  111.50   10.33 
1 1 1    8    2    3 o  1   75.86   15.06 
1 1 1    8    2    4 o  1  157.80    6.88 
1 1 1    8    2    5 o  1  207.30    5.58 
1 1 1    8    2    6 o  1  176.60    6.59 
1 1 1    8    2    7 o  1  366.00    5.70 
1 1 1    8    2    8 o  1   92.67   12.83 
1 1 1    8    2    9 f  0  247.00    5.69 
1 1 1    8    2   10 o  1  149.80    7.75 
1 1 1    8    2   11 o  1  293.70    5.69 
1 1 1    8    2   12 o  1  378.70    5.78 
1 1 1    8    2   13 o  1  225.20    7.22 
1 1 1    8    2   14 o  1  377.30    6.29 
1 1 1    8    2   15 o  1  308.70    5.55 
1 1 1    8    2   16 o  1  430.30    7.42 
1 1 1    8    2   17 f  0  197.90    8.75 
1 1 1    8    2   18 o  1  123.50   11.73 
1 1 1    8    2   19 o  1  222.10    7.26 
1 1 1    8    2   20 o  1  130.80   11.74 
1 1 1    8    2   21 o  1  458.10    9.41 
1 1 1    8    2   22 o  1  269.80   13.25 
1 1 1    8    2   23 o  1  124.20   32.10 
1 1 1    8    2   24 o  1  362.20    9.58 
1 1 1    8    2   25 o  1  123.80   13.26 
1 1 1    8    2   26 o  1   31.88   15.18 
1 1 1    8    2   27 o  1  217.10   13.70 
1 1 1    8    2   28 o  1  161.70    9.81 
1 1 1    8    2   29 o  1   38.07   17.44 
1 1 1    8    2   30 o  1  238.90   10.33 
1 1 1    8    2   31 o  1  397.00   12.00 
1 1 1    8    2   32 o  1  188.50    7.85 
1 1 1    8    2   33 o  1   88.49   14.00 
1 1 1    8    2   34 o  1  126.60    9.44 
1 1 1    8    2   35 o  1  101.90   11.16 
1 1 1    8    2   36 o  1   28.37   13.18 
1 1 1    8    2   37 o  1   52.40   17.02 
1 1 1    8    2   38 o  1   62.32   19.83 
1 1 1    8    2   39 o  1   48.10   13.70 
1 1 1    8    2   40 o  1   45.13   17.29 
1 1 1    8    2   41 o  1   29.17   14.26 
1 1 1    8    2   42 o  1   64.68   17.52 
1 1 1    8    2   43 o  1   34.06   13.82 
1 1 1    8    3  -43 o  1   68.37   21.89 
1 1 1    8    3  -42 o  1   55.12   16.87 
1 1 1    8    3  -41 f  0   66.18   13.36 
1 1 1    8    3  -40 o  1  119.80   10.90 
1 1 1    8    3  -39 o  1   55.04   19.67 
1 1 1    8    3  -38 o  1   38.75   15.21 
1 1 1    8    3  -37 o  1   69.54   18.28 
1 1 1    8    3  -36 o  1   95.33   12.14 
1 1 1    8    3  -35 o  1   48.83   16.46 
1 1 1    8    3  -34 o  1   43.28   16.69 
1 1 1    8    3  -33 o  1   52.56   18.25 
1 1 1    8    3  -32 o  1  147.10   10.38 
1 1 1    8    3  -31 o  1  166.90    7.79 
1 1 1    8    3  -30 o  1   79.33   17.91 
1 1 1    8    3  -29 o  1   35.12   16.45 
1 1 1    8    3  -28 o  1  167.10   10.32 
1 1 1    8    3  -27 o  1  202.20   10.01 
1 1 1    8    3  -26 o  1  190.90   12.49 
1 1 1    8    3  -25 o  1   42.10   18.08 
1 1 1    8    3  -24 o  1  133.30   10.92 
1 1 1    8    3  -23 o  1  390.20   15.05 
1 1 1    8    3  -22 o  1  237.60    8.07 
1 1 1    8    3  -21 o  1  230.30    7.26 
1 1 1    8    3  -20 o  1  236.70    9.57 
1 1 1    8    3  -19 f  0  160.90    9.01 
1 1 1    8    3  -18 o  1   77.85   18.32 
1 1 1    8    3  -17 f  0  165.30    8.60 
1 1 1    8    3  -16 o  1  202.20    8.56 
1 1 1    8    3  -15 o  1  418.60    8.00 
1 1 1    8    3  -14 o  1  171.70    9.13 
1 1 1    8    3  -13 o  1  135.30    9.57 
1 1 1    8    3  -12 o  1  169.30    8.54 
1 1 1    8    3  -11 o  1  314.60    7.17 
1 1 1    8    3  -10 o  1  305.10    6.99 
1 1 1    8    3   -9 o  1  280.60    6.16 
1 1 1    8    3   -8 o  1  352.20    6.58 
1 1 1    8    3   -7 o  1  224.90    6.71 
1 1 1    8    3   -6 o  1  212.40    6.24 
1 1 1    8    3   -5 o  1  210.60    6.32 
1 1 1    8    3   -4 o  1  262.30    6.22 
1 1 1    8    3   -3 o  1  428.70    7.85 
1 1 1    8    3   -2 o  1  146.00    7.64 
1 1 1    8    3   -1 o  1  322.70    6.49 
1 1 1    8    3    0 o  1  304.90    6.84 
1 1 1    8    3    1 o  1  214.90    7.43 
1 1 1    8    3    2 f  0  233.00    6.60 
1 1 1    8    3    3 o  1  368.30    6.68 
1 1 1    8    3    4 o  1  275.00    6.32 
1 1 1    8    3    5 o  1  209.70    6.68 
1 1 1    8    3    6 o  1  195.30    6.82 
1 1 1    8    3    7 o  1  347.70    5.95 
1 1 1    8    3    8 o  1  352.90    6.55 
1 1 1    8    3    9 o  1  272.30    6.84 
1 1 1    8    3   10 o  1  302.70    7.54 
1 1 1    8    3   11 o  1  288.60    6.95 
1 1 1    8    3   12 o  1  379.70    6.99 
1 1 1    8    3   13 o  1   88.06   15.24 
1 1 1    8    3   14 o  1  452.70    8.51 
1 1 1    8    3   15 o  1  209.70    7.50 
1 1 1    8    3   16 o  1  138.40   11.78 
1 1 1    8    3   17 o  1  190.30    8.87 
1 1 1    8    3   18 o  1  347.60    7.96 
1 1 1    8    3   19 o  1  405.20    7.85 
1 1 1    8    3   20 o  1  154.00   70.76 
1 1 1    8    3   21 o  1  209.60    7.42 
1 1 1    8    3   22 o  1  187.70    8.85 
1 1 1    8    3   23 o  1  329.30   11.73 
1 1 1    8    3   24 o  1  141.40   20.69 
1 1 1    8    3   25 o  1  113.20   13.79 
1 1 1    8    3   26 f  0  224.70   10.69 
1 1 1    8    3   27 o  1  120.70   11.57 
1 1 1    8    3   28 o  1   50.27   19.19 
1 1 1    8    3   29 o  1  131.90   11.68 
1 1 1    8    3   30 o  1  276.40    8.69 
1 1 1    8    3   31 o  1  118.30   11.88 
1 1 1    8    3   32 o  1  114.20   11.11 
1 1 1    8    3   33 o  1  239.60   10.76 
1 1 1    8    3   34 o  1   55.68   17.09 
1 1 1    8    3   35 o  1  112.00   11.50 
1 1 1    8    3   36 o  1  116.90    8.85 
1 1 1    8    3   37 o  1   36.42   15.09 
1 1 1    8    3   38 o  1   50.66   17.28 
1 1 1    8    3   39 o  1   51.10   16.76 
1 1 1    8    3   40 o  1   64.29   14.67 
1 1 1    8    3   41 o  1   33.22   15.87 
1 1 1    8    3   42 o  1   43.49   15.23 
1 1 1    8    3   43 o  1   37.70   16.39 
1 1 1    8    4  -42 o  1   43.19   19.93 
1 1 1    8    4  -41 o  1   66.35   17.77 
1 1 1    8    4  -40 o  1   72.51   17.12 
1 1 1    8    4  -39 o  1   44.53   16.12 
1 1 1    8    4  -38 o  1   76.68   14.16 
1 1 1    8    4  -37 o  1   26.50   12.87 
1 1 1    8    4  -36 f  0   74.77   12.04 
1 1 1    8    4  -35 o  1   69.41   12.17 
1 1 1    8    4  -34 o  1  113.30   10.61 
1 1 1    8    4  -33 o  1  117.00   10.50 
1 1 1    8    4  -32 o  1   30.47   14.60 
1 1 1    8    4  -31 o  1   70.96   15.25 
1 1 1    8    4  -30 o  1   44.45   18.59 
1 1 1    8    4  -29 o  1   88.08   17.45 
1 1 1    8    4  -28 o  1   66.99   19.29 
1 1 1    8    4  -27 o  1   37.78   16.78 
1 1 1    8    4  -26 o  1   73.77   18.18 
1 1 1    8    4  -25 o  1  108.70   13.15 
1 1 1    8    4  -24 o  1  216.10    9.48 
1 1 1    8    4  -23 o  1  104.90   21.20 
1 1 1    8    4  -22 o  1  103.70   18.64 
1 1 1    8    4  -21 o  1  256.40   15.30 
1 1 1    8    4  -20 f  0  143.60   10.60 
1 1 1    8    4  -19 o  1  253.00    9.23 
1 1 1    8    4  -18 o  1  217.60   15.54 
1 1 1    8    4  -17 o  1   84.58   18.83 
1 1 1    8    4  -16 o  1  190.20    9.54 
1 1 1    8    4  -15 o  1  130.40   12.88 
1 1 1    8    4  -14 o  1  112.00   14.74 
1 1 1    8    4  -13 o  1  294.60    7.13 
1 1 1    8    4  -12 o  1  292.80    6.01 
1 1 1    8    4  -11 o  1  529.10    8.32 
1 1 1    8    4  -10 o  1  335.20    7.09 
1 1 1    8    4   -9 o  1  356.30    6.97 
1 1 1    8    4   -8 o  1  127.10   10.81 
1 1 1    8    4   -7 o  1   99.86   13.09 
1 1 1    8    4   -6 o  1   81.68   17.14 
1 1 1    8    4   -5 o  1  267.90    6.22 
1 1 1    8    4   -4 o  1  233.10    7.05 
1 1 1    8    4   -3 o  1  181.50    8.50 
1 1 1    8    4   -2 f  0   96.04   14.29 
1 1 1    8    4   -1 o  1  286.30    8.00 
1 1 1    8    4    0 o  1  143.00   10.96 
1 1 1    8    4    1 o  1  321.50    7.84 
1 1 1    8    4    2 o  1  123.60   11.25 
1 1 1    8    4    3 o  1  117.70   10.27 
1 1 1    8    4    4 o  1   78.68   18.08 
1 1 1    8    4    5 o  1  455.90    8.59 
1 1 1    8    4    6 o  1  108.30   13.00 
1 1 1    8    4    7 o  1  420.90    8.55 
1 1 1    8    4    8 o  1  166.20    8.36 
1 1 1    8    4    9 o  1  334.60    7.92 
1 1 1    8    4   10 o  1  307.10    7.00 
1 1 1    8    4   11 o  1  229.60    7.48 
1 1 1    8    4   12 o  1  216.10    8.08 
1 1 1    8    4   13 o  1  421.20    7.38 
1 1 1    8    4   14 o  1  412.70    8.04 
1 1 1    8    4   15 o  1  219.10    7.86 
1 1 1    8    4   16 f  0  133.50   12.34 
1 1 1    8    4   17 o  1  157.00   11.70 
1 1 1    8    4   18 o  1  298.50   91.47 
1 1 1    8    4   19 o  1  242.60    7.20 
1 1 1    8    4   20 o  1  196.60    8.42 
1 1 1    8    4   21 o  1  365.70   13.67 
1 1 1    8    4   22 o  1  215.70    7.74 
1 1 1    8    4   23 o  1  311.70    9.03 
1 1 1    8    4   24 o  1  124.10   12.73 
1 1 1    8    4   25 o  1  117.10   15.06 
1 1 1    8    4   26 o  1   63.27   21.67 
1 1 1    8    4   27 o  1   78.51   19.56 
1 1 1    8    4   28 o  1  120.90   11.23 
1 1 1    8    4   29 o  1  231.10    9.29 
1 1 1    8    4   30 o  1  103.70   14.27 
1 1 1    8    4   31 o  1   56.19   16.81 
1 1 1    8    4   32 o  1  191.70    8.84 
1 1 1    8    4   33 o  1   71.24   16.25 
1 1 1    8    4   34 o  1  104.40   10.58 
1 1 1    8    4   35 o  1   70.30   15.61 
1 1 1    8    4   36 o  1  119.70    9.98 
1 1 1    8    4   37 o  1  110.70    9.54 
1 1 1    8    4   38 o  1   54.04   15.17 
1 1 1    8    4   39 o  1   38.46   16.27 
1 1 1    8    4   40 o  1   43.96   20.25 
1 1 1    8    4   41 o  1   68.40   19.87 
1 1 1    8    4   42 o  1   52.59   16.27 
1 1 1    8    5  -41 o  1   46.33   16.12 
1 1 1    8    5  -40 o  1   26.87   13.06 
1 1 1    8    5  -39 o  1   84.13   14.05 
1 1 1    8    5  -38 o  1   97.20   11.56 
1 1 1    8    5  -37 o  1  114.00   12.16 
1 1 1    8    5  -36 o  1   62.92   14.99 
1 1 1    8    5  -35 o  1   31.56   14.67 
1 1 1    8    5  -34 o  1   92.40   11.30 
1 1 1    8    5  -33 o  1   43.59   17.41 
1 1 1    8    5  -32 o  1   78.03   13.14 
1 1 1    8    5  -31 o  1   43.62   16.94 
1 1 1    8    5  -30 o  1   29.16   13.97 
1 1 1    8    5  -29 o  1  150.90   10.34 
1 1 1    8    5  -28 o  1   50.16   18.19 
1 1 1    8    5  -27 o  1  120.40   11.69 
1 1 1    8    5  -26 o  1  149.90   11.04 
1 1 1    8    5  -25 o  1   73.45   19.28 
1 1 1    8    5  -24 o  1  167.50    9.10 
1 1 1    8    5  -23 f  0   48.18   18.79 
1 1 1    8    5  -22 o  1  230.30    7.33 
1 1 1    8    5  -21 o  1  437.20    9.14 
1 1 1    8    5  -20 o  1  258.80    8.92 
1 1 1    8    5  -19 o  1   86.38   20.86 
1 1 1    8    5  -18 o  1  226.50    8.55 
1 1 1    8    5  -17 o  1  192.40    9.98 
1 1 1    8    5  -16 o  1   63.68   22.38 
1 1 1    8    5  -15 o  1  204.50   12.13 
1 1 1    8    5  -14 o  1  140.40   12.47 
1 1 1    8    5  -13 o  1  365.60    7.97 
1 1 1    8    5  -12 o  1  403.00    6.97 
1 1 1    8    5  -11 o  1  356.10    8.44 
1 1 1    8    5  -10 o  1  471.10    8.66 
1 1 1    8    5   -9 o  1   41.95   18.61 
1 1 1    8    5   -8 o  1  208.20    8.24 
1 1 1    8    5   -7 o  1  235.70    7.66 
1 1 1    8    5   -6 o  1  173.20   10.52 
1 1 1    8    5   -5 o  1  253.00    8.23 
1 1 1    8    5   -4 o  1  223.30    7.32 
1 1 1    8    5   -3 f  0  108.30   12.44 
1 1 1    8    5   -2 o  1  222.50    7.79 
1 1 1    8    5   -1 o  1  183.50    7.33 
1 1 1    8    5    0 o  1  173.30    9.02 
1 1 1    8    5    1 o  1  415.80    8.39 
1 1 1    8    5    2 o  1  112.60   12.13 
1 1 1    8    5    3 o  1  263.80    6.86 
1 1 1    8    5    4 o  1  279.60    8.62 
1 1 1    8    5    5 o  1  417.20    8.99 
1 1 1    8    5    6 o  1  251.40    7.72 
1 1 1    8    5    7 f  0  204.60    7.75 
1 1 1    8    5    8 o  1  119.70   14.45 
1 1 1    8    5    9 o  1  131.80   10.60 
1 1 1    8    5   10 o  1  197.00    9.79 
1 1 1    8    5   11 o  1  324.00    8.59 
1 1 1    8    5   12 o  1  206.00   10.12 
1 1 1    8    5   13 o  1  288.50    8.48 
1 1 1    8    5   14 o  1  361.50    7.89 
1 1 1    8    5   15 o  1  157.30   58.38 
1 1 1    8    5   16 o  1  467.60    9.79 
1 1 1    8    5   17 o  1   94.98   17.95 
1 1 1    8    5   18 o  1  127.20   10.80 
1 1 1    8    5   19 o  1  173.40   11.83 
1 1 1    8    5   20 f  0  235.00    9.34 
1 1 1    8    5   21 o  1  109.10   16.19 
1 1 1    8    5   22 o  1  230.70   21.40 
1 1 1    8    5   23 o  1  178.60   10.65 
1 1 1    8    5   24 o  1  165.90   10.57 
1 1 1    8    5   25 o  1  157.30   10.92 
1 1 1    8    5   26 o  1   42.71   18.30 
1 1 1    8    5   27 o  1  170.40   23.96 
1 1 1    8    5   28 o  1   51.64   18.22 
1 1 1    8    5   29 o  1   53.48   18.78 
1 1 1    8    5   30 o  1  173.20   10.17 
1 1 1    8    5   31 o  1   85.55   23.65 
1 1 1    8    5   32 o  1   67.33   15.52 
1 1 1    8    5   33 o  1   43.77   16.13 
1 1 1    8    5   34 o  1   89.47   12.67 
1 1 1    8    5   35 o  1   60.48   17.89 
1 1 1    8    5   36 o  1   60.09   15.82 
1 1 1    8    5   37 f  0   78.14   14.39 
1 1 1    8    5   38 f  0   81.57   14.46 
1 1 1    8    5   39 o  1   24.12   11.85 
1 1 1    8    5   40 o  1   33.37   15.25 
1 1 1    8    5   41 o  1   46.82   16.33 
1 1 1    8    6  -39 o  1   33.04   14.70 
1 1 1    8    6  -38 o  1   23.13   11.35 
1 1 1    8    6  -37 o  1   97.45   10.56 
1 1 1    8    6  -36 o  1   26.82   12.88 
1 1 1    8    6  -35 o  1   31.94   14.72 
1 1 1    8    6  -34 o  1  121.70    9.71 
1 1 1    8    6  -33 o  1  117.40   10.43 
1 1 1    8    6  -32 o  1   49.31   17.15 
1 1 1    8    6  -31 o  1   65.65   22.43 
1 1 1    8    6  -30 o  1   58.98   18.73 
1 1 1    8    6  -29 o  1   52.85   19.49 
1 1 1    8    6  -28 o  1   55.24   19.17 
1 1 1    8    6  -27 o  1   31.89   15.34 
1 1 1    8    6  -26 o  1   59.94   20.69 
1 1 1    8    6  -25 o  1   90.31   15.98 
1 1 1    8    6  -24 o  1   70.71   19.54 
1 1 1    8    6  -23 o  1   45.62   18.30 
1 1 1    8    6  -22 o  1  106.70   15.32 
1 1 1    8    6  -21 o  1  172.60   10.69 
1 1 1    8    6  -20 o  1  169.70    9.09 
1 1 1    8    6  -19 o  1  145.90   10.66 
1 1 1    8    6  -18 o  1  302.80    9.15 
1 1 1    8    6  -17 o  1  217.70    9.90 
1 1 1    8    6  -16 o  1  306.20    9.53 
1 1 1    8    6  -15 o  1  252.70    9.58 
1 1 1    8    6  -14 o  1  182.50    8.17 
1 1 1    8    6  -13 o  1  316.10    9.25 
1 1 1    8    6  -12 o  1  278.20   12.13 
1 1 1    8    6  -11 o  1  111.20   35.65 
1 1 1    8    6  -10 o  1  101.20   13.88 
1 1 1    8    6   -9 o  1   78.76   19.17 
1 1 1    8    6   -8 o  1  262.10    7.20 
1 1 1    8    6   -7 o  1  434.00    9.39 
1 1 1    8    6   -6 o  1  247.40    9.12 
1 1 1    8    6   -5 o  1  231.90    8.77 
1 1 1    8    6   -4 o  1  166.10    8.30 
1 1 1    8    6   -3 o  1  405.00    8.52 
1 1 1    8    6   -2 o  1  198.70   10.62 
1 1 1    8    6   -1 o  1  366.70   10.24 
1 1 1    8    6    0 o  1  257.80    9.32 
1 1 1    8    6    1 o  1  202.40    9.77 
1 1 1    8    6    2 o  1  190.10    9.73 
1 1 1    8    6    3 f  0  304.90    7.16 
1 1 1    8    6    4 o  1  222.90    8.24 
1 1 1    8    6    5 o  1  122.20   12.82 
1 1 1    8    6    6 o  1  252.90    7.50 
1 1 1    8    6    7 o  1  505.10   10.41 
1 1 1    8    6    8 o  1  333.90    8.86 
1 1 1    8    6    9 o  1  327.80    9.45 
1 1 1    8    6   10 o  1   73.11   21.55 
1 1 1    8    6   11 o  1  424.70    9.69 
1 1 1    8    6   12 o  1  210.00   13.57 
1 1 1    8    6   13 o  1  250.60    7.78 
1 1 1    8    6   14 o  1  317.70    9.35 
1 1 1    8    6   15 o  1  308.30    8.87 
1 1 1    8    6   16 o  1  259.10   15.77 
1 1 1    8    6   17 o  1  130.30   13.68 
1 1 1    8    6   18 o  1  102.30   16.50 
1 1 1    8    6   19 o  1  370.30    9.84 
1 1 1    8    6   20 o  1  229.20    8.75 
1 1 1    8    6   21 o  1  132.40   15.22 
1 1 1    8    6   22 o  1  172.10   10.77 
1 1 1    8    6   23 o  1   98.45   15.94 
1 1 1    8    6   24 o  1   65.44   23.84 
1 1 1    8    6   25 o  1   48.02   19.59 
1 1 1    8    6   26 o  1   45.21   19.87 
1 1 1    8    6   27 o  1  111.20   13.75 
1 1 1    8    6   28 o  1   55.66   21.64 
1 1 1    8    6   29 o  1   94.97   26.71 
1 1 1    8    6   30 o  1  131.60   13.08 
1 1 1    8    6   31 o  1   63.82   17.43 
1 1 1    8    6   32 o  1   75.70   14.82 
1 1 1    8    6   33 o  1   42.59   15.89 
1 1 1    8    6   34 o  1   86.69   12.71 
1 1 1    8    6   35 o  1   73.44   14.74 
1 1 1    8    6   36 o  1   36.52   15.10 
1 1 1    8    6   37 o  1   29.29   13.82 
1 1 1    8    6   38 o  1   41.90   16.17 
1 1 1    8    6   39 o  1   43.15   15.91 
1 1 1    8    7  -38 o  1   60.18   17.28 
1 1 1    8    7  -37 o  1   50.76   17.45 
1 1 1    8    7  -36 o  1   43.19   17.09 
1 1 1    8    7  -35 o  1   43.36   16.58 
1 1 1    8    7  -34 o  1   69.11   19.51 
1 1 1    8    7  -33 o  1  116.30   13.26 
1 1 1    8    7  -32 o  1   77.84   14.82 
1 1 1    8    7  -31 o  1   56.21   18.76 
1 1 1    8    7  -30 o  1   73.53   18.40 
1 1 1    8    7  -29 f  0   30.04   14.59 
1 1 1    8    7  -28 o  1   54.58   18.32 
1 1 1    8    7  -27 o  1  118.10   20.06 
1 1 1    8    7  -26 o  1   29.65   14.19 
1 1 1    8    7  -25 o  1   77.15   19.24 
1 1 1    8    7  -24 f  0   38.68   17.63 
1 1 1    8    7  -23 o  1   65.05   19.61 
1 1 1    8    7  -22 o  1   48.60   20.04 
1 1 1    8    7  -21 o  1   42.71   18.34 
1 1 1    8    7  -20 o  1  199.40   10.68 
1 1 1    8    7  -19 o  1  141.30   14.62 
1 1 1    8    7  -18 o  1  100.50   17.81 
1 1 1    8    7  -17 o  1  206.60    8.92 
1 1 1    8    7  -16 o  1  224.40    9.45 
1 1 1    8    7  -15 o  1  256.40   11.01 
1 1 1    8    7  -14 o  1  110.50   14.76 
1 1 1    8    7  -13 o  1  101.60   16.85 
1 1 1    8    7  -12 o  1  253.50   13.77 
1 1 1    8    7  -11 o  1  185.80   11.46 
1 1 1    8    7  -10 o  1   72.39   23.12 
1 1 1    8    7   -9 o  1  193.20   11.92 
1 1 1    8    7   -8 o  1  227.50   10.52 
1 1 1    8    7   -7 o  1  244.20   11.09 
1 1 1    8    7   -6 o  1  390.60    8.65 
1 1 1    8    7   -5 o  1  198.10   16.47 
1 1 1    8    7   -4 o  1  370.30    9.07 
1 1 1    8    7   -3 o  1  259.40    8.47 
1 1 1    8    7   -2 o  1  327.30   10.17 
1 1 1    8    7   -1 o  1  129.10   16.40 
1 1 1    8    7    0 o  1  188.20   10.82 
1 1 1    8    7    1 o  1  345.00   10.49 
1 1 1    8    7    2 o  1  312.60   10.77 
1 1 1    8    7    3 o  1   81.21   21.67 
1 1 1    8    7    4 o  1   90.02   19.99 
1 1 1    8    7    5 o  1  110.10   18.30 
1 1 1    8    7    6 o  1  164.30   22.42 
1 1 1    8    7    7 o  1  199.60   13.93 
1 1 1    8    7    8 o  1   99.59   19.41 
1 1 1    8    7    9 o  1   78.68   20.63 
1 1 1    8    7   10 o  1   70.10   20.51 
1 1 1    8    7   11 o  1  395.00   11.09 
1 1 1    8    7   12 o  1  297.00   12.62 
1 1 1    8    7   13 f  0   76.10   30.08 
1 1 1    8    7   14 o  1   55.49   23.26 
1 1 1    8    7   15 o  1  248.60    9.87 
1 1 1    8    7   16 o  1  345.50   12.07 
1 1 1    8    7   17 o  1  216.50   10.53 
1 1 1    8    7   18 o  1  148.60   11.96 
1 1 1    8    7   19 f  0  119.50   15.46 
1 1 1    8    7   20 o  1   68.41   23.06 
1 1 1    8    7   21 o  1  125.70   13.85 
1 1 1    8    7   22 o  1  160.70    9.53 
1 1 1    8    7   23 o  1  160.10   11.11 
1 1 1    8    7   24 o  1  159.30   12.66 
1 1 1    8    7   25 o  1   77.83   30.30 
1 1 1    8    7   26 o  1   78.92   18.77 
1 1 1    8    7   27 o  1   30.15   14.56 
1 1 1    8    7   28 o  1   88.24   16.81 
1 1 1    8    7   29 o  1   57.68   17.08 
1 1 1    8    7   30 o  1   55.10   18.04 
1 1 1    8    7   31 o  1   33.53   15.43 
1 1 1    8    7   32 o  1   61.47   18.76 
1 1 1    8    7   33 o  1   73.20   17.57 
1 1 1    8    7   34 o  1   66.89   17.07 
1 1 1    8    7   35 o  1   45.78   18.05 
1 1 1    8    7   36 o  1   52.33   16.70 
1 1 1    8    7   37 o  1   37.60   15.65 
1 1 1    8    7   38 o  1   28.83   13.42 
1 1 1    8    8    0 o  1  152.00   51.24 
1 1 1    8    8    1 o  1  215.90   29.12 
1 1 1    8    8    2 o  1   72.55   30.98 
1 1 1    8    8    3 o  1  151.00   40.57 
1 1 1    8    8    4 o  1  278.90   31.55 
1 1 1    8    8    5 o  1  141.80   39.71 
1 1 1    8    8    6 o  1  122.40   29.38 
1 1 1    8    8    7 o  1  205.00   27.18 
1 1 1    8    8    8 o  1  147.70   18.96 
1 1 1    8    8    9 o  1   97.83   27.63 
1 1 1    8    8   10 o  1   62.56   25.33 
1 1 1    8    8   11 o  1  159.70   25.42 
1 1 1    8    8   12 o  1  145.00   21.17 
1 1 1    8    8   13 o  1   81.13   28.05 
1 1 1    8    8   14 o  1   65.53   27.25 
1 1 1    8    8   15 o  1   47.53   22.16 
1 1 1    8    8   16 f  0  221.30   15.18 
1 1 1    8    8   17 o  1  199.30   13.95 
1 1 1    8    8   18 o  1   88.18   18.89 
1 1 1    8    8   19 o  1  112.60   15.75 
1 1 1    8    8   20 o  1   55.96   20.68 
1 1 1    8    8   21 o  1  163.30   10.43 
1 1 1    8    8   22 o  1   43.71   18.82 
1 1 1    8    8   23 o  1   49.72   20.58 
1 1 1    8    8   24 f  0   41.59   18.40 
1 1 1    8    8   25 o  1   68.78   19.14 
1 1 1    8    8   26 o  1  113.90   13.72 
1 1 1    8    8   27 o  1   96.94   33.67 
1 1 1    8    8   28 f  0   32.78   15.09 
1 1 1    8    8   29 o  1   41.87   16.93 
1 1 1    8    8   30 o  1   35.57   17.02 
1 1 1    8    8   31 o  1   53.11   18.84 
1 1 1    8    8   32 o  1   44.42   17.18 
1 1 1    8    8   33 o  1   49.47   18.56 
1 1 1    8    8   34 o  1   25.01   11.95 
1 1 1    8    8   35 o  1   90.76   13.31 
1 1 1    8    8   36 o  1   44.47   16.87 
1 1 1    8    8   37 o  1   39.08   16.47 
1 1 1    9    0  -44 o  1   95.35   12.32 
1 1 1    9    0  -43 o  1   32.03   19.15 
1 1 1    9    0  -42 o  1   34.60   20.72 
1 1 1    9    0  -41 o  1   42.94   21.49 
1 1 1    9    0  -40 o  1   43.34   27.27 
1 1 1    9    0  -39 o  1   51.32   22.49 
1 1 1    9    0  -38 o  1   94.98   16.14 
1 1 1    9    0  -37 o  1  123.80   17.95 
1 1 1    9    0  -36 o  1   41.94   22.27 
1 1 1    9    0  -35 o  1  166.50   11.74 
1 1 1    9    0  -34 o  1   24.74   17.44 
1 1 1    9    0  -33 o  1   72.90   44.94 
1 1 1    9    0  -32 o  1  177.50   14.56 
1 1 1    9    0  -31 o  1  276.80   12.85 
1 1 1    9    0  -30 o  1  253.90   15.88 
1 1 1    9    0  -29 o  1  172.40   12.34 
1 1 1    9    0  -28 o  1  319.90   13.78 
1 1 1    9    0  -27 o  1  128.50   28.38 
1 1 1    9    0  -26 o  1   75.14   29.23 
1 1 1    9    0  -25 o  1  367.60   10.63 
1 1 1    9    0  -24 o  1  257.40   12.21 
1 1 1    9    0  -23 o  1  184.60   52.17 
1 1 1    9    0  -22 o  1  398.10   13.06 
1 1 1    9    0  -21 o  1   85.56   25.36 
1 1 1    9    0  -20 o  1   70.74   30.50 
1 1 1    9    0  -19 o  1  117.80   18.79 
1 1 1    9    0  -18 o  1   58.01   27.29 
1 1 1    9    0  -17 o  1  322.60    9.27 
1 1 1    9    0  -16 o  1   35.09   22.68 
1 1 1    9    0  -15 o  1   89.53   26.91 
1 1 1    9    0  -14 o  1  264.50    8.58 
1 1 1    9    0  -13 o  1  271.00    8.33 
1 1 1    9    0  -12 o  1  405.60    9.43 
1 1 1    9    0  -11 o  1  115.50   12.53 
1 1 1    9    0  -10 o  1  304.20    8.19 
1 1 1    9    0   -9 o  1  196.40    9.86 
1 1 1    9    0   -8 f  0   26.33   17.98 
1 1 1    9    0   -7 o  1  281.90    6.93 
1 1 1    9    0   -6 o  1   47.27   25.40 
1 1 1    9    0   -5 o  1   93.68   19.37 
1 1 1    9    0   -4 o  1  433.60   11.82 
1 1 1    9    0   -3 o  1  151.20    8.99 
1 1 1    9    0   -2 o  1   41.94   23.92 
1 1 1    9    0   -1 f  0   96.25   17.46 
1 1 1    9    0    0 o  1   23.74   16.63 
1 1 1    9    0    1 o  1  556.60   10.27 
1 1 1    9    0    2 o  1   94.65   20.76 
1 1 1    9    0    3 o  1   80.18   26.73 
1 1 1    9    0    4 o  1   59.60   26.75 
1 1 1    9    0    5 o  1   89.19   21.14 
1 1 1    9    0    6 o  1  306.40    9.05 
1 1 1    9    0    7 o  1  358.80    7.62 
1 1 1    9    0    8 o  1  117.20   13.18 
1 1 1    9    0    9 o  1  119.50   15.07 
1 1 1    9    0   10 o  1  267.70    9.52 
1 1 1    9    0   11 o  1  176.90    9.36 
1 1 1    9    0   12 o  1  560.70   10.67 
1 1 1    9    0   13 o  1  399.10    9.24 
1 1 1    9    0   14 o  1  203.40   11.39 
1 1 1    9    0   15 o  1  279.70    8.10 
1 1 1    9    0   16 o  1  196.90   10.54 
1 1 1    9    0   17 o  1  547.90   13.35 
1 1 1    9    0   18 o  1   39.93   24.29 
1 1 1    9    0   19 o  1  274.20    9.65 
1 1 1    9    0   20 o  1  296.90    8.13 
1 1 1    9    0   21 o  1  122.70   21.61 
1 1 1    9    0   22 o  1   96.22   42.86 
1 1 1    9    0   23 o  1  111.90   48.42 
1 1 1    9    0   24 o  1  237.70   12.90 
1 1 1    9    0   25 o  1   37.84   24.32 
1 1 1    9    0   26 o  1  236.00   10.98 
1 1 1    9    0   27 o  1  365.40   14.97 
1 1 1    9    0   28 o  1   56.25   29.01 
1 1 1    9    0   29 o  1  156.10   21.19 
1 1 1    9    0   30 o  1  341.40   15.66 
1 1 1    9    0   31 o  1  415.30   15.30 
1 1 1    9    0   32 o  1   36.87   22.16 
1 1 1    9    0   33 o  1  104.70   18.29 
1 1 1    9    0   34 o  1   30.76   20.06 
1 1 1    9    0   35 o  1   80.37   17.45 
1 1 1    9    0   36 o  1   83.33   16.70 
1 1 1    9    0   37 o  1   41.89   28.63 
1 1 1    9    0   38 o  1  121.90   21.70 
1 1 1    9    0   39 o  1   31.34   19.36 
1 1 1    9    0   40 o  1   76.21   17.02 
1 1 1    9    0   41 o  1   66.17   35.67 
1 1 1    9    0   42 o  1   23.08   15.80 
1 1 1    9    0   43 o  1   43.38   28.68 
1 1 1    9    0   44 o  1   31.29   19.96 
1 1 1    9    1  -43 o  1   50.91   14.22 
1 1 1    9    1  -42 o  1   36.35   14.52 
1 1 1    9    1  -41 o  1   73.00   16.22 
1 1 1    9    1  -40 o  1   39.23   14.81 
1 1 1    9    1  -39 o  1   42.87   16.93 
1 1 1    9    1  -38 o  1   63.41   21.90 
1 1 1    9    1  -37 o  1   94.27   11.96 
1 1 1    9    1  -36 o  1   56.25   15.62 
1 1 1    9    1  -35 o  1   80.12   15.51 
1 1 1    9    1  -34 o  1  103.00    9.49 
1 1 1    9    1  -33 o  1   46.63   17.47 
1 1 1    9    1  -32 o  1   64.20   17.23 
1 1 1    9    1  -31 f  0  248.60   10.17 
1 1 1    9    1  -30 o  1   88.64   18.86 
1 1 1    9    1  -29 o  1   74.86   16.83 
1 1 1    9    1  -28 o  1  216.70    9.05 
1 1 1    9    1  -27 o  1   85.10   20.41 
1 1 1    9    1  -26 o  1  102.20   30.93 
1 1 1    9    1  -25 o  1   71.07   19.88 
1 1 1    9    1  -24 o  1  141.20   10.58 
1 1 1    9    1  -23 o  1   67.40   19.61 
1 1 1    9    1  -22 o  1  262.90    7.00 
1 1 1    9    1  -21 o  1  133.20   12.90 
1 1 1    9    1  -20 o  1  350.80    7.36 
1 1 1    9    1  -19 o  1  255.20    6.81 
1 1 1    9    1  -18 o  1  167.00    8.74 
1 1 1    9    1  -17 o  1  221.70    8.50 
1 1 1    9    1  -16 o  1  218.80    7.25 
1 1 1    9    1  -15 o  1  318.20    6.06 
1 1 1    9    1  -14 o  1  312.80    5.78 
1 1 1    9    1  -13 o  1  278.40    5.54 
1 1 1    9    1  -12 o  1  491.80    6.34 
1 1 1    9    1  -11 o  1  244.30    5.40 
1 1 1    9    1  -10 o  1  260.20    5.31 
1 1 1    9    1   -9 o  1  170.00    7.18 
1 1 1    9    1   -8 o  1  115.30   10.47 
1 1 1    9    1   -7 o  1  163.20    8.00 
1 1 1    9    1   -6 o  1  135.70    8.61 
1 1 1    9    1   -5 o  1  183.10    7.13 
1 1 1    9    1   -4 o  1  155.50    7.63 
1 1 1    9    1   -3 o  1  118.50    8.32 
1 1 1    9    1   -2 o  1  237.50    7.23 
1 1 1    9    1   -1 o  1  196.50    7.31 
1 1 1    9    1    0 o  1  152.90    9.26 
1 1 1    9    1    1 f  0   36.91   15.75 
1 1 1    9    1    2 o  1  192.40    6.35 
1 1 1    9    1    3 o  1  300.40    6.57 
1 1 1    9    1    4 o  1  309.10    6.54 
1 1 1    9    1    5 o  1  155.80    7.50 
1 1 1    9    1    6 o  1  104.60   12.76 
1 1 1    9    1    7 o  1  271.00    6.35 
1 1 1    9    1    8 o  1  133.00    9.68 
1 1 1    9    1    9 o  1  294.80    6.62 
1 1 1    9    1   10 f  0  103.10   11.31 
1 1 1    9    1   11 f  0  121.80   10.16 
1 1 1    9    1   12 o  1  230.50    6.66 
1 1 1    9    1   13 o  1  428.00    7.44 
1 1 1    9    1   14 o  1  361.80    6.97 
1 1 1    9    1   15 o  1  240.30    6.11 
1 1 1    9    1   16 o  1  192.60    8.37 
1 1 1    9    1   17 o  1  310.00    7.22 
1 1 1    9    1   18 o  1  367.30    6.78 
1 1 1    9    1   19 o  1   56.88   20.82 
1 1 1    9    1   20 o  1  267.50    7.21 
1 1 1    9    1   21 o  1   79.30   24.32 
1 1 1    9    1   22 o  1  200.30   20.34 
1 1 1    9    1   23 o  1  208.70    9.30 
1 1 1    9    1   24 o  1  314.80    8.36 
1 1 1    9    1   25 o  1  124.20   11.88 
1 1 1    9    1   26 o  1  143.90   20.72 
1 1 1    9    1   27 o  1   78.42   21.34 
1 1 1    9    1   28 o  1  153.60    9.68 
1 1 1    9    1   29 o  1  180.80    8.89 
1 1 1    9    1   30 o  1  188.00    8.54 
1 1 1    9    1   31 o  1  177.00    9.94 
1 1 1    9    1   32 o  1   91.34   12.14 
1 1 1    9    1   33 o  1  176.50    9.34 
1 1 1    9    1   34 o  1  129.00    9.51 
1 1 1    9    1   35 o  1  166.00    8.74 
1 1 1    9    1   36 o  1   79.31   21.78 
1 1 1    9    1   37 o  1   35.86   16.31 
1 1 1    9    1   38 o  1   83.44   12.11 
1 1 1    9    1   39 o  1   78.01   13.63 
1 1 1    9    1   40 o  1   39.44   19.17 
1 1 1    9    1   41 o  1  128.90    9.95 
1 1 1    9    1   42 o  1   32.76   14.64 
1 1 1    9    1   43 o  1   28.99   13.71 
1 1 1    9    2  -42 o  1   91.71   11.07 
1 1 1    9    2  -41 o  1   37.09   15.49 
1 1 1    9    2  -40 o  1  141.90   11.55 
1 1 1    9    2  -39 o  1   25.54   12.24 
1 1 1    9    2  -38 o  1   78.85   12.08 
1 1 1    9    2  -37 o  1   83.18   13.07 
1 1 1    9    2  -36 o  1   59.29   14.72 
1 1 1    9    2  -35 o  1   65.20   15.37 
1 1 1    9    2  -34 o  1   56.40   17.16 
1 1 1    9    2  -33 o  1   25.33   12.29 
1 1 1    9    2  -32 o  1   69.68   14.98 
1 1 1    9    2  -31 o  1   35.58   16.74 
1 1 1    9    2  -30 o  1  124.00   11.83 
1 1 1    9    2  -29 o  1   39.62   17.88 
1 1 1    9    2  -28 o  1   48.30   18.92 
1 1 1    9    2  -27 o  1  223.30   10.31 
1 1 1    9    2  -26 o  1   64.63   20.96 
1 1 1    9    2  -25 o  1   81.01   19.36 
1 1 1    9    2  -24 o  1  158.00   14.68 
1 1 1    9    2  -23 o  1  170.60    9.92 
1 1 1    9    2  -22 o  1  335.30   43.34 
1 1 1    9    2  -21 o  1  145.80   11.83 
1 1 1    9    2  -20 o  1  173.60   20.60 
1 1 1    9    2  -19 o  1  226.90    9.94 
1 1 1    9    2  -18 o  1  230.20    7.20 
1 1 1    9    2  -17 o  1   86.69   18.87 
1 1 1    9    2  -16 o  1  422.50    7.52 
1 1 1    9    2  -15 o  1  500.80    9.12 
1 1 1    9    2  -14 o  1  232.80    8.43 
1 1 1    9    2  -13 o  1   49.01   19.33 
1 1 1    9    2  -12 o  1  378.80    6.63 
1 1 1    9    2  -11 o  1  290.30    6.21 
1 1 1    9    2  -10 o  1  536.00    9.21 
1 1 1    9    2   -9 o  1  136.60   10.37 
1 1 1    9    2   -8 o  1  189.70    8.73 
1 1 1    9    2   -7 o  1  223.50    6.47 
1 1 1    9    2   -6 o  1  130.50    9.03 
1 1 1    9    2   -5 o  1  307.10    6.95 
1 1 1    9    2   -4 o  1  452.30    7.93 
1 1 1    9    2   -3 o  1  164.80    8.32 
1 1 1    9    2   -2 o  1  335.90    6.57 
1 1 1    9    2   -1 o  1  195.30    7.04 
1 1 1    9    2    0 o  1   98.68   12.68 
1 1 1    9    2    1 o  1  208.50    7.37 
1 1 1    9    2    2 o  1  207.70    6.99 
1 1 1    9    2    3 o  1  390.30    7.68 
1 1 1    9    2    4 o  1  484.60    7.39 
1 1 1    9    2    5 f  0  419.50    7.49 
1 1 1    9    2    6 o  1  115.10   11.55 
1 1 1    9    2    7 o  1  328.80    7.41 
1 1 1    9    2    8 o  1  392.40    7.10 
1 1 1    9    2    9 f  0  302.50    6.53 
1 1 1    9    2   10 o  1  228.30    7.90 
1 1 1    9    2   11 o  1   33.74   15.76 
1 1 1    9    2   12 o  1  504.80    7.74 
1 1 1    9    2   13 o  1  275.40    6.80 
1 1 1    9    2   14 o  1  209.50    8.56 
1 1 1    9    2   15 o  1  330.30    7.23 
1 1 1    9    2   16 o  1   58.21   20.79 
1 1 1    9    2   17 o  1  472.80    8.64 
1 1 1    9    2   18 o  1  193.00    7.71 
1 1 1    9    2   19 o  1   45.67   22.17 
1 1 1    9    2   20 o  1   39.39   17.82 
1 1 1    9    2   21 o  1  280.10    7.89 
1 1 1    9    2   22 o  1  142.70   31.67 
1 1 1    9    2   23 o  1  121.90   14.42 
1 1 1    9    2   24 o  1  223.00    8.38 
1 1 1    9    2   25 o  1  222.80   10.24 
1 1 1    9    2   26 o  1  286.70    9.49 
1 1 1    9    2   27 o  1  140.20   11.52 
1 1 1    9    2   28 o  1  116.30   15.15 
1 1 1    9    2   29 o  1  164.10   10.07 
1 1 1    9    2   30 o  1   70.04   18.82 
1 1 1    9    2   31 o  1   61.96   19.21 
1 1 1    9    2   32 f  0  298.50   11.80 
1 1 1    9    2   33 o  1  214.90    9.90 
1 1 1    9    2   34 o  1   68.51   15.18 
1 1 1    9    2   35 f  0  113.90   10.03 
1 1 1    9    2   36 o  1   73.95   13.99 
1 1 1    9    2   37 o  1   44.75   16.22 
1 1 1    9    2   38 o  1   27.70   13.00 
1 1 1    9    2   39 o  1   68.87   17.70 
1 1 1    9    2   40 o  1   53.92   18.40 
1 1 1    9    2   41 o  1   48.64   14.06 
1 1 1    9    2   42 o  1   43.89   19.07 
1 1 1    9    3  -41 o  1   24.91   12.31 
1 1 1    9    3  -40 o  1   31.76   13.66 
1 1 1    9    3  -39 o  1  115.70   12.68 
1 1 1    9    3  -38 o  1   43.69   17.24 
1 1 1    9    3  -37 o  1   49.67   16.72 
1 1 1    9    3  -36 o  1   29.58   13.58 
1 1 1    9    3  -35 o  1   66.99   15.04 
1 1 1    9    3  -34 o  1   34.44   14.79 
1 1 1    9    3  -33 o  1   36.47   15.51 
1 1 1    9    3  -32 o  1  119.00    9.68 
1 1 1    9    3  -31 o  1  105.40   12.36 
1 1 1    9    3  -30 o  1   94.69   13.81 
1 1 1    9    3  -29 o  1   73.58   17.33 
1 1 1    9    3  -28 o  1   43.03   18.18 
1 1 1    9    3  -27 o  1  117.60   22.98 
1 1 1    9    3  -26 f  0  143.10   16.98 
1 1 1    9    3  -25 o  1  107.20   24.34 
1 1 1    9    3  -24 o  1  124.70   13.16 
1 1 1    9    3  -23 o  1  255.00    8.28 
1 1 1    9    3  -22 o  1  315.30    9.52 
1 1 1    9    3  -21 o  1  184.50   52.80 
1 1 1    9    3  -20 o  1  165.00   10.22 
1 1 1    9    3  -19 o  1   64.18   21.59 
1 1 1    9    3  -18 f  0  186.40    9.26 
1 1 1    9    3  -17 o  1  251.10    7.03 
1 1 1    9    3  -16 o  1  129.80   14.17 
1 1 1    9    3  -15 o  1  110.10   15.57 
1 1 1    9    3  -14 o  1  217.00    9.88 
1 1 1    9    3  -13 o  1  266.70    8.12 
1 1 1    9    3  -12 o  1  295.00    7.40 
1 1 1    9    3  -11 o  1  475.50    9.02 
1 1 1    9    3  -10 o  1  380.60    8.78 
1 1 1    9    3   -9 o  1  104.90   15.98 
1 1 1    9    3   -8 o  1  315.40    7.15 
1 1 1    9    3   -7 o  1  146.30   10.00 
1 1 1    9    3   -6 o  1  240.50    7.05 
1 1 1    9    3   -5 o  1  352.00    7.25 
1 1 1    9    3   -4 f  0   90.56   14.83 
1 1 1    9    3   -3 o  1  139.70    8.89 
1 1 1    9    3   -2 o  1  203.90    7.20 
1 1 1    9    3   -1 o  1  142.00    9.42 
1 1 1    9    3    0 o  1  219.30    7.91 
1 1 1    9    3    1 o  1  317.30    7.87 
1 1 1    9    3    2 o  1  166.30    9.64 
1 1 1    9    3    3 o  1  355.40    7.15 
1 1 1    9    3    4 o  1  155.70    8.98 
1 1 1    9    3    5 o  1  503.90    8.80 
1 1 1    9    3    6 o  1  178.30    7.11 
1 1 1    9    3    7 o  1  180.80    7.16 
1 1 1    9    3    8 o  1  329.70    8.42 
1 1 1    9    3    9 o  1  192.90    8.53 
1 1 1    9    3   10 o  1  337.20    7.68 
1 1 1    9    3   11 o  1  226.70    7.63 
1 1 1    9    3   12 o  1   48.02   20.40 
1 1 1    9    3   13 o  1  182.40    9.15 
1 1 1    9    3   14 o  1  518.00   11.09 
1 1 1    9    3   15 o  1   63.37   22.62 
1 1 1    9    3   16 o  1  184.70   10.30 
1 1 1    9    3   17 o  1   34.87   16.69 
1 1 1    9    3   18 o  1   92.15   36.15 
1 1 1    9    3   19 o  1  394.10   10.16 
1 1 1    9    3   20 o  1  450.00    9.61 
1 1 1    9    3   21 o  1  256.60    8.37 
1 1 1    9    3   22 o  1  205.60    9.50 
1 1 1    9    3   23 o  1  246.40   12.82 
1 1 1    9    3   24 o  1  181.20   10.58 
1 1 1    9    3   25 o  1   60.88   20.38 
1 1 1    9    3   26 o  1  110.10   25.98 
1 1 1    9    3   27 o  1  142.90   15.93 
1 1 1    9    3   28 o  1   47.99   19.62 
1 1 1    9    3   29 o  1   58.46   21.08 
1 1 1    9    3   30 o  1  154.10    9.95 
1 1 1    9    3   31 o  1  302.90   10.56 
1 1 1    9    3   32 o  1  156.20    8.16 
1 1 1    9    3   33 o  1   52.31   17.47 
1 1 1    9    3   34 o  1   60.19   15.72 
1 1 1    9    3   35 o  1  133.30    9.97 
1 1 1    9    3   36 o  1   45.75   16.90 
1 1 1    9    3   37 o  1   39.65   15.63 
1 1 1    9    3   38 o  1   25.77   12.30 
1 1 1    9    3   39 o  1   32.24   14.29 
1 1 1    9    3   40 o  1   82.65   11.70 
1 1 1    9    3   41 o  1   46.93   15.52 
1 1 1    9    4  -40 f  0   42.93   16.76 
1 1 1    9    4  -39 o  1   93.20   11.00 
1 1 1    9    4  -38 o  1   43.29   16.40 
1 1 1    9    4  -37 o  1   52.11   16.19 
1 1 1    9    4  -36 o  1   56.80   17.01 
1 1 1    9    4  -35 o  1   32.51   14.84 
1 1 1    9    4  -34 o  1   70.50   14.89 
1 1 1    9    4  -33 o  1   64.61   18.00 
1 1 1    9    4  -32 o  1  163.00   10.41 
1 1 1    9    4  -31 o  1   75.22   15.62 
1 1 1    9    4  -30 o  1  166.50    9.06 
1 1 1    9    4  -29 o  1   99.68   17.83 
1 1 1    9    4  -28 o  1  122.20   11.15 
1 1 1    9    4  -27 o  1  165.50   10.03 
1 1 1    9    4  -26 o  1   78.00   20.83 
1 1 1    9    4  -25 o  1  116.20   13.55 
1 1 1    9    4  -24 o  1  140.40   11.96 
1 1 1    9    4  -23 o  1  280.70    9.69 
1 1 1    9    4  -22 o  1  316.00    9.28 
1 1 1    9    4  -21 f  0  149.30    9.85 
1 1 1    9    4  -20 o  1   87.89   17.12 
1 1 1    9    4  -19 o  1  155.30   14.17 
1 1 1    9    4  -18 o  1   94.85   21.37 
1 1 1    9    4  -17 o  1  226.00    8.61 
1 1 1    9    4  -16 o  1  329.10    9.41 
1 1 1    9    4  -15 o  1  257.80   58.21 
1 1 1    9    4  -14 o  1   57.77   24.41 
1 1 1    9    4  -13 o  1  123.30   13.15 
1 1 1    9    4  -12 o  1  200.30    9.71 
1 1 1    9    4  -11 o  1  212.20    8.81 
1 1 1    9    4  -10 o  1  275.90    8.50 
1 1 1    9    4   -9 o  1   74.60   19.50 
1 1 1    9    4   -8 f  0  184.50    8.68 
1 1 1    9    4   -7 o  1  236.10    6.96 
1 1 1    9    4   -6 o  1  131.10   11.16 
1 1 1    9    4   -5 o  1  150.70    9.96 
1 1 1    9    4   -4 o  1  363.10    7.20 
1 1 1    9    4   -3 o  1  377.90    7.68 
1 1 1    9    4   -2 o  1   68.20   23.05 
1 1 1    9    4   -1 o  1  276.30    8.43 
1 1 1    9    4    0 f  0  460.70   11.02 
1 1 1    9    4    1 o  1   94.83   17.55 
1 1 1    9    4    2 o  1   96.99   18.84 
1 1 1    9    4    3 o  1  191.60    8.73 
1 1 1    9    4    4 o  1  115.80   13.08 
1 1 1    9    4    5 o  1   67.05   17.97 
1 1 1    9    4    6 o  1  187.40    9.92 
1 1 1    9    4    7 o  1  247.50    8.13 
1 1 1    9    4    8 o  1  529.10   10.30 
1 1 1    9    4    9 o  1  266.80    7.90 
1 1 1    9    4   10 o  1  241.40    8.38 
1 1 1    9    4   11 o  1   95.19   17.79 
1 1 1    9    4   12 o  1  191.50   10.13 
1 1 1    9    4   13 o  1  291.80    7.51 
1 1 1    9    4   14 o  1  162.00   11.61 
1 1 1    9    4   15 o  1  298.90   11.84 
1 1 1    9    4   16 o  1  112.20   14.36 
1 1 1    9    4   17 o  1   77.20   19.58 
1 1 1    9    4   18 o  1  269.50   10.68 
1 1 1    9    4   19 o  1  178.00   10.11 
1 1 1    9    4   20 o  1  171.00   10.89 
1 1 1    9    4   21 o  1  167.70   13.24 
1 1 1    9    4   22 o  1  134.20   16.95 
1 1 1    9    4   23 o  1   31.30   14.92 
1 1 1    9    4   24 o  1   93.85   17.55 
1 1 1    9    4   25 o  1  104.20   16.67 
1 1 1    9    4   26 o  1   42.42   18.70 
1 1 1    9    4   27 o  1  127.80   17.86 
1 1 1    9    4   28 o  1  112.20   20.45 
1 1 1    9    4   29 o  1   82.65   15.16 
1 1 1    9    4   30 o  1  203.20   10.28 
1 1 1    9    4   31 o  1   76.13   19.21 
1 1 1    9    4   32 o  1  136.20    9.38 
1 1 1    9    4   33 o  1   57.10   17.49 
1 1 1    9    4   34 o  1  133.60   11.20 
1 1 1    9    4   35 o  1   51.89   16.77 
1 1 1    9    4   36 o  1   93.67    9.98 
1 1 1    9    4   37 o  1   35.49   15.39 
1 1 1    9    4   38 o  1   30.00   14.25 
1 1 1    9    4   39 o  1   40.43   15.43 
1 1 1    9    4   40 o  1   51.87   17.01 
1 1 1    9    5  -39 o  1   63.79   14.43 
1 1 1    9    5  -38 o  1   28.72   13.97 
1 1 1    9    5  -37 o  1   59.41   15.62 
1 1 1    9    5  -36 o  1  101.90   11.80 
1 1 1    9    5  -35 o  1   48.60   16.68 
1 1 1    9    5  -34 o  1  134.60    8.90 
1 1 1    9    5  -33 f  0   29.34   13.68 
1 1 1    9    5  -32 o  1  123.00    9.23 
1 1 1    9    5  -31 o  1   39.19   16.56 
1 1 1    9    5  -30 o  1   40.01   16.85 
1 1 1    9    5  -29 o  1   43.49   19.44 
1 1 1    9    5  -28 o  1   85.37   14.48 
1 1 1    9    5  -27 o  1   79.22   16.79 
1 1 1    9    5  -26 o  1   51.81   17.85 
1 1 1    9    5  -25 o  1   68.82   19.96 
1 1 1    9    5  -24 o  1   46.66   18.87 
1 1 1    9    5  -23 o  1   69.49   22.31 
1 1 1    9    5  -22 o  1  130.80   14.68 
1 1 1    9    5  -21 f  0   87.03   17.95 
1 1 1    9    5  -20 o  1  145.30   10.57 
1 1 1    9    5  -19 o  1  325.80   10.63 
1 1 1    9    5  -18 o  1  176.60   10.34 
1 1 1    9    5  -17 o  1  155.90   10.72 
1 1 1    9    5  -16 o  1  243.60   10.57 
1 1 1    9    5  -15 o  1  152.90   17.64 
1 1 1    9    5  -14 o  1  238.20    8.58 
1 1 1    9    5  -13 o  1  150.40   12.09 
1 1 1    9    5  -12 o  1  332.90   11.13 
1 1 1    9    5  -11 o  1  360.90    9.13 
1 1 1    9    5  -10 o  1  614.60   10.96 
1 1 1    9    5   -9 o  1  227.10    8.64 
1 1 1    9    5   -8 o  1  170.90    9.59 
1 1 1    9    5   -7 o  1  169.60    9.38 
1 1 1    9    5   -6 f  0  250.30    7.43 
1 1 1    9    5   -5 o  1  138.20   12.44 
1 1 1    9    5   -4 o  1  155.30   11.81 
1 1 1    9    5   -3 o  1   65.87   21.28 
1 1 1    9    5   -2 o  1   82.31   19.93 
1 1 1    9    5   -1 o  1  273.90   10.58 
1 1 1    9    5    0 o  1   91.30   18.70 
1 1 1    9    5    1 o  1  220.50    9.26 
1 1 1    9    5    2 o  1  157.10   12.50 
1 1 1    9    5    3 o  1   94.53   17.32 
1 1 1    9    5    4 o  1  221.40    9.55 
1 1 1    9    5    5 o  1  266.00    7.84 
1 1 1    9    5    6 o  1  305.30    8.25 
1 1 1    9    5    7 o  1  223.70    8.46 
1 1 1    9    5    8 o  1  351.20    7.94 
1 1 1    9    5    9 o  1  397.10    9.45 
1 1 1    9    5   10 o  1   86.42   21.97 
1 1 1    9    5   11 o  1  218.60    9.32 
1 1 1    9    5   12 o  1  290.60   19.89 
1 1 1    9    5   13 o  1  412.70    9.13 
1 1 1    9    5   14 o  1  282.90    8.83 
1 1 1    9    5   15 o  1  193.60    9.93 
1 1 1    9    5   16 o  1  162.50   11.34 
1 1 1    9    5   17 o  1  132.40   12.19 
1 1 1    9    5   18 o  1  371.80   11.84 
1 1 1    9    5   19 o  1   61.62   22.70 
1 1 1    9    5   20 o  1  144.40   10.89 
1 1 1    9    5   21 o  1  214.50    9.61 
1 1 1    9    5   22 o  1   94.70   18.09 
1 1 1    9    5   23 o  1   42.21   18.22 
1 1 1    9    5   24 o  1  184.60   10.34 
1 1 1    9    5   25 o  1  119.70   12.51 
1 1 1    9    5   26 o  1   33.30   15.61 
1 1 1    9    5   27 o  1  120.10   12.68 
1 1 1    9    5   28 o  1   41.85   17.32 
1 1 1    9    5   29 o  1   45.63   18.59 
1 1 1    9    5   30 o  1  102.30   13.10 
1 1 1    9    5   31 o  1  148.70    9.49 
1 1 1    9    5   32 o  1  124.20    8.14 
1 1 1    9    5   33 o  1   36.69   16.00 
1 1 1    9    5   34 o  1   85.28   14.38 
1 1 1    9    5   35 o  1   28.65   13.39 
1 1 1    9    5   36 o  1   55.82   15.99 
1 1 1    9    5   37 o  1   72.33   15.87 
1 1 1    9    5   38 o  1   45.50   16.39 
1 1 1    9    5   39 o  1   27.30   13.14 
1 1 1    9    6  -38 o  1   30.73   13.92 
1 1 1    9    6  -37 o  1   53.69   15.69 
1 1 1    9    6  -36 o  1   56.95   17.84 
1 1 1    9    6  -35 o  1   35.05   15.07 
1 1 1    9    6  -34 o  1  143.00   12.58 
1 1 1    9    6  -33 o  1   45.44   17.14 
1 1 1    9    6  -32 o  1   53.57   18.47 
1 1 1    9    6  -31 o  1   78.89   15.23 
1 1 1    9    6  -30 o  1   34.30   15.64 
1 1 1    9    6  -29 o  1  122.30   15.52 
1 1 1    9    6  -28 o  1   53.10   18.70 
1 1 1    9    6  -27 o  1   42.32   18.24 
1 1 1    9    6  -26 o  1   52.12   19.65 
1 1 1    9    6  -25 o  1   82.70   21.30 
1 1 1    9    6  -24 o  1   97.07   16.49 
1 1 1    9    6  -23 o  1   38.44   16.62 
1 1 1    9    6  -22 o  1   72.44   21.29 
1 1 1    9    6  -21 o  1   88.44   18.50 
1 1 1    9    6  -20 o  1   42.38   19.28 
1 1 1    9    6  -19 o  1  217.70   10.06 
1 1 1    9    6  -18 o  1   83.44   16.94 
1 1 1    9    6  -17 o  1  246.80   15.93 
1 1 1    9    6  -16 o  1   47.27   20.95 
1 1 1    9    6  -15 o  1  235.00    9.35 
1 1 1    9    6  -14 f  0  137.60   13.43 
1 1 1    9    6  -13 o  1  217.20    8.98 
1 1 1    9    6  -12 o  1  318.10   11.76 
1 1 1    9    6  -11 o  1  166.90   12.15 
1 1 1    9    6  -10 o  1  108.40   17.15 
1 1 1    9    6   -9 o  1  171.50   11.35 
1 1 1    9    6   -8 o  1  209.00    9.91 
1 1 1    9    6   -7 o  1  210.50   10.72 
1 1 1    9    6   -6 o  1  303.00   10.86 
1 1 1    9    6   -5 o  1  340.10   10.24 
1 1 1    9    6   -4 o  1  310.80   13.06 
1 1 1    9    6   -3 o  1   79.15   23.31 
1 1 1    9    6   -2 o  1  198.20   10.06 
1 1 1    9    6   -1 f  0  275.60    9.66 
1 1 1    9    6    0 o  1  124.90   15.71 
1 1 1    9    6    1 o  1  167.90   10.25 
1 1 1    9    6    2 o  1  224.70    7.86 
1 1 1    9    6    3 o  1   98.02   17.86 
1 1 1    9    6    4 o  1  187.40   10.10 
1 1 1    9    6    5 o  1  174.30   12.18 
1 1 1    9    6    6 o  1  243.50   10.41 
1 1 1    9    6    7 o  1  192.50   21.83 
1 1 1    9    6    8 o  1  397.50   10.33 
1 1 1    9    6    9 o  1  285.70    9.71 
1 1 1    9    6   10 o  1  196.50   11.48 
1 1 1    9    6   11 o  1   88.70   22.25 
1 1 1    9    6   12 o  1  139.10   16.47 
1 1 1    9    6   13 o  1  202.40   63.19 
1 1 1    9    6   14 o  1  225.30    9.81 
1 1 1    9    6   15 o  1   90.78   22.54 
1 1 1    9    6   16 o  1  111.10   14.74 
1 1 1    9    6   17 o  1  116.90   35.49 
1 1 1    9    6   18 o  1  107.80   17.02 
1 1 1    9    6   19 o  1   42.38   18.16 
1 1 1    9    6   20 o  1  254.70    9.93 
1 1 1    9    6   21 o  1   52.41   20.44 
1 1 1    9    6   22 o  1  130.80   13.58 
1 1 1    9    6   23 o  1   60.46   21.33 
1 1 1    9    6   24 o  1   63.03   20.69 
1 1 1    9    6   25 o  1  123.00   12.40 
1 1 1    9    6   26 o  1  114.70   14.16 
1 1 1    9    6   27 o  1   85.19   15.72 
1 1 1    9    6   28 o  1   51.25   18.97 
1 1 1    9    6   29 f  0   24.45   12.21 
1 1 1    9    6   30 o  1   40.02   18.07 
1 1 1    9    6   31 o  1   47.45   16.96 
1 1 1    9    6   32 o  1   52.39   22.35 
1 1 1    9    6   33 o  1   36.82   15.96 
1 1 1    9    6   34 o  1   59.30   18.27 
1 1 1    9    6   35 o  1   39.42   16.50 
1 1 1    9    6   36 o  1   45.26   17.36 
1 1 1    9    6   37 o  1   27.07   13.02 
1 1 1    9    6   38 o  1   33.39   15.85 
1 1 1    9    7  -36 o  1   31.39   14.15 
1 1 1    9    7  -35 o  1   31.33   14.25 
1 1 1    9    7  -34 o  1   26.47   12.74 
1 1 1    9    7  -33 o  1   54.99   16.73 
1 1 1    9    7  -32 o  1   46.16   18.36 
1 1 1    9    7  -31 o  1   60.86   17.82 
1 1 1    9    7  -30 o  1   48.05   18.33 
1 1 1    9    7  -29 f  0   51.86   18.33 
1 1 1    9    7  -28 o  1   27.62   13.43 
1 1 1    9    7  -27 o  1   46.32   17.74 
1 1 1    9    7  -26 o  1  112.90   14.57 
1 1 1    9    7  -25 o  1   62.38   19.45 
1 1 1    9    7  -24 o  1   89.54   19.90 
1 1 1    9    7  -23 o  1  136.80   10.91 
1 1 1    9    7  -22 o  1   37.28   16.93 
1 1 1    9    7  -21 o  1   35.70   16.41 
1 1 1    9    7  -20 o  1  103.30   19.69 
1 1 1    9    7  -19 o  1   76.67   17.99 
1 1 1    9    7  -18 o  1   56.05   21.11 
1 1 1    9    7  -17 o  1  134.10   17.50 
1 1 1    9    7  -16 o  1  246.20   12.02 
1 1 1    9    7  -15 o  1  157.80   19.55 
1 1 1    9    7  -14 o  1  243.20   13.69 
1 1 1    9    7  -13 o  1  143.50   21.95 
1 1 1    9    7  -12 o  1  242.80   16.04 
1 1 1    9    7  -11 o  1  257.70   13.31 
1 1 1    9    7  -10 o  1  206.30   15.41 
1 1 1    9    7   -9 o  1  192.40   17.20 
1 1 1    9    7   -8 o  1  140.40   17.95 
1 1 1    9    7   -7 o  1  191.10   18.99 
1 1 1    9    7   -6 o  1  248.70   37.93 
1 1 1    9    7   -5 o  1  178.20   24.18 
1 1 1    9    7   -4 o  1  189.00   90.42 
1 1 1    9    7   -3 o  1  179.20   23.80 
1 1 1    9    7   -2 o  1  134.50   60.63 
1 1 1    9    7   -1 o  1  220.20   97.18 
1 1 1    9    7    0 o  1  153.30   40.26 
1 1 1    9    7    1 o  1  106.90   38.07 
1 1 1    9    7    2 o  1   66.46   29.58 
1 1 1    9    7    3 o  1  173.60   22.86 
1 1 1    9    7    4 o  1  114.90   36.04 
1 1 1    9    7    5 o  1   60.58   26.97 
1 1 1    9    7    6 o  1  173.00   16.47 
1 1 1    9    7    7 o  1   86.97   25.39 
1 1 1    9    7    8 o  1  126.40   23.27 
1 1 1    9    7    9 o  1  164.90   15.58 
1 1 1    9    7   10 o  1  263.70   17.79 
1 1 1    9    7   11 o  1   90.13   21.79 
1 1 1    9    7   12 o  1  117.50   23.61 
1 1 1    9    7   13 o  1  198.10   16.12 
1 1 1    9    7   14 o  1  167.40   15.70 
1 1 1    9    7   15 o  1   91.75   27.42 
1 1 1    9    7   16 o  1   78.98   23.30 
1 1 1    9    7   17 o  1  162.40   14.09 
1 1 1    9    7   18 o  1  186.00   15.28 
1 1 1    9    7   19 o  1   67.12   23.22 
1 1 1    9    7   20 o  1   53.44   20.22 
1 1 1    9    7   21 o  1  140.50   12.97 
1 1 1    9    7   22 o  1   64.07   21.84 
1 1 1    9    7   23 o  1   62.80   21.13 
1 1 1    9    7   24 o  1   40.89   18.58 
1 1 1    9    7   25 o  1   38.82   17.99 
1 1 1    9    7   26 o  1   43.84   18.86 
1 1 1    9    7   27 o  1   87.43   16.13 
1 1 1    9    7   28 o  1   57.02   20.91 
1 1 1    9    7   29 o  1   30.71   14.51 
1 1 1    9    7   30 o  1   78.25   15.71 
1 1 1    9    7   31 o  1   32.73   14.93 
1 1 1    9    7   32 o  1   57.75   23.32 
1 1 1    9    7   33 o  1   38.87   16.15 
1 1 1    9    7   34 o  1   43.11   16.87 
1 1 1    9    7   35 f  0   69.30   15.02 
1 1 1    9    7   36 o  1   34.83   14.75 
1 1 1    9    8  -35 o  1   41.39   16.61 
1 1 1    9    8  -34 o  1   47.48   17.91 
1 1 1    9    8  -33 o  1   28.78   13.68 
1 1 1    9    8  -32 o  1   39.71   15.84 
1 1 1    9    8  -31 o  1   38.52   16.80 
1 1 1    9    8  -30 o  1   30.93   14.46 
1 1 1    9    8  -29 o  1   34.15   15.61 
1 1 1    9    8  -28 o  1   93.16   16.20 
1 1 1    9    8  -27 o  1   79.73   14.91 
1 1 1    9    8  -26 f  0   82.62   16.33 
1 1 1    9    8  -25 o  1   60.79   18.53 
1 1 1    9    8  -24 o  1   71.22   17.70 
1 1 1    9    8  -23 o  1   69.16   19.77 
1 1 1    9    8  -22 o  1   73.72   17.04 
1 1 1    9    8  -21 o  1  125.20   12.68 
1 1 1    9    8  -20 o  1  136.20   10.17 
1 1 1    9    8  -19 o  1  138.60    9.62 
1 1 1    9    8  -18 o  1   57.81   20.07 
1 1 1    9    8  -17 o  1   92.92   17.26 
1 1 1    9    8  -16 o  1   32.63   15.49 
1 1 1    9    8  -15 o  1  176.30   11.18 
1 1 1    9    8  -14 o  1   58.00   21.91 
1 1 1    9    8  -13 o  1  162.40   11.66 
1 1 1    9    8  -12 o  1  110.90   16.04 
1 1 1    9    8  -11 o  1  148.00   12.09 
1 1 1    9    8  -10 o  1  238.80    8.79 
1 1 1    9    8   -9 o  1  119.30   15.85 
1 1 1    9    8   -8 o  1   42.39   19.80 
1 1 1    9    8   -7 o  1  139.50   15.99 
1 1 1    9    8   -6 o  1   79.95   21.71 
1 1 1    9    8   -5 o  1  120.30   11.76 
1 1 1    9    8   -4 o  1  180.20   10.56 
1 1 1    9    8   -3 o  1   45.90   20.01 
1 1 1    9    8   -2 o  1  209.90    9.40 
1 1 1    9    8   -1 o  1  155.80   12.67 
1 1 1    9    8    0 o  1   73.36   23.51 
1 1 1    9    8    1 o  1  173.80   11.28 
1 1 1    9    8    2 o  1  186.80   12.75 
1 1 1    9    8    3 o  1  189.10   11.27 
1 1 1    9    8    4 o  1  227.40   10.78 
1 1 1    9    8    5 o  1  155.40   11.23 
1 1 1    9    8    6 o  1  155.40   13.42 
1 1 1    9    8    7 o  1   85.80   21.02 
1 1 1    9    8    8 o  1  232.70   13.24 
1 1 1    9    8    9 o  1   72.05   22.24 
1 1 1    9    8   10 o  1   56.59   20.06 
1 1 1    9    8   11 o  1  142.20   12.63 
1 1 1    9    8   12 o  1   97.85   14.10 
1 1 1    9    8   13 o  1   56.70   20.88 
1 1 1    9    8   14 o  1  128.50   13.98 
1 1 1    9    8   15 o  1  130.50   13.48 
1 1 1    9    8   16 o  1   48.95   19.48 
1 1 1    9    8   17 o  1   67.50   20.68 
1 1 1    9    8   18 o  1   51.59   20.07 
1 1 1    9    8   19 o  1   97.98   16.45 
1 1 1    9    8   20 o  1  140.30   13.85 
1 1 1    9    8   21 o  1  112.80   13.55 
1 1 1    9    8   22 o  1   70.32   19.60 
1 1 1    9    8   23 o  1  118.20   10.05 
1 1 1    9    8   24 o  1   65.62   19.38 
1 1 1    9    8   25 o  1   57.04   22.83 
1 1 1    9    8   26 o  1   65.80   18.47 
1 1 1    9    8   27 o  1  110.30   11.62 
1 1 1    9    8   28 o  1   50.77   21.19 
1 1 1    9    8   29 o  1   68.98   16.22 
1 1 1    9    8   30 o  1   46.90   16.94 
1 1 1    9    8   31 o  1   47.39   19.21 
1 1 1    9    8   32 o  1   62.39   19.39 
1 1 1    9    8   33 f  0   43.79   16.71 
1 1 1    9    8   34 o  1   61.35   19.19 
1 1 1    9    8   35 o  1   54.96   17.77 
1 1 1    9    9    0 o  1  152.20   17.93 
1 1 1    9    9    1 o  1   42.26   19.42 
1 1 1    9    9    2 o  1  155.70   11.22 
1 1 1    9    9    3 o  1   56.32   22.00 
1 1 1    9    9    4 o  1   44.30   18.99 
1 1 1    9    9    5 o  1  108.60   13.92 
1 1 1    9    9    6 o  1  110.40   15.90 
1 1 1    9    9    7 o  1   68.83   20.17 
1 1 1    9    9    8 o  1  130.90   11.08 
1 1 1    9    9    9 o  1  140.60   10.94 
1 1 1    9    9   10 o  1   79.00   21.06 
1 1 1    9    9   11 o  1   64.82   22.09 
1 1 1    9    9   12 o  1  268.90   12.20 
1 1 1    9    9   13 o  1   50.84   21.29 
1 1 1    9    9   14 o  1  246.90   10.94 
1 1 1    9    9   15 o  1  101.10   14.01 
1 1 1    9    9   16 o  1  124.00   13.61 
1 1 1    9    9   17 f  0   75.65   18.28 
1 1 1    9    9   18 o  1   42.26   18.48 
1 1 1    9    9   19 o  1  102.00   12.79 
1 1 1    9    9   20 o  1   51.34   19.18 
1 1 1    9    9   21 f  0   73.87   15.84 
1 1 1    9    9   22 o  1   65.04   23.21 
1 1 1    9    9   23 o  1   41.21   18.36 
1 1 1    9    9   24 o  1   62.93   18.36 
1 1 1    9    9   25 o  1   52.88   18.83 
1 1 1    9    9   26 o  1   45.83   18.60 
1 1 1    9    9   27 o  1   33.94   15.69 
1 1 1    9    9   28 f  0   35.91   15.98 
1 1 1    9    9   29 o  1   40.75   17.22 
1 1 1    9    9   30 o  1   46.02   17.52 
1 1 1    9    9   31 o  1   64.61   13.65 
1 1 1    9    9   32 o  1   45.67   17.09 
1 1 1    9    9   33 f  0   33.91   14.89 
1 1 1   10    0  -42 o  1   65.14   23.87 
1 1 1   10    0  -41 o  1   63.11   20.76 
1 1 1   10    0  -40 o  1   65.02   21.85 
1 1 1   10    0  -39 o  1   19.15   13.53 
1 1 1   10    0  -38 o  1  136.80   14.93 
1 1 1   10    0  -37 o  1   61.09   23.25 
1 1 1   10    0  -36 o  1   76.41   20.49 
1 1 1   10    0  -35 o  1   43.75   23.39 
1 1 1   10    0  -34 o  1   74.75   26.94 
1 1 1   10    0  -33 o  1   90.19   21.56 
1 1 1   10    0  -32 o  1   88.56   19.64 
1 1 1   10    0  -31 o  1   33.48   22.15 
1 1 1   10    0  -30 o  1  155.60   14.23 
1 1 1   10    0  -29 o  1   28.06   19.67 
1 1 1   10    0  -28 o  1  320.40   15.19 
1 1 1   10    0  -27 o  1   43.70   26.68 
1 1 1   10    0  -26 o  1  131.00   21.28 
1 1 1   10    0  -25 o  1  206.10   20.40 
1 1 1   10    0  -24 o  1   62.77   29.95 
1 1 1   10    0  -23 o  1   45.42   30.58 
1 1 1   10    0  -22 o  1  351.20   14.97 
1 1 1   10    0  -21 o  1   69.03   31.01 
1 1 1   10    0  -20 f  0  307.60   42.87 
1 1 1   10    0  -19 o  1  139.80   20.09 
1 1 1   10    0  -18 o  1   47.56   26.64 
1 1 1   10    0  -17 o  1  103.20   20.37 
1 1 1   10    0  -16 o  1  122.30   21.67 
1 1 1   10    0  -15 o  1   44.78   26.19 
1 1 1   10    0  -14 o  1  142.40   15.61 
1 1 1   10    0  -13 o  1  323.70    9.88 
1 1 1   10    0  -12 f  0  294.00    9.81 
1 1 1   10    0  -11 o  1  279.10   11.70 
1 1 1   10    0  -10 o  1   83.79   21.37 
1 1 1   10    0   -9 o  1   63.05   27.57 
1 1 1   10    0   -8 o  1  351.30   11.55 
1 1 1   10    0   -7 o  1  147.40   11.88 
1 1 1   10    0   -6 o  1  248.80   11.08 
1 1 1   10    0   -5 o  1  193.30   10.56 
1 1 1   10    0   -4 o  1   44.55   26.17 
1 1 1   10    0   -3 o  1  245.80    8.20 
1 1 1   10    0   -2 o  1  205.60    9.96 
1 1 1   10    0   -1 o  1  407.60   11.49 
1 1 1   10    0    0 o  1   47.51   24.84 
1 1 1   10    0    1 o  1  402.30   10.91 
1 1 1   10    0    2 o  1  316.50   10.79 
1 1 1   10    0    3 o  1  325.30   11.31 
1 1 1   10    0    4 o  1  443.20    9.77 
1 1 1   10    0    5 o  1   34.64   22.78 
1 1 1   10    0    6 o  1  177.30    9.78 
1 1 1   10    0    7 o  1  425.20   11.74 
1 1 1   10    0    8 o  1  715.10   15.69 
1 1 1   10    0    9 o  1  330.70   10.33 
1 1 1   10    0   10 o  1   55.58   26.30 
1 1 1   10    0   11 o  1  544.80   14.78 
1 1 1   10    0   12 o  1  212.70   13.17 
1 1 1   10    0   13 o  1  229.30    9.19 
1 1 1   10    0   14 o  1  195.80   11.03 
1 1 1   10    0   15 o  1  211.40   11.30 
1 1 1   10    0   16 o  1  148.80   14.86 
1 1 1   10    0   17 o  1   66.97   33.02 
1 1 1   10    0   18 o  1  268.00   11.04 
1 1 1   10    0   19 o  1   98.17   31.19 
1 1 1   10    0   20 o  1  347.30   14.34 
1 1 1   10    0   21 o  1  125.50   18.93 
1 1 1   10    0   22 o  1  316.00   10.84 
1 1 1   10    0   23 o  1  353.40   12.37 
1 1 1   10    0   24 o  1   42.30   28.36 
1 1 1   10    0   25 o  1  159.70   30.30 
1 1 1   10    0   26 o  1  150.10   20.60 
1 1 1   10    0   27 o  1   60.86   28.80 
1 1 1   10    0   28 o  1   60.46   29.12 
1 1 1   10    0   29 o  1  225.20   14.71 
1 1 1   10    0   30 o  1   56.52   28.50 
1 1 1   10    0   31 o  1   34.40   22.74 
1 1 1   10    0   32 o  1   39.09   23.90 
1 1 1   10    0   33 o  1   32.98   19.84 
1 1 1   10    0   34 o  1  131.80   14.52 
1 1 1   10    0   35 f  0   90.30   21.45 
1 1 1   10    0   36 o  1  139.10   12.93 
1 1 1   10    0   37 o  1   33.67   20.11 
1 1 1   10    0   38 o  1  149.30    9.80 
1 1 1   10    0   39 o  1   22.55   15.42 
1 1 1   10    0   40 o  1   85.84   44.78 
1 1 1   10    0   41 o  1   65.78   22.36 
1 1 1   10    0   42 o  1   27.00   19.22 
1 1 1   10    1  -42 o  1  110.50   16.91 
1 1 1   10    1  -41 o  1   22.12   10.90 
1 1 1   10    1  -40 o  1   58.42   14.97 
1 1 1   10    1  -39 f  0   31.30   14.10 
1 1 1   10    1  -38 o  1  111.50   10.28 
1 1 1   10    1  -37 o  1   27.19   12.84 
1 1 1   10    1  -36 o  1   65.73   16.34 
1 1 1   10    1  -35 o  1   66.79   15.59 
1 1 1   10    1  -34 o  1   43.85   16.48 
1 1 1   10    1  -33 o  1  114.40   11.26 
1 1 1   10    1  -32 o  1   28.82   13.87 
1 1 1   10    1  -31 o  1   54.25   18.22 
1 1 1   10    1  -30 o  1  193.40   10.10 
1 1 1   10    1  -29 o  1  119.60   12.05 
1 1 1   10    1  -28 o  1  259.00    9.37 
1 1 1   10    1  -27 o  1  241.30   12.10 
1 1 1   10    1  -26 o  1   92.07   25.71 
1 1 1   10    1  -25 o  1   74.15   20.95 
1 1 1   10    1  -24 o  1  129.40   12.56 
1 1 1   10    1  -23 o  1  220.50   19.06 
1 1 1   10    1  -22 o  1  179.00    9.68 
1 1 1   10    1  -21 o  1  152.80   13.98 
1 1 1   10    1  -20 o  1  137.50   11.83 
1 1 1   10    1  -19 o  1   73.62   20.85 
1 1 1   10    1  -18 f  0  183.60    9.74 
1 1 1   10    1  -17 o  1  382.40    9.68 
1 1 1   10    1  -16 o  1  224.80    7.21 
1 1 1   10    1  -15 o  1  286.70    7.41 
1 1 1   10    1  -14 o  1  101.30   14.10 
1 1 1   10    1  -13 o  1  416.00    8.05 
1 1 1   10    1  -12 o  1  145.00   10.35 
1 1 1   10    1  -11 o  1  163.20   10.04 
1 1 1   10    1  -10 o  1  154.80    9.14 
1 1 1   10    1   -9 o  1  239.80    7.45 
1 1 1   10    1   -8 o  1  353.80    6.07 
1 1 1   10    1   -7 o  1   68.31   17.30 
1 1 1   10    1   -6 o  1   83.71   16.78 
1 1 1   10    1   -5 o  1  310.70    6.99 
1 1 1   10    1   -4 o  1  298.80    6.36 
1 1 1   10    1   -3 o  1  106.20   11.29 
1 1 1   10    1   -2 o  1  171.40    8.33 
1 1 1   10    1   -1 o  1  193.40    8.08 
1 1 1   10    1    0 o  1  383.20    8.57 
1 1 1   10    1    1 o  1  481.10    9.23 
1 1 1   10    1    2 o  1  123.70   10.57 
1 1 1   10    1    3 o  1  211.70    7.17 
1 1 1   10    1    4 o  1  114.20   11.42 
1 1 1   10    1    5 o  1  429.10    8.28 
1 1 1   10    1    6 o  1  173.50    7.85 
1 1 1   10    1    7 o  1  392.10    7.15 
1 1 1   10    1    8 o  1  361.70    6.80 
1 1 1   10    1    9 o  1  386.70    7.71 
1 1 1   10    1   10 o  1  169.90    9.80 
1 1 1   10    1   11 o  1  176.10    9.04 
1 1 1   10    1   12 o  1  306.50    6.74 
1 1 1   10    1   13 o  1  173.20    9.67 
1 1 1   10    1   14 o  1  434.60    8.66 
1 1 1   10    1   15 o  1  177.90    9.07 
1 1 1   10    1   16 o  1  532.80   10.39 
1 1 1   10    1   17 o  1   98.20   19.39 
1 1 1   10    1   18 o  1  141.90   13.01 
1 1 1   10    1   19 o  1  310.30    9.39 
1 1 1   10    1   20 o  1  280.30    7.79 
1 1 1   10    1   21 o  1  122.80   34.15 
1 1 1   10    1   22 o  1   65.75   21.77 
1 1 1   10    1   23 o  1   97.00   16.75 
1 1 1   10    1   24 o  1  235.30   10.00 
1 1 1   10    1   25 o  1  198.00    8.42 
1 1 1   10    1   26 o  1   61.06   20.75 
1 1 1   10    1   27 o  1  244.00    8.76 
1 1 1   10    1   28 o  1  197.40    8.72 
1 1 1   10    1   29 o  1  231.20    9.80 
1 1 1   10    1   30 o  1   53.43   19.04 
1 1 1   10    1   31 o  1   64.70   20.64 
1 1 1   10    1   32 o  1  140.70   10.37 
1 1 1   10    1   33 o  1   53.25   18.09 
1 1 1   10    1   34 o  1   29.20   14.05 
1 1 1   10    1   35 o  1   27.42   13.14 
1 1 1   10    1   36 o  1   88.40   13.03 
1 1 1   10    1   37 o  1   51.49   19.01 
1 1 1   10    1   38 o  1   87.83   12.86 
1 1 1   10    1   39 o  1   51.36   15.55 
1 1 1   10    1   40 o  1  109.20   12.76 
1 1 1   10    1   41 o  1   24.32   11.63 
1 1 1   10    1   42 o  1   28.18   12.95 
1 1 1   10    2  -41 o  1   26.12   12.34 
1 1 1   10    2  -40 o  1   36.62   16.43 
1 1 1   10    2  -39 o  1   60.25   14.93 
1 1 1   10    2  -38 o  1   40.55   15.51 
1 1 1   10    2  -37 o  1   25.05   11.92 
1 1 1   10    2  -36 o  1   34.06   15.70 
1 1 1   10    2  -35 o  1   65.43   14.65 
1 1 1   10    2  -34 o  1   59.09   17.56 
1 1 1   10    2  -33 o  1  109.50   13.98 
1 1 1   10    2  -32 o  1  195.50    9.20 
1 1 1   10    2  -31 o  1   96.27   12.01 
1 1 1   10    2  -30 f  0   32.68   14.89 
1 1 1   10    2  -29 o  1   64.77   19.04 
1 1 1   10    2  -28 o  1   99.71   13.39 
1 1 1   10    2  -27 o  1   57.80   19.99 
1 1 1   10    2  -26 o  1   70.22   20.28 
1 1 1   10    2  -25 o  1  271.50    9.83 
1 1 1   10    2  -24 o  1  160.60   10.57 
1 1 1   10    2  -23 o  1  208.50    8.30 
1 1 1   10    2  -22 o  1  155.50    9.71 
1 1 1   10    2  -21 o  1  115.50   13.94 
1 1 1   10    2  -20 o  1  215.20    9.94 
1 1 1   10    2  -19 o  1  251.60   10.20 
1 1 1   10    2  -18 o  1  246.60    9.12 
1 1 1   10    2  -17 o  1  183.10    9.41 
1 1 1   10    2  -16 o  1  178.90    9.32 
1 1 1   10    2  -15 o  1  221.10    8.62 
1 1 1   10    2  -14 o  1   55.88   20.99 
1 1 1   10    2  -13 o  1  203.30    8.38 
1 1 1   10    2  -12 o  1  342.10    7.30 
1 1 1   10    2  -11 o  1  159.30    9.38 
1 1 1   10    2  -10 o  1   76.49   19.02 
1 1 1   10    2   -9 f  0   80.87   16.66 
1 1 1   10    2   -8 o  1  171.80    9.06 
1 1 1   10    2   -7 o  1  148.50   11.09 
1 1 1   10    2   -6 o  1   51.67   19.12 
1 1 1   10    2   -5 o  1  277.30    8.11 
1 1 1   10    2   -4 o  1  193.20    8.59 
1 1 1   10    2   -3 o  1   77.82   17.99 
1 1 1   10    2   -2 o  1  255.90    7.39 
1 1 1   10    2   -1 o  1   98.19   15.69 
1 1 1   10    2    0 o  1  179.10    9.04 
1 1 1   10    2    1 o  1  192.30    9.51 
1 1 1   10    2    2 o  1  141.20   11.76 
1 1 1   10    2    3 o  1  174.70    9.85 
1 1 1   10    2    4 f  0  494.10    9.32 
1 1 1   10    2    5 o  1  320.30    8.08 
1 1 1   10    2    6 o  1  108.50   12.08 
1 1 1   10    2    7 o  1  290.80    6.97 
1 1 1   10    2    8 o  1  123.50    9.63 
1 1 1   10    2    9 o  1  204.70    6.99 
1 1 1   10    2   10 o  1  459.00    9.84 
1 1 1   10    2   11 o  1  173.10   10.28 
1 1 1   10    2   12 o  1   87.60   18.85 
1 1 1   10    2   13 o  1  267.30    8.08 
1 1 1   10    2   14 o  1  232.90    9.06 
1 1 1   10    2   15 o  1  349.10   10.25 
1 1 1   10    2   16 o  1  270.10   12.31 
1 1 1   10    2   17 o  1  340.90    8.04 
1 1 1   10    2   18 o  1  501.40   11.43 
1 1 1   10    2   19 o  1  343.10    8.89 
1 1 1   10    2   20 o  1  149.30   10.49 
1 1 1   10    2   21 o  1  145.00   10.62 
1 1 1   10    2   22 o  1  349.60   10.12 
1 1 1   10    2   23 o  1   89.55   25.71 
1 1 1   10    2   24 o  1  110.40   12.92 
1 1 1   10    2   25 o  1   86.99   16.14 
1 1 1   10    2   26 o  1   58.78   20.42 
1 1 1   10    2   27 o  1  199.70    8.30 
1 1 1   10    2   28 o  1  136.20   10.78 
1 1 1   10    2   29 o  1   75.73   16.85 
1 1 1   10    2   30 o  1   31.31   14.78 
1 1 1   10    2   31 o  1  134.90    8.63 
1 1 1   10    2   32 o  1   54.86   17.73 
1 1 1   10    2   33 o  1   86.22   15.89 
1 1 1   10    2   34 o  1  136.00   12.06 
1 1 1   10    2   35 o  1   47.86   16.14 
1 1 1   10    2   36 o  1  106.50   10.60 
1 1 1   10    2   37 o  1   37.44   14.82 
1 1 1   10    2   38 o  1   71.59   12.41 
1 1 1   10    2   39 o  1  129.40    9.32 
1 1 1   10    2   40 o  1   56.81   15.57 
1 1 1   10    2   41 o  1   38.02   17.52 
1 1 1   10    3  -40 o  1   22.78   11.11 
1 1 1   10    3  -39 o  1   58.71   16.44 
1 1 1   10    3  -38 o  1   61.17   16.72 
1 1 1   10    3  -37 o  1   65.41   18.09 
1 1 1   10    3  -36 o  1   42.72   16.12 
1 1 1   10    3  -35 o  1   81.00   12.66 
1 1 1   10    3  -34 o  1   46.77   16.31 
1 1 1   10    3  -33 o  1   26.14   12.74 
1 1 1   10    3  -32 o  1  112.60   10.85 
1 1 1   10    3  -31 o  1   41.88   17.06 
1 1 1   10    3  -30 o  1  162.00    9.39 
1 1 1   10    3  -29 o  1  113.80   11.43 
1 1 1   10    3  -28 o  1   85.80   14.82 
1 1 1   10    3  -27 o  1   80.76   15.87 
1 1 1   10    3  -26 o  1   67.32   20.31 
1 1 1   10    3  -25 o  1   75.88   19.02 
1 1 1   10    3  -24 o  1  172.30    9.73 
1 1 1   10    3  -23 o  1   89.65   15.92 
1 1 1   10    3  -22 o  1  135.50   11.25 
1 1 1   10    3  -21 o  1   79.89   25.44 
1 1 1   10    3  -20 o  1  118.90   13.38 
1 1 1   10    3  -19 o  1  181.10   11.46 
1 1 1   10    3  -18 o  1   98.38   22.83 
1 1 1   10    3  -17 o  1  177.40   12.74 
1 1 1   10    3  -16 o  1  155.30    9.64 
1 1 1   10    3  -15 o  1  190.90   10.80 
1 1 1   10    3  -14 o  1  297.60   13.11 
1 1 1   10    3  -13 o  1  155.80   10.76 
1 1 1   10    3  -12 o  1  153.20   12.71 
1 1 1   10    3  -11 o  1   88.18   17.75 
1 1 1   10    3  -10 o  1  322.10    7.98 
1 1 1   10    3   -9 o  1  294.70    9.60 
1 1 1   10    3   -8 o  1   72.73   23.35 
1 1 1   10    3   -7 o  1   66.55   21.87 
1 1 1   10    3   -6 o  1   45.87   20.13 
1 1 1   10    3   -5 o  1   54.64   20.94 
1 1 1   10    3   -4 o  1  264.70    6.96 
1 1 1   10    3   -3 o  1  372.10   13.38 
1 1 1   10    3   -2 o  1  258.00    7.02 
1 1 1   10    3   -1 o  1  122.10   14.52 
1 1 1   10    3    0 o  1   87.54   18.41 
1 1 1   10    3    1 o  1  218.20   10.25 
1 1 1   10    3    2 o  1   98.37   17.05 
1 1 1   10    3    3 o  1  132.90   11.43 
1 1 1   10    3    4 f  0  389.80    8.22 
1 1 1   10    3    5 o  1   68.09   19.74 
1 1 1   10    3    6 o  1   63.93   18.65 
1 1 1   10    3    7 o  1  250.70    8.36 
1 1 1   10    3    8 o  1  446.70    8.04 
1 1 1   10    3    9 f  0  359.20    8.14 
1 1 1   10    3   10 o  1  168.50    9.39 
1 1 1   10    3   11 o  1  116.90   14.84 
1 1 1   10    3   12 o  1  218.00    7.93 
1 1 1   10    3   13 o  1  300.30    8.55 
1 1 1   10    3   14 f  0  137.20   14.12 
1 1 1   10    3   15 o  1  262.90    7.18 
1 1 1   10    3   16 o  1  166.30   11.48 
1 1 1   10    3   17 f  0  238.70   11.18 
1 1 1   10    3   18 o  1   89.10   31.68 
1 1 1   10    3   19 o  1  257.00    7.76 
1 1 1   10    3   20 o  1  110.70   14.90 
1 1 1   10    3   21 o  1  189.10    9.85 
1 1 1   10    3   22 o  1   70.75   20.60 
1 1 1   10    3   23 o  1  174.40   10.70 
1 1 1   10    3   24 o  1  155.90    9.75 
1 1 1   10    3   25 o  1  183.30    9.96 
1 1 1   10    3   26 o  1   52.83   18.42 
1 1 1   10    3   27 o  1  225.80   10.15 
1 1 1   10    3   28 o  1  122.20   16.19 
1 1 1   10    3   29 o  1   75.40   16.49 
1 1 1   10    3   30 o  1   81.83   16.32 
1 1 1   10    3   31 o  1  102.70   12.16 
1 1 1   10    3   32 o  1   32.11   14.71 
1 1 1   10    3   33 o  1   50.47   18.37 
1 1 1   10    3   34 o  1   52.72   17.39 
1 1 1   10    3   35 o  1   34.37   15.08 
1 1 1   10    3   36 o  1   46.84   17.42 
1 1 1   10    3   37 o  1   30.75   14.42 
1 1 1   10    3   38 o  1   68.61   14.41 
1 1 1   10    3   39 o  1   92.54   11.67 
1 1 1   10    3   40 o  1   47.47   14.64 
1 1 1   10    4  -39 o  1   21.27   10.54 
1 1 1   10    4  -38 o  1   39.82   16.00 
1 1 1   10    4  -37 o  1   85.88   12.72 
1 1 1   10    4  -36 o  1   22.87   11.33 
1 1 1   10    4  -35 o  1   31.43   14.38 
1 1 1   10    4  -34 o  1   34.04   14.87 
1 1 1   10    4  -33 o  1   43.53   18.59 
1 1 1   10    4  -32 o  1   28.67   13.79 
1 1 1   10    4  -31 o  1   39.59   17.13 
1 1 1   10    4  -30 o  1   80.54   17.22 
1 1 1   10    4  -29 o  1  109.40   13.36 
1 1 1   10    4  -28 o  1   40.32   16.58 
1 1 1   10    4  -27 o  1  142.00   21.05 
1 1 1   10    4  -26 o  1   93.06   16.06 
1 1 1   10    4  -25 o  1  125.10    9.66 
1 1 1   10    4  -24 o  1   84.10   15.31 
1 1 1   10    4  -23 o  1  101.20   13.64 
1 1 1   10    4  -22 o  1   99.23   14.74 
1 1 1   10    4  -21 o  1   45.29   18.44 
1 1 1   10    4  -20 o  1  323.80    9.95 
1 1 1   10    4  -19 o  1  154.00    9.60 
1 1 1   10    4  -18 o  1  167.80   11.11 
1 1 1   10    4  -17 f  0  160.60   10.30 
1 1 1   10    4  -16 o  1  100.80   26.52 
1 1 1   10    4  -15 o  1   84.98   29.17 
1 1 1   10    4  -14 o  1  178.70    9.84 
1 1 1   10    4  -13 o  1  362.50    9.69 
1 1 1   10    4  -12 o  1  195.30   10.54 
1 1 1   10    4  -11 o  1  142.00   13.36 
1 1 1   10    4  -10 o  1  190.10   10.22 
1 1 1   10    4   -9 o  1  165.30   10.77 
1 1 1   10    4   -8 o  1  225.70    9.43 
1 1 1   10    4   -7 o  1  108.10   16.24 
1 1 1   10    4   -6 o  1   93.25   16.34 
1 1 1   10    4   -5 o  1   86.95   19.48 
1 1 1   10    4   -4 o  1   44.46   19.55 
1 1 1   10    4   -3 o  1  140.50   12.23 
1 1 1   10    4   -2 o  1  211.30    8.87 
1 1 1   10    4   -1 o  1  161.70   11.54 
1 1 1   10    4    0 o  1  383.50   10.33 
1 1 1   10    4    1 o  1  109.40   14.80 
1 1 1   10    4    2 o  1   75.32   22.88 
1 1 1   10    4    3 o  1  147.60   10.72 
1 1 1   10    4    4 o  1  127.70   12.50 
1 1 1   10    4    5 o  1  227.70   10.74 
1 1 1   10    4    6 f  0  114.40   14.53 
1 1 1   10    4    7 o  1   42.73   20.18 
1 1 1   10    4    8 o  1  211.20    8.88 
1 1 1   10    4    9 o  1  415.60   11.30 
1 1 1   10    4   10 o  1  262.50    8.82 
1 1 1   10    4   11 o  1  151.60   11.02 
1 1 1   10    4   12 o  1  151.60   10.95 
1 1 1   10    4   13 f  0  141.50   15.12 
1 1 1   10    4   14 o  1  159.00   12.40 
1 1 1   10    4   15 o  1  137.10   14.17 
1 1 1   10    4   16 o  1  141.20   11.80 
1 1 1   10    4   17 o  1  145.20   11.68 
1 1 1   10    4   18 o  1   56.90   19.80 
1 1 1   10    4   19 o  1  152.20   12.62 
1 1 1   10    4   20 f  0  106.00   13.99 
1 1 1   10    4   21 o  1   98.92   14.51 
1 1 1   10    4   22 o  1  196.10   10.39 
1 1 1   10    4   23 o  1  148.80   11.06 
1 1 1   10    4   24 o  1   73.71   27.89 
1 1 1   10    4   25 o  1  141.40   11.55 
1 1 1   10    4   26 o  1   52.86   21.23 
1 1 1   10    4   27 o  1  157.80   11.49 
1 1 1   10    4   28 o  1   37.55   16.52 
1 1 1   10    4   29 o  1   70.16   16.82 
1 1 1   10    4   30 o  1   42.73   17.03 
1 1 1   10    4   31 o  1   65.83   19.18 
1 1 1   10    4   32 o  1   43.40   17.56 
1 1 1   10    4   33 o  1   63.12   17.92 
1 1 1   10    4   34 f  0  102.60   11.94 
1 1 1   10    4   35 o  1   41.27   16.11 
1 1 1   10    4   36 o  1   56.79   18.22 
1 1 1   10    4   37 o  1   46.87   17.74 
1 1 1   10    4   38 o  1   40.62   15.87 
1 1 1   10    4   39 o  1   33.23   15.06 
1 1 1   10    5  -38 o  1   21.44   10.72 
1 1 1   10    5  -37 o  1   30.50   14.12 
1 1 1   10    5  -36 f  0   38.65   16.06 
1 1 1   10    5  -35 o  1   30.04   14.41 
1 1 1   10    5  -34 o  1   86.22   13.82 
1 1 1   10    5  -33 o  1   98.95   13.78 
1 1 1   10    5  -32 o  1   56.99   18.85 
1 1 1   10    5  -31 o  1   61.41   20.76 
1 1 1   10    5  -30 o  1   75.43   15.86 
1 1 1   10    5  -29 o  1   42.22   18.10 
1 1 1   10    5  -28 o  1   47.49   18.83 
1 1 1   10    5  -27 o  1   46.12   18.35 
1 1 1   10    5  -26 o  1   88.69   15.62 
1 1 1   10    5  -25 o  1   83.23   17.66 
1 1 1   10    5  -24 o  1   98.19   16.06 
1 1 1   10    5  -23 o  1   45.38   18.96 
1 1 1   10    5  -22 o  1   58.18   19.93 
1 1 1   10    5  -21 o  1   29.92   14.84 
1 1 1   10    5  -20 o  1  163.60   12.64 
1 1 1   10    5  -19 o  1   77.94   21.08 
1 1 1   10    5  -18 o  1   57.82   22.05 
1 1 1   10    5  -17 o  1  276.90   12.18 
1 1 1   10    5  -16 o  1  196.90   30.82 
1 1 1   10    5  -15 o  1   52.09   20.44 
1 1 1   10    5  -14 o  1  119.70   17.38 
1 1 1   10    5  -13 o  1  165.20   12.71 
1 1 1   10    5  -12 o  1  230.50   10.48 
1 1 1   10    5  -11 o  1  227.10   11.56 
1 1 1   10    5  -10 o  1  133.50   11.83 
1 1 1   10    5   -9 o  1  244.60    8.26 
1 1 1   10    5   -8 o  1  246.00    8.78 
1 1 1   10    5   -7 o  1  171.70    9.70 
1 1 1   10    5   -6 o  1  177.30    9.13 
1 1 1   10    5   -5 o  1  324.40    9.20 
1 1 1   10    5   -4 o  1  220.10    9.80 
1 1 1   10    5   -3 o  1  299.60    9.66 
1 1 1   10    5   -2 f  0  232.90   11.46 
1 1 1   10    5   -1 o  1  190.10   16.59 
1 1 1   10    5    0 o  1  189.40   12.91 
1 1 1   10    5    1 o  1  102.50   25.71 
1 1 1   10    5    2 o  1  273.60   10.01 
1 1 1   10    5    3 o  1  315.50    8.66 
1 1 1   10    5    4 o  1  148.80   14.48 
1 1 1   10    5    5 o  1  158.50   15.14 
1 1 1   10    5    6 o  1  120.40   14.96 
1 1 1   10    5    7 o  1  118.80   15.18 
1 1 1   10    5    8 o  1  240.40    9.70 
1 1 1   10    5    9 o  1  180.00   12.09 
1 1 1   10    5   10 o  1  158.70   11.16 
1 1 1   10    5   11 o  1  185.40   59.39 
1 1 1   10    5   12 o  1   84.01   20.68 
1 1 1   10    5   13 o  1  318.30    9.40 
1 1 1   10    5   14 o  1  320.30   12.03 
1 1 1   10    5   15 f  0   46.45   19.94 
1 1 1   10    5   16 o  1   87.21   29.58 
1 1 1   10    5   17 o  1  117.20   15.95 
1 1 1   10    5   18 o  1  141.40   12.62 
1 1 1   10    5   19 o  1  200.10   11.13 
1 1 1   10    5   20 o  1  206.90    9.78 
1 1 1   10    5   21 o  1   92.19   18.18 
1 1 1   10    5   22 o  1  111.50   17.20 
1 1 1   10    5   23 o  1   85.27   19.42 
1 1 1   10    5   24 o  1   90.05   19.16 
1 1 1   10    5   25 o  1  113.90   16.84 
1 1 1   10    5   26 o  1   70.68   18.39 
1 1 1   10    5   27 o  1   40.83   17.55 
1 1 1   10    5   28 o  1   27.61   13.45 
1 1 1   10    5   29 o  1  148.20   10.68 
1 1 1   10    5   30 o  1   80.33   17.96 
1 1 1   10    5   31 o  1   44.54   17.96 
1 1 1   10    5   32 f  0   62.71   18.09 
1 1 1   10    5   33 o  1   33.31   14.78 
1 1 1   10    5   34 o  1   44.08   17.56 
1 1 1   10    5   35 o  1   49.26   18.60 
1 1 1   10    5   36 o  1   61.67   18.51 
1 1 1   10    5   37 o  1   30.12   14.18 
1 1 1   10    5   38 o  1   39.54   16.66 
1 1 1   10    6  -36 o  1   39.14   16.10 
1 1 1   10    6  -35 o  1   34.04   15.41 
1 1 1   10    6  -34 o  1   57.44   18.33 
1 1 1   10    6  -33 o  1   31.03   14.46 
1 1 1   10    6  -32 o  1   67.01   20.07 
1 1 1   10    6  -31 o  1   40.90   16.62 
1 1 1   10    6  -30 o  1   66.53   18.64 
1 1 1   10    6  -29 o  1   51.85   19.45 
1 1 1   10    6  -28 o  1   46.22   18.01 
1 1 1   10    6  -27 o  1   47.40   18.75 
1 1 1   10    6  -26 o  1  152.80   12.36 
1 1 1   10    6  -25 o  1   43.34   18.69 
1 1 1   10    6  -24 o  1   48.38   19.89 
1 1 1   10    6  -23 o  1   66.99   19.47 
1 1 1   10    6  -22 o  1   74.17   23.14 
1 1 1   10    6  -21 o  1   70.64   23.99 
1 1 1   10    6  -20 o  1   55.76   20.07 
1 1 1   10    6  -19 f  0  162.80   14.72 
1 1 1   10    6  -18 o  1  117.60   16.44 
1 1 1   10    6  -17 o  1  175.90   12.69 
1 1 1   10    6  -16 o  1   46.19   20.14 
1 1 1   10    6  -15 o  1  156.50   14.53 
1 1 1   10    6  -14 o  1   74.45   21.47 
1 1 1   10    6  -13 o  1   72.05   24.36 
1 1 1   10    6  -12 o  1  124.50   21.75 
1 1 1   10    6  -11 o  1  342.80    9.89 
1 1 1   10    6  -10 o  1  301.90   12.45 
1 1 1   10    6   -9 o  1  219.10   11.87 
1 1 1   10    6   -8 o  1  123.40   17.24 
1 1 1   10    6   -7 f  0  257.20   13.26 
1 1 1   10    6   -6 o  1  164.40   28.13 
1 1 1   10    6   -5 o  1  162.20   12.84 
1 1 1   10    6   -4 o  1  210.00   19.75 
1 1 1   10    6   -3 o  1  183.20   13.48 
1 1 1   10    6   -2 o  1  219.30   52.43 
1 1 1   10    6   -1 o  1  197.40   15.17 
1 1 1   10    6    0 o  1  163.80   19.29 
1 1 1   10    6    1 o  1  158.90   15.37 
1 1 1   10    6    2 o  1  111.40   25.90 
1 1 1   10    6    3 o  1  197.60   17.82 
1 1 1   10    6    4 o  1  198.60   11.54 
1 1 1   10    6    5 o  1  174.00   14.96 
1 1 1   10    6    6 o  1  181.00   15.00 
1 1 1   10    6    7 o  1  117.90   15.35 
1 1 1   10    6    8 o  1  239.80    9.98 
1 1 1   10    6    9 o  1  123.70   16.87 
1 1 1   10    6   10 o  1  109.10   17.16 
1 1 1   10    6   11 o  1  168.20   12.78 
1 1 1   10    6   12 o  1  155.10   62.83 
1 1 1   10    6   13 o  1  187.00   15.48 
1 1 1   10    6   14 o  1  142.60   16.17 
1 1 1   10    6   15 o  1  141.00   16.62 
1 1 1   10    6   16 o  1   65.50   22.06 
1 1 1   10    6   17 o  1   38.35   17.96 
1 1 1   10    6   18 o  1   62.17   21.55 
1 1 1   10    6   19 o  1  106.80   19.88 
1 1 1   10    6   20 o  1  101.10   18.40 
1 1 1   10    6   21 o  1   81.03   18.40 
1 1 1   10    6   22 o  1   94.50   14.57 
1 1 1   10    6   23 o  1   62.43   22.21 
1 1 1   10    6   24 o  1   41.20   17.61 
1 1 1   10    6   25 o  1   33.33   15.54 
1 1 1   10    6   26 o  1  104.40   13.96 
1 1 1   10    6   27 o  1   47.93   18.42 
1 1 1   10    6   28 o  1   40.42   17.82 
1 1 1   10    6   29 o  1   62.67   17.97 
1 1 1   10    6   30 o  1   42.15   15.98 
1 1 1   10    6   31 o  1   47.15   18.01 
1 1 1   10    6   32 o  1   38.14   17.58 
1 1 1   10    6   33 o  1   29.97   14.15 
1 1 1   10    6   34 o  1   32.20   15.19 
1 1 1   10    6   35 o  1   40.18   16.54 
1 1 1   10    6   36 f  0   26.47   12.78 
1 1 1   10    7  -35 o  1   44.21   16.91 
1 1 1   10    7  -34 o  1   31.54   14.40 
1 1 1   10    7  -33 o  1   44.53   17.56 
1 1 1   10    7  -32 o  1   52.19   17.06 
1 1 1   10    7  -31 o  1   69.33   18.64 
1 1 1   10    7  -30 o  1   30.81   14.44 
1 1 1   10    7  -29 o  1   47.00   18.37 
1 1 1   10    7  -28 o  1   36.55   16.72 
1 1 1   10    7  -27 o  1   44.91   17.63 
1 1 1   10    7  -26 o  1   48.97   18.69 
1 1 1   10    7  -25 o  1   47.13   17.79 
1 1 1   10    7  -24 o  1   57.08   18.68 
1 1 1   10    7  -23 o  1   50.23   18.79 
1 1 1   10    7  -22 o  1   50.97   18.80 
1 1 1   10    7  -21 o  1  141.20   11.39 
1 1 1   10    7  -20 o  1   35.45   16.76 
1 1 1   10    7  -19 o  1   78.54   19.65 
1 1 1   10    7  -18 o  1   55.66   20.41 
1 1 1   10    7  -17 o  1   54.42   21.35 
1 1 1   10    7  -16 o  1   69.53   20.31 
1 1 1   10    7  -15 o  1   80.17   16.93 
1 1 1   10    7  -14 o  1  191.80    9.44 
1 1 1   10    7  -13 o  1  157.10   11.18 
1 1 1   10    7  -12 o  1  106.40   13.11 
1 1 1   10    7  -11 o  1   52.07   18.74 
1 1 1   10    7  -10 o  1  174.00   10.32 
1 1 1   10    7   -9 o  1   53.14   19.84 
1 1 1   10    7   -8 o  1  314.80   11.04 
1 1 1   10    7   -7 o  1   87.73   31.29 
1 1 1   10    7   -6 o  1  211.70   50.44 
1 1 1   10    7   -5 o  1  264.50   10.62 
1 1 1   10    7   -4 o  1  223.70    9.48 
1 1 1   10    7   -3 o  1  163.90   12.36 
1 1 1   10    7   -2 o  1  214.30   10.06 
1 1 1   10    7   -1 o  1  245.20   10.37 
1 1 1   10    7    0 o  1   85.59   22.63 
1 1 1   10    7    1 o  1  131.70   17.17 
1 1 1   10    7    2 o  1  160.40   13.18 
1 1 1   10    7    3 o  1   76.87   24.89 
1 1 1   10    7    4 o  1   78.03   21.56 
1 1 1   10    7    5 o  1   53.01   20.80 
1 1 1   10    7    6 o  1  109.60   19.79 
1 1 1   10    7    7 o  1   45.53   19.36 
1 1 1   10    7    8 o  1  147.40   16.07 
1 1 1   10    7    9 o  1   70.63   20.81 
1 1 1   10    7   10 o  1  154.30   12.40 
1 1 1   10    7   11 o  1  110.50   13.83 
1 1 1   10    7   12 o  1  193.40   13.98 
1 1 1   10    7   13 o  1   62.09   19.16 
1 1 1   10    7   14 o  1  100.90   13.64 
1 1 1   10    7   15 o  1  186.30    9.03 
1 1 1   10    7   16 f  0   87.90   21.93 
1 1 1   10    7   17 o  1  163.10   11.31 
1 1 1   10    7   18 o  1   34.10   16.50 
1 1 1   10    7   19 o  1   86.65   19.39 
1 1 1   10    7   20 o  1  115.20   13.25 
1 1 1   10    7   21 o  1   54.35   19.68 
1 1 1   10    7   22 o  1   35.07   16.26 
1 1 1   10    7   23 o  1   85.69   16.12 
1 1 1   10    7   24 o  1   78.03   15.84 
1 1 1   10    7   25 o  1   99.72   17.05 
1 1 1   10    7   26 o  1   56.76   20.45 
1 1 1   10    7   27 o  1  164.60   12.36 
1 1 1   10    7   28 o  1   55.36   20.26 
1 1 1   10    7   29 o  1   30.58   14.75 
1 1 1   10    7   30 o  1   40.69   17.43 
1 1 1   10    7   31 o  1   64.72   15.92 
1 1 1   10    7   32 o  1   45.19   17.69 
1 1 1   10    7   33 f  0   40.36   19.54 
1 1 1   10    7   34 o  1   41.74   16.64 
1 1 1   10    7   35 o  1   42.26   17.30 
1 1 1   10    8  -33 o  1   61.89   16.10 
1 1 1   10    8  -32 f  0   28.51   13.48 
1 1 1   10    8  -31 o  1   34.77   14.74 
1 1 1   10    8  -30 o  1   30.02   14.12 
1 1 1   10    8  -29 o  1   25.42   12.59 
1 1 1   10    8  -28 o  1   50.42   16.23 
1 1 1   10    8  -27 o  1   57.40   19.58 
1 1 1   10    8  -26 o  1   57.59   26.86 
1 1 1   10    8  -25 o  1   61.39   17.89 
1 1 1   10    8  -24 o  1   47.02   17.32 
1 1 1   10    8  -23 o  1   52.77   17.62 
1 1 1   10    8  -22 o  1   50.92   18.76 
1 1 1   10    8  -21 o  1   54.89   18.12 
1 1 1   10    8  -20 o  1   76.51   16.74 
1 1 1   10    8  -19 o  1   75.26   16.16 
1 1 1   10    8  -18 o  1   98.14   12.93 
1 1 1   10    8  -17 o  1   44.43   18.13 
1 1 1   10    8  -16 o  1  161.50   14.06 
1 1 1   10    8  -15 f  0   33.06   15.92 
1 1 1   10    8  -14 o  1  115.10   14.04 
1 1 1   10    8  -13 o  1  161.00   13.59 
1 1 1   10    8  -12 o  1  151.60   11.18 
1 1 1   10    8  -11 o  1  151.60   12.08 
1 1 1   10    8  -10 o  1   65.77   21.02 
1 1 1   10    8   -9 o  1   41.17   17.94 
1 1 1   10    8   -8 o  1   98.71   13.39 
1 1 1   10    8   -7 o  1   49.18   18.74 
1 1 1   10    8   -6 o  1   49.74   21.46 
1 1 1   10    8   -5 o  1  123.20   13.18 
1 1 1   10    8   -4 o  1  101.40   16.61 
1 1 1   10    8   -3 o  1  185.80   12.59 
1 1 1   10    8   -2 o  1  128.40   15.76 
1 1 1   10    8   -1 o  1  122.20   18.51 
1 1 1   10    8    0 o  1   82.31   20.64 
1 1 1   10    8    1 o  1  117.20   16.14 
1 1 1   10    8    2 o  1   54.91   21.71 
1 1 1   10    8    3 f  0  151.20   13.64 
1 1 1   10    8    4 o  1  154.70   11.99 
1 1 1   10    8    5 o  1   47.95   20.94 
1 1 1   10    8    6 o  1   44.69   18.98 
1 1 1   10    8    7 o  1   54.76   21.46 
1 1 1   10    8    8 o  1  203.80   12.35 
1 1 1   10    8    9 f  0   65.34   20.43 
1 1 1   10    8   10 o  1  151.70   10.83 
1 1 1   10    8   11 o  1   39.16   18.35 
1 1 1   10    8   12 o  1  149.70   10.55 
1 1 1   10    8   13 o  1  213.20   11.80 
1 1 1   10    8   14 o  1  162.60   11.55 
1 1 1   10    8   15 o  1   36.18   16.32 
1 1 1   10    8   16 o  1   49.51   19.77 
1 1 1   10    8   17 o  1  124.50   12.71 
1 1 1   10    8   18 o  1   56.31   19.60 
1 1 1   10    8   19 o  1   87.68   17.07 
1 1 1   10    8   20 f  0   77.69   16.61 
1 1 1   10    8   21 o  1   68.25   19.42 
1 1 1   10    8   22 o  1   55.13   17.93 
1 1 1   10    8   23 o  1   53.17   18.44 
1 1 1   10    8   24 o  1  163.20    9.17 
1 1 1   10    8   25 o  1   50.06   20.09 
1 1 1   10    8   26 o  1   54.43   20.26 
1 1 1   10    8   27 o  1   48.74   18.02 
1 1 1   10    8   28 o  1   42.04   17.85 
1 1 1   10    8   29 o  1   30.36   14.19 
1 1 1   10    8   30 o  1   42.43   17.69 
1 1 1   10    8   31 o  1   41.94   16.88 
1 1 1   10    8   32 o  1   70.09   18.04 
1 1 1   10    8   33 o  1   24.69   12.11 
1 1 1   10    9  -31 o  1   31.64   14.31 
1 1 1   10    9  -30 o  1   51.98   17.54 
1 1 1   10    9  -29 o  1   27.70   13.10 
1 1 1   10    9  -28 o  1   32.17   14.98 
1 1 1   10    9  -27 o  1   23.28   11.73 
1 1 1   10    9  -26 o  1   29.66   14.41 
1 1 1   10    9  -25 o  1   67.10   18.61 
1 1 1   10    9  -24 o  1   35.63   15.87 
1 1 1   10    9  -23 o  1   39.76   19.48 
1 1 1   10    9  -22 o  1   32.43   15.19 
1 1 1   10    9  -21 o  1   31.65   14.98 
1 1 1   10    9  -20 o  1   57.93   20.41 
1 1 1   10    9  -19 o  1  115.00    9.89 
1 1 1   10    9  -18 o  1   81.56   16.03 
1 1 1   10    9  -17 o  1  138.70   10.20 
1 1 1   10    9  -16 o  1   98.27   12.57 
1 1 1   10    9  -15 o  1  103.70   15.96 
1 1 1   10    9  -14 o  1   76.97   21.06 
1 1 1   10    9  -13 o  1   36.56   16.82 
1 1 1   10    9  -12 o  1  132.40   10.87 
1 1 1   10    9  -11 o  1  100.50   14.60 
1 1 1   10    9  -10 f  0   67.84   21.45 
1 1 1   10    9   -9 o  1  103.60   13.98 
1 1 1   10    9   -8 o  1  110.20   13.71 
1 1 1   10    9   -7 o  1  162.70   11.28 
1 1 1   10    9   -6 o  1  168.50   12.59 
1 1 1   10    9   -5 o  1   70.73   21.27 
1 1 1   10    9   -4 o  1   46.80   18.68 
1 1 1   10    9   -3 o  1  174.30   12.11 
1 1 1   10    9   -2 o  1  168.30   12.80 
1 1 1   10    9   -1 o  1   71.88   21.31 
1 1 1   10    9    0 o  1  140.90   12.65 
1 1 1   10    9    1 o  1   56.31   21.12 
1 1 1   10    9    2 o  1   62.01   21.47 
1 1 1   10    9    3 o  1   75.19   20.12 
1 1 1   10    9    4 o  1   75.87   18.92 
1 1 1   10    9    5 o  1   99.30   16.23 
1 1 1   10    9    6 o  1  114.20   13.28 
1 1 1   10    9    7 o  1   37.34   17.03 
1 1 1   10    9    8 o  1  138.20   13.94 
1 1 1   10    9    9 o  1  110.10   14.31 
1 1 1   10    9   10 o  1  139.60   10.14 
1 1 1   10    9   11 o  1  147.80   14.50 
1 1 1   10    9   12 o  1  155.40    9.70 
1 1 1   10    9   13 o  1   86.55   17.58 
1 1 1   10    9   14 o  1  132.60   10.22 
1 1 1   10    9   15 o  1   53.16   20.40 
1 1 1   10    9   16 o  1   64.51   18.71 
1 1 1   10    9   17 o  1  136.00   11.81 
1 1 1   10    9   18 o  1  109.60   12.60 
1 1 1   10    9   19 o  1   60.52   19.90 
1 1 1   10    9   20 o  1   41.21   18.04 
1 1 1   10    9   21 o  1   50.15   18.67 
1 1 1   10    9   22 o  1   56.30   18.79 
1 1 1   10    9   23 o  1   29.20   13.71 
1 1 1   10    9   24 o  1  109.00   10.46 
1 1 1   10    9   25 o  1   38.93   16.95 
1 1 1   10    9   26 f  0   94.60   14.83 
1 1 1   10    9   27 o  1   43.80   17.46 
1 1 1   10    9   28 o  1   22.25   11.15 
1 1 1   10    9   29 o  1   25.99   12.60 
1 1 1   10    9   30 o  1   36.85   16.20 
1 1 1   10    9   31 o  1   42.07   16.86 
1 1 1   10   10    0 o  1   33.78   16.74 
1 1 1   10   10    1 o  1   48.21   20.01 
1 1 1   10   10    2 o  1   89.88   13.85 
1 1 1   10   10    3 o  1   68.98   21.20 
1 1 1   10   10    4 o  1  103.70   14.53 
1 1 1   10   10    5 o  1   88.90   17.15 
1 1 1   10   10    6 o  1  136.30   13.50 
1 1 1   10   10    7 o  1   53.66   20.05 
1 1 1   10   10    8 o  1   88.68   17.99 
1 1 1   10   10    9 o  1   42.09   18.63 
1 1 1   10   10   10 o  1   42.95   17.47 
1 1 1   10   10   11 o  1   86.34   14.24 
1 1 1   10   10   12 o  1   43.62   18.67 
1 1 1   10   10   13 o  1   63.88   21.83 
1 1 1   10   10   14 o  1   50.58   18.98 
1 1 1   10   10   15 o  1  133.20   10.74 
1 1 1   10   10   16 o  1   27.56   13.33 
1 1 1   10   10   17 o  1   50.01   19.58 
1 1 1   10   10   18 o  1   53.66   18.25 
1 1 1   10   10   19 o  1   26.72   13.07 
1 1 1   10   10   20 o  1   38.90   17.81 
1 1 1   10   10   21 o  1   52.89   19.59 
1 1 1   10   10   22 o  1   95.86   15.45 
1 1 1   10   10   23 o  1   38.13   16.02 
1 1 1   10   10   24 o  1   30.32   14.32 
1 1 1   10   10   25 o  1   46.32   19.13 
1 1 1   10   10   26 o  1   37.01   16.99 
1 1 1   10   10   27 o  1   35.90   15.47 
1 1 1   10   10   28 o  1   20.34   10.26 
1 1 1   11    0  -41 o  1   58.53   21.86 
1 1 1   11    0  -40 o  1   73.87   19.11 
1 1 1   11    0  -39 o  1   34.30   22.71 
1 1 1   11    0  -38 o  1   49.87   23.08 
1 1 1   11    0  -37 o  1  158.50   13.48 
1 1 1   11    0  -36 o  1   45.17   24.57 
1 1 1   11    0  -35 o  1   29.37   19.12 
1 1 1   11    0  -34 o  1  263.70   15.33 
1 1 1   11    0  -33 o  1   34.71   22.42 
1 1 1   11    0  -32 o  1   61.98   28.68 
1 1 1   11    0  -31 o  1   84.36   26.53 
1 1 1   11    0  -30 o  1   21.82   15.73 
1 1 1   11    0  -29 o  1  128.10   15.36 
1 1 1   11    0  -28 o  1   98.80   22.47 
1 1 1   11    0  -27 o  1   37.32   23.39 
1 1 1   11    0  -26 o  1   87.27   28.12 
1 1 1   11    0  -25 o  1   74.65   27.27 
1 1 1   11    0  -24 o  1  139.10   16.01 
1 1 1   11    0  -23 o  1  138.40   25.21 
1 1 1   11    0  -22 o  1   49.17   27.93 
1 1 1   11    0  -21 o  1   78.47   27.20 
1 1 1   11    0  -20 o  1  112.90   27.22 
1 1 1   11    0  -19 o  1   89.00   23.41 
1 1 1   11    0  -18 o  1  212.90   12.36 
1 1 1   11    0  -17 o  1  185.80   16.27 
1 1 1   11    0  -16 o  1  158.90   13.65 
1 1 1   11    0  -15 o  1  173.60   15.46 
1 1 1   11    0  -14 o  1  249.40    9.63 
1 1 1   11    0  -13 o  1  297.50   11.44 
1 1 1   11    0  -12 o  1   44.58   25.91 
1 1 1   11    0  -11 o  1   53.21   28.85 
1 1 1   11    0  -10 o  1   77.15   27.95 
1 1 1   11    0   -9 o  1  457.20   15.33 
1 1 1   11    0   -8 o  1  129.20   16.81 
1 1 1   11    0   -7 o  1  130.50   15.47 
1 1 1   11    0   -6 o  1   37.25   22.91 
1 1 1   11    0   -5 o  1  217.40   13.48 
1 1 1   11    0   -4 o  1  188.90   10.27 
1 1 1   11    0   -3 o  1  200.90   10.79 
1 1 1   11    0   -2 o  1  174.70   15.47 
1 1 1   11    0   -1 f  0  527.30   12.25 
1 1 1   11    0    0 o  1  117.30   29.41 
1 1 1   11    0    1 o  1  406.50   14.38 
1 1 1   11    0    2 o  1  151.90   12.58 
1 1 1   11    0    3 f  0  302.60    8.56 
1 1 1   11    0    4 o  1  163.60   13.77 
1 1 1   11    0    5 o  1  717.70   20.70 
1 1 1   11    0    6 o  1   65.27   29.19 
1 1 1   11    0    7 o  1  433.30   11.46 
1 1 1   11    0    8 o  1  207.80   13.63 
1 1 1   11    0    9 o  1  173.90   14.24 
1 1 1   11    0   10 o  1  189.40   14.09 
1 1 1   11    0   11 o  1  173.60   14.85 
1 1 1   11    0   12 o  1  164.10   16.24 
1 1 1   11    0   13 o  1  176.10   13.68 
1 1 1   11    0   14 o  1  577.10   15.06 
1 1 1   11    0   15 o  1  203.20   14.42 
1 1 1   11    0   16 o  1  107.90   25.95 
1 1 1   11    0   17 o  1  194.30   18.80 
1 1 1   11    0   18 o  1  195.80   12.09 
1 1 1   11    0   19 o  1  218.40   13.34 
1 1 1   11    0   20 o  1   38.50   26.86 
1 1 1   11    0   21 o  1   89.63   27.83 
1 1 1   11    0   22 o  1  285.40   12.52 
1 1 1   11    0   23 o  1   37.35   25.07 
1 1 1   11    0   24 o  1   30.34   21.35 
1 1 1   11    0   25 o  1  166.90   19.77 
1 1 1   11    0   26 o  1  266.10   18.66 
1 1 1   11    0   27 o  1  128.10   18.15 
1 1 1   11    0   28 o  1   60.38   37.14 
1 1 1   11    0   29 o  1  137.30   19.30 
1 1 1   11    0   30 o  1  166.10   16.32 
1 1 1   11    0   31 o  1   46.83   25.48 
1 1 1   11    0   32 o  1   57.42   27.91 
1 1 1   11    0   33 f  0   46.20   23.22 
1 1 1   11    0   34 o  1   41.92   23.09 
1 1 1   11    0   35 o  1   89.80   15.83 
1 1 1   11    0   36 o  1  132.10   11.27 
1 1 1   11    0   37 o  1   18.36   13.27 
1 1 1   11    0   38 o  1   77.82   27.88 
1 1 1   11    0   39 o  1   18.05   12.98 
1 1 1   11    0   40 o  1   16.96   12.12 
1 1 1   11    0   41 o  1   61.71   23.97 
1 1 1   11    1  -40 o  1   39.61   15.54 
1 1 1   11    1  -39 o  1   28.75   13.39 
1 1 1   11    1  -38 o  1   53.48   17.44 
1 1 1   11    1  -37 o  1   90.32   12.78 
1 1 1   11    1  -36 o  1   90.20   11.92 
1 1 1   11    1  -35 o  1   79.25   15.12 
1 1 1   11    1  -34 o  1   80.70   12.57 
1 1 1   11    1  -33 o  1  139.50    9.62 
1 1 1   11    1  -32 o  1   28.57   13.37 
1 1 1   11    1  -31 o  1   53.04   17.82 
1 1 1   11    1  -30 f  0  114.80   12.61 
1 1 1   11    1  -29 o  1   27.49   13.63 
1 1 1   11    1  -28 f  0   62.11   20.68 
1 1 1   11    1  -27 o  1  139.50   11.57 
1 1 1   11    1  -26 o  1   82.54   17.92 
1 1 1   11    1  -25 f  0  210.40    9.47 
1 1 1   11    1  -24 o  1   88.11   18.53 
1 1 1   11    1  -23 o  1  407.80   11.38 
1 1 1   11    1  -22 o  1  144.90   12.37 
1 1 1   11    1  -21 o  1  118.40   14.00 
1 1 1   11    1  -20 o  1   42.62   18.60 
1 1 1   11    1  -19 f  0  141.00   12.10 
1 1 1   11    1  -18 o  1  169.40   11.74 
1 1 1   11    1  -17 o  1  214.80    8.73 
1 1 1   11    1  -16 o  1  258.90    8.53 
1 1 1   11    1  -15 o  1  166.80   11.44 
1 1 1   11    1  -14 o  1  172.40    9.92 
1 1 1   11    1  -13 o  1  232.30    8.75 
1 1 1   11    1  -12 o  1  285.70    7.58 
1 1 1   11    1  -11 f  0  223.20    8.78 
1 1 1   11    1  -10 o  1  270.90    8.29 
1 1 1   11    1   -9 o  1  167.40    9.71 
1 1 1   11    1   -8 o  1  292.70    7.22 
1 1 1   11    1   -7 o  1  169.70    9.08 
1 1 1   11    1   -6 o  1   51.94   19.74 
1 1 1   11    1   -5 o  1  177.10    8.37 
1 1 1   11    1   -4 o  1  163.90    8.81 
1 1 1   11    1   -3 o  1  274.40    7.36 
1 1 1   11    1   -2 o  1  176.50   10.15 
1 1 1   11    1   -1 o  1  112.90   15.16 
1 1 1   11    1    0 o  1  150.80   15.44 
1 1 1   11    1    1 o  1  173.70    9.97 
1 1 1   11    1    2 o  1  186.60    9.16 
1 1 1   11    1    3 o  1  157.90    9.74 
1 1 1   11    1    4 o  1  179.10    9.76 
1 1 1   11    1    5 o  1  154.20   10.15 
1 1 1   11    1    6 o  1  256.70    7.22 
1 1 1   11    1    7 o  1  319.50    7.56 
1 1 1   11    1    8 o  1  337.80    8.53 
1 1 1   11    1    9 o  1  157.90   10.79 
1 1 1   11    1   10 f  0  160.10    9.77 
1 1 1   11    1   11 o  1  224.50    7.91 
1 1 1   11    1   12 f  0  167.30    9.79 
1 1 1   11    1   13 o  1  324.20    7.95 
1 1 1   11    1   14 o  1  312.50    7.76 
1 1 1   11    1   15 o  1  153.50   56.12 
1 1 1   11    1   16 o  1  585.70   11.53 
1 1 1   11    1   17 o  1  493.40   11.84 
1 1 1   11    1   18 o  1  533.00   11.24 
1 1 1   11    1   19 o  1  280.50    9.91 
1 1 1   11    1   20 f  0  433.80   10.61 
1 1 1   11    1   21 o  1  124.40   12.37 
1 1 1   11    1   22 o  1  171.40   10.51 
1 1 1   11    1   23 o  1  157.00   10.39 
1 1 1   11    1   24 o  1  193.60    9.16 
1 1 1   11    1   25 o  1   87.37   16.98 
1 1 1   11    1   26 f  0   61.23   20.39 
1 1 1   11    1   27 o  1   88.45   17.06 
1 1 1   11    1   28 o  1  167.90    9.96 
1 1 1   11    1   29 o  1   41.16   18.22 
1 1 1   11    1   30 o  1   48.57   19.26 
1 1 1   11    1   31 o  1   44.34   17.59 
1 1 1   11    1   32 o  1   54.66   17.13 
1 1 1   11    1   33 o  1   31.87   14.51 
1 1 1   11    1   34 o  1  104.90   10.28 
1 1 1   11    1   35 o  1   32.28   15.16 
1 1 1   11    1   36 o  1   43.17   17.24 
1 1 1   11    1   37 o  1  103.60   12.21 
1 1 1   11    1   38 o  1   36.83   15.22 
1 1 1   11    1   39 o  1   67.03   16.59 
1 1 1   11    1   40 o  1   66.34   14.59 
1 1 1   11    2  -40 o  1   54.81   15.37 
1 1 1   11    2  -39 f  0   37.71   15.72 
1 1 1   11    2  -38 o  1   57.54   19.25 
1 1 1   11    2  -37 o  1   39.60   15.62 
1 1 1   11    2  -36 o  1   97.27   10.27 
1 1 1   11    2  -35 o  1   34.72   15.12 
1 1 1   11    2  -34 o  1  122.10   10.26 
1 1 1   11    2  -33 o  1   27.45   13.36 
1 1 1   11    2  -32 o  1  118.80   12.45 
1 1 1   11    2  -31 f  0   72.38   17.94 
1 1 1   11    2  -30 o  1  113.20   11.59 
1 1 1   11    2  -29 o  1  102.30   14.52 
1 1 1   11    2  -28 o  1   88.06   23.23 
1 1 1   11    2  -27 o  1  175.30    9.19 
1 1 1   11    2  -26 o  1  120.60   14.46 
1 1 1   11    2  -25 o  1  100.20   12.51 
1 1 1   11    2  -24 o  1  154.90    9.30 
1 1 1   11    2  -23 o  1  132.70    9.18 
1 1 1   11    2  -22 o  1  168.10   10.83 
1 1 1   11    2  -21 o  1   46.52   18.93 
1 1 1   11    2  -20 o  1  137.90   11.84 
1 1 1   11    2  -19 o  1  193.00    9.94 
1 1 1   11    2  -18 o  1  241.10    8.24 
1 1 1   11    2  -17 o  1  181.30   10.63 
1 1 1   11    2  -16 o  1  141.90   15.68 
1 1 1   11    2  -15 o  1  289.40    8.65 
1 1 1   11    2  -14 o  1   69.49   21.30 
1 1 1   11    2  -13 o  1   53.75   21.66 
1 1 1   11    2  -12 o  1  233.60   19.67 
1 1 1   11    2  -11 o  1  331.30    8.17 
1 1 1   11    2  -10 o  1  104.60   18.81 
1 1 1   11    2   -9 o  1  238.20    8.67 
1 1 1   11    2   -8 o  1  262.60    8.23 
1 1 1   11    2   -7 o  1  281.50    8.27 
1 1 1   11    2   -6 o  1  102.70   16.92 
1 1 1   11    2   -5 o  1  305.50    9.97 
1 1 1   11    2   -4 o  1  200.70    9.95 
1 1 1   11    2   -3 o  1  210.80    7.16 
1 1 1   11    2   -2 o  1   81.54   18.98 
1 1 1   11    2   -1 o  1  239.90    7.93 
1 1 1   11    2    0 o  1  264.70    9.20 
1 1 1   11    2    1 o  1   37.43   17.56 
1 1 1   11    2    2 f  0  140.30   12.73 
1 1 1   11    2    3 o  1  386.90    8.85 
1 1 1   11    2    4 o  1  157.00   10.63 
1 1 1   11    2    5 o  1   73.84   20.84 
1 1 1   11    2    6 o  1  142.50   11.41 
1 1 1   11    2    7 o  1  144.90   11.75 
1 1 1   11    2    8 o  1  215.90    9.12 
1 1 1   11    2    9 o  1   70.35   23.32 
1 1 1   11    2   10 o  1  277.70    8.86 
1 1 1   11    2   11 o  1  283.20    9.30 
1 1 1   11    2   12 o  1  207.90   81.75 
1 1 1   11    2   13 o  1  224.20    9.14 
1 1 1   11    2   14 o  1  115.50   13.46 
1 1 1   11    2   15 o  1  508.10   11.68 
1 1 1   11    2   16 o  1   97.97   30.02 
1 1 1   11    2   17 o  1  156.80   10.84 
1 1 1   11    2   18 f  0  312.40    8.73 
1 1 1   11    2   19 o  1   39.08   18.07 
1 1 1   11    2   20 o  1   68.28   23.94 
1 1 1   11    2   21 o  1  125.30   11.05 
1 1 1   11    2   22 o  1   58.97   20.14 
1 1 1   11    2   23 o  1  227.20    9.24 
1 1 1   11    2   24 o  1   64.24   20.51 
1 1 1   11    2   25 o  1   46.83   18.02 
1 1 1   11    2   26 o  1   60.89   18.58 
1 1 1   11    2   27 o  1  112.20   11.31 
1 1 1   11    2   28 o  1   89.46   14.73 
1 1 1   11    2   29 o  1  110.10    9.64 
1 1 1   11    2   30 o  1   63.53   15.28 
1 1 1   11    2   31 o  1  148.90   10.11 
1 1 1   11    2   32 o  1   50.02   16.59 
1 1 1   11    2   33 o  1   59.62   17.62 
1 1 1   11    2   34 o  1  104.00   10.11 
1 1 1   11    2   35 o  1   64.65   16.17 
1 1 1   11    2   36 o  1   78.11   16.93 
1 1 1   11    2   37 o  1   37.15   15.50 
1 1 1   11    2   38 o  1   26.99   12.80 
1 1 1   11    2   39 o  1   93.11   14.34 
1 1 1   11    2   40 o  1   63.33   14.29 
1 1 1   11    3  -38 o  1  102.30   11.74 
1 1 1   11    3  -37 o  1   58.48   17.05 
1 1 1   11    3  -36 o  1  100.80   12.57 
1 1 1   11    3  -35 o  1   80.89   14.30 
1 1 1   11    3  -34 o  1   78.85   16.67 
1 1 1   11    3  -33 o  1   42.84   16.58 
1 1 1   11    3  -32 o  1   98.44   12.36 
1 1 1   11    3  -31 o  1   35.65   16.19 
1 1 1   11    3  -30 f  0  124.10   12.99 
1 1 1   11    3  -29 o  1   31.37   15.20 
1 1 1   11    3  -28 o  1   40.48   17.77 
1 1 1   11    3  -27 o  1  128.40   11.35 
1 1 1   11    3  -26 o  1   54.02   20.63 
1 1 1   11    3  -25 o  1   44.19   18.24 
1 1 1   11    3  -24 o  1   81.44   15.77 
1 1 1   11    3  -23 o  1   88.42   16.38 
1 1 1   11    3  -22 f  0  129.90   11.16 
1 1 1   11    3  -21 o  1   60.30   21.41 
1 1 1   11    3  -20 o  1   60.11   21.69 
1 1 1   11    3  -19 o  1  159.90   10.36 
1 1 1   11    3  -18 o  1  219.00   11.54 
1 1 1   11    3  -17 o  1   69.97   28.76 
1 1 1   11    3  -16 o  1  142.40   12.79 
1 1 1   11    3  -15 o  1   88.12   18.57 
1 1 1   11    3  -14 o  1   42.09   20.02 
1 1 1   11    3  -13 o  1   55.03   22.48 
1 1 1   11    3  -12 o  1   85.40   20.45 
1 1 1   11    3  -11 o  1  233.30    9.22 
1 1 1   11    3  -10 f  0  242.90    9.90 
1 1 1   11    3   -9 o  1  212.50   10.33 
1 1 1   11    3   -8 o  1  239.80   11.40 
1 1 1   11    3   -7 o  1  296.50    8.68 
1 1 1   11    3   -6 o  1  142.10   10.85 
1 1 1   11    3   -5 o  1  168.50   10.74 
1 1 1   11    3   -4 o  1  145.80   11.45 
1 1 1   11    3   -3 o  1  193.60    9.62 
1 1 1   11    3   -2 o  1  198.70   11.17 
1 1 1   11    3   -1 o  1  100.60   17.18 
1 1 1   11    3    0 o  1  169.90    9.57 
1 1 1   11    3    1 o  1  275.00    7.95 
1 1 1   11    3    2 o  1  227.20    8.93 
1 1 1   11    3    3 o  1  140.90   12.87 
1 1 1   11    3    4 o  1  253.10    9.64 
1 1 1   11    3    5 o  1  205.60    9.36 
1 1 1   11    3    6 o  1  151.90   13.24 
1 1 1   11    3    7 o  1  318.00    8.98 
1 1 1   11    3    8 o  1  258.10   13.55 
1 1 1   11    3    9 o  1  244.20   10.28 
1 1 1   11    3   10 o  1  120.10   15.98 
1 1 1   11    3   11 o  1   67.41   23.61 
1 1 1   11    3   12 o  1  273.70    8.48 
1 1 1   11    3   13 o  1  181.10   10.58 
1 1 1   11    3   14 o  1  194.30   14.05 
1 1 1   11    3   15 o  1  230.80    8.14 
1 1 1   11    3   16 o  1  124.50   13.67 
1 1 1   11    3   17 o  1  176.70   10.40 
1 1 1   11    3   18 f  0  180.30   11.27 
1 1 1   11    3   19 o  1  253.70    9.76 
1 1 1   11    3   20 o  1   55.00   21.66 
1 1 1   11    3   21 o  1  156.00    9.56 
1 1 1   11    3   22 o  1   63.55   20.11 
1 1 1   11    3   23 o  1  197.80    9.79 
1 1 1   11    3   24 o  1  132.90   10.76 
1 1 1   11    3   25 o  1  214.00    9.81 
1 1 1   11    3   26 o  1   60.87   17.88 
1 1 1   11    3   27 o  1  102.00   15.50 
1 1 1   11    3   28 o  1  132.10   13.31 
1 1 1   11    3   29 o  1  143.70   13.73 
1 1 1   11    3   30 o  1   42.81   19.45 
1 1 1   11    3   31 o  1   43.99   17.50 
1 1 1   11    3   32 o  1   59.79   17.34 
1 1 1   11    3   33 o  1   73.21   31.89 
1 1 1   11    3   34 o  1   37.79   16.39 
1 1 1   11    3   35 o  1   36.44   15.46 
1 1 1   11    3   36 o  1   62.81   15.96 
1 1 1   11    3   37 o  1   52.29   14.50 
1 1 1   11    3   38 o  1   25.27   12.45 
1 1 1   11    4  -37 o  1   55.08   16.59 
1 1 1   11    4  -36 o  1   24.62   12.09 
1 1 1   11    4  -35 o  1   71.77   14.77 
1 1 1   11    4  -34 o  1   23.84   11.78 
1 1 1   11    4  -33 o  1  111.10   12.19 
1 1 1   11    4  -32 o  1   46.10   17.35 
1 1 1   11    4  -31 o  1   41.61   17.13 
1 1 1   11    4  -30 o  1  116.40   13.96 
1 1 1   11    4  -29 o  1   79.91   17.20 
1 1 1   11    4  -28 o  1   71.42   22.47 
1 1 1   11    4  -27 o  1   61.66   16.92 
1 1 1   11    4  -26 o  1   46.14   18.32 
1 1 1   11    4  -25 o  1   95.12   17.74 
1 1 1   11    4  -24 o  1  118.80   14.52 
1 1 1   11    4  -23 f  0   53.16   21.26 
1 1 1   11    4  -22 o  1   51.36   19.60 
1 1 1   11    4  -21 o  1   79.37   20.22 
1 1 1   11    4  -20 o  1  162.30   15.75 
1 1 1   11    4  -19 o  1   41.33   18.39 
1 1 1   11    4  -18 o  1  131.30   14.49 
1 1 1   11    4  -17 o  1   38.31   17.80 
1 1 1   11    4  -16 f  0   52.82   22.14 
1 1 1   11    4  -15 o  1  112.40   45.30 
1 1 1   11    4  -14 o  1   43.93   20.67 
1 1 1   11    4  -13 o  1   66.17   22.94 
1 1 1   11    4  -12 o  1  141.60   16.40 
1 1 1   11    4  -11 o  1   73.37   26.25 
1 1 1   11    4  -10 o  1  169.10   46.67 
1 1 1   11    4   -9 o  1  177.20   12.55 
1 1 1   11    4   -8 o  1  188.10   12.71 
1 1 1   11    4   -7 o  1  294.80    9.86 
1 1 1   11    4   -6 o  1  148.20   14.19 
1 1 1   11    4   -5 o  1   69.01   22.04 
1 1 1   11    4   -4 o  1  219.50    9.70 
1 1 1   11    4   -3 o  1  127.50   15.02 
1 1 1   11    4   -2 o  1  167.60   13.24 
1 1 1   11    4   -1 o  1  290.90   11.68 
1 1 1   11    4    0 o  1  159.40   13.88 
1 1 1   11    4    1 o  1   94.19   24.05 
1 1 1   11    4    2 o  1  198.20   10.76 
1 1 1   11    4    3 o  1  261.40    8.15 
1 1 1   11    4    4 o  1  166.20    9.95 
1 1 1   11    4    5 f  0  200.30   10.68 
1 1 1   11    4    6 o  1  108.80   17.68 
1 1 1   11    4    7 o  1  120.70   21.28 
1 1 1   11    4    8 o  1  103.20   19.22 
1 1 1   11    4    9 o  1   92.70   29.12 
1 1 1   11    4   10 o  1  121.20   23.85 
1 1 1   11    4   11 o  1   49.43   22.18 
1 1 1   11    4   12 o  1  208.80   13.44 
1 1 1   11    4   13 o  1  170.30   13.26 
1 1 1   11    4   14 o  1  289.90   12.33 
1 1 1   11    4   15 o  1   49.44   21.83 
1 1 1   11    4   16 o  1  148.20   14.04 
1 1 1   11    4   17 o  1  148.00   18.99 
1 1 1   11    4   18 f  0  121.50   22.75 
1 1 1   11    4   19 o  1  240.90   10.61 
1 1 1   11    4   20 o  1   56.67   21.02 
1 1 1   11    4   21 o  1  130.20   14.39 
1 1 1   11    4   22 o  1   33.59   15.99 
1 1 1   11    4   23 o  1   92.69   17.76 
1 1 1   11    4   24 o  1  134.90   13.08 
1 1 1   11    4   25 o  1  112.10   16.57 
1 1 1   11    4   26 o  1   46.63   19.65 
1 1 1   11    4   27 o  1  110.80   16.41 
1 1 1   11    4   28 o  1   63.95   20.54 
1 1 1   11    4   29 o  1   98.15   17.33 
1 1 1   11    4   30 o  1   58.29   19.17 
1 1 1   11    4   31 o  1   33.34   15.71 
1 1 1   11    4   32 o  1   36.49   15.96 
1 1 1   11    4   33 f  0   31.75   15.37 
1 1 1   11    4   34 o  1   72.25   16.82 
1 1 1   11    4   35 o  1   30.88   14.62 
1 1 1   11    4   36 o  1   44.50   17.85 
1 1 1   11    4   37 o  1   63.63   17.28 
1 1 1   11    5  -36 o  1   38.77   16.84 
1 1 1   11    5  -35 o  1   70.56   15.15 
1 1 1   11    5  -34 o  1   32.21   15.18 
1 1 1   11    5  -33 o  1   28.88   13.83 
1 1 1   11    5  -32 o  1   42.55   17.28 
1 1 1   11    5  -31 o  1  122.40   11.72 
1 1 1   11    5  -30 o  1   43.45   17.49 
1 1 1   11    5  -29 o  1  120.10   11.11 
1 1 1   11    5  -28 o  1   98.32   13.50 
1 1 1   11    5  -27 o  1   48.43   19.50 
1 1 1   11    5  -26 o  1   30.47   14.44 
1 1 1   11    5  -25 o  1   64.87   17.85 
1 1 1   11    5  -24 o  1   38.86   16.84 
1 1 1   11    5  -23 o  1   41.61   18.30 
1 1 1   11    5  -22 o  1   76.22   17.76 
1 1 1   11    5  -21 o  1  142.90   13.52 
1 1 1   11    5  -20 o  1   88.37   20.47 
1 1 1   11    5  -19 o  1  141.50   11.46 
1 1 1   11    5  -18 o  1   88.95   22.10 
1 1 1   11    5  -17 o  1   37.46   17.87 
1 1 1   11    5  -16 o  1  182.60   14.68 
1 1 1   11    5  -15 o  1  230.90   13.49 
1 1 1   11    5  -14 o  1   54.30   22.24 
1 1 1   11    5  -13 o  1  162.90   10.94 
1 1 1   11    5  -12 o  1   48.26   20.91 
1 1 1   11    5  -11 o  1  244.80    9.55 
1 1 1   11    5  -10 f  0  169.30   12.79 
1 1 1   11    5   -9 o  1  305.90   10.77 
1 1 1   11    5   -8 o  1  195.20   10.33 
1 1 1   11    5   -7 o  1  125.80   17.13 
1 1 1   11    5   -6 o  1  212.60   10.33 
1 1 1   11    5   -5 o  1  301.70   10.73 
1 1 1   11    5   -4 o  1  145.70   12.81 
1 1 1   11    5   -3 o  1  130.60   19.20 
1 1 1   11    5   -2 o  1  103.60   39.78 
1 1 1   11    5   -1 o  1   85.34   23.33 
1 1 1   11    5    0 o  1  178.30   15.32 
1 1 1   11    5    1 o  1  155.20   13.50 
1 1 1   11    5    2 o  1  229.80   12.03 
1 1 1   11    5    3 o  1  104.70   43.66 
1 1 1   11    5    4 o  1  346.30   10.21 
1 1 1   11    5    5 o  1  276.20    8.68 
1 1 1   11    5    6 o  1  183.20   11.37 
1 1 1   11    5    7 o  1   91.77   22.24 
1 1 1   11    5    8 o  1  134.40   13.93 
1 1 1   11    5    9 o  1  142.70   15.38 
1 1 1   11    5   10 o  1  162.80   11.63 
1 1 1   11    5   11 o  1  133.50   66.87 
1 1 1   11    5   12 o  1   93.11   18.31 
1 1 1   11    5   13 f  0  213.60   11.54 
1 1 1   11    5   14 o  1  159.40   11.05 
1 1 1   11    5   15 o  1  258.60   10.80 
1 1 1   11    5   16 o  1  106.80   16.37 
1 1 1   11    5   17 o  1   88.57   20.97 
1 1 1   11    5   18 o  1   68.41   21.92 
1 1 1   11    5   19 o  1  149.90   16.94 
1 1 1   11    5   20 o  1   71.51   20.94 
1 1 1   11    5   21 o  1   39.90   17.19 
1 1 1   11    5   22 o  1   41.05   18.07 
1 1 1   11    5   23 o  1  104.60   15.34 
1 1 1   11    5   24 o  1   50.30   19.27 
1 1 1   11    5   25 o  1   67.19   17.63 
1 1 1   11    5   26 o  1   46.83   18.55 
1 1 1   11    5   27 o  1   73.66   17.10 
1 1 1   11    5   28 o  1  106.40   13.36 
1 1 1   11    5   29 o  1   38.94   17.35 
1 1 1   11    5   30 o  1   51.45   25.93 
1 1 1   11    5   31 o  1   49.38   18.40 
1 1 1   11    5   32 o  1   27.00   12.93 
1 1 1   11    5   33 o  1   35.90   15.56 
1 1 1   11    5   34 o  1   28.02   13.67 
1 1 1   11    5   35 o  1   25.01   12.15 
1 1 1   11    5   36 o  1   73.51   15.83 
1 1 1   11    6  -34 o  1   45.94   16.93 
1 1 1   11    6  -33 o  1   38.56   16.14 
1 1 1   11    6  -32 o  1   68.48   17.20 
1 1 1   11    6  -31 o  1   70.11   21.29 
1 1 1   11    6  -30 o  1   29.58   13.96 
1 1 1   11    6  -29 o  1   54.55   19.65 
1 1 1   11    6  -28 o  1   51.95   22.39 
1 1 1   11    6  -27 o  1   49.91   19.85 
1 1 1   11    6  -26 o  1   51.91   18.90 
1 1 1   11    6  -25 f  0  111.00   12.73 
1 1 1   11    6  -24 o  1   44.46   17.52 
1 1 1   11    6  -23 o  1   63.54   30.91 
1 1 1   11    6  -22 o  1   38.92   16.38 
1 1 1   11    6  -21 o  1   38.98   17.01 
1 1 1   11    6  -20 o  1   43.67   18.45 
1 1 1   11    6  -19 o  1  139.90   11.74 
1 1 1   11    6  -18 o  1  100.30   13.79 
1 1 1   11    6  -17 o  1  158.00   11.93 
1 1 1   11    6  -16 o  1  104.10   16.43 
1 1 1   11    6  -15 o  1   60.41   19.74 
1 1 1   11    6  -14 o  1   47.32   19.72 
1 1 1   11    6  -13 o  1   80.06   16.46 
1 1 1   11    6  -12 o  1  140.30   10.87 
1 1 1   11    6  -11 o  1   60.86   20.38 
1 1 1   11    6  -10 o  1  179.70   10.57 
1 1 1   11    6   -9 o  1  112.10   14.49 
1 1 1   11    6   -8 o  1   87.12   21.34 
1 1 1   11    6   -7 o  1  122.10   12.15 
1 1 1   11    6   -6 o  1  112.30   18.23 
1 1 1   11    6   -5 f  0  222.40    9.56 
1 1 1   11    6   -4 o  1  154.80   11.21 
1 1 1   11    6   -3 f  0  262.60   12.24 
1 1 1   11    6   -2 o  1   74.47   24.95 
1 1 1   11    6   -1 o  1  241.70   10.63 
1 1 1   11    6    0 o  1  136.70   14.96 
1 1 1   11    6    1 o  1  104.50   21.53 
1 1 1   11    6    2 o  1   45.54   20.67 
1 1 1   11    6    3 o  1  220.10   11.62 
1 1 1   11    6    4 o  1  187.30   10.49 
1 1 1   11    6    5 o  1   47.37   20.08 
1 1 1   11    6    6 o  1   53.46   21.43 
1 1 1   11    6    7 o  1   74.88   19.77 
1 1 1   11    6    8 o  1  127.60   14.52 
1 1 1   11    6    9 o  1  144.70   13.94 
1 1 1   11    6   10 o  1   40.34   18.26 
1 1 1   11    6   11 o  1   55.43   20.47 
1 1 1   11    6   12 o  1  137.00   14.04 
1 1 1   11    6   13 o  1   87.91   17.73 
1 1 1   11    6   14 o  1  100.50   15.89 
1 1 1   11    6   15 o  1  235.90    9.05 
1 1 1   11    6   16 o  1  106.50   13.65 
1 1 1   11    6   17 o  1  123.80   12.10 
1 1 1   11    6   18 o  1   85.66   17.32 
1 1 1   11    6   19 o  1  120.90   10.56 
1 1 1   11    6   20 o  1   24.68   12.18 
1 1 1   11    6   21 o  1   65.23   20.69 
1 1 1   11    6   23 o  1   92.09   14.79 
1 1 1   11    6   24 o  1   39.84   17.05 
1 1 1   11    6   25 o  1   35.83   16.47 
1 1 1   11    6   26 f  0   81.39   14.70 
1 1 1   11    6   27 o  1   75.10   16.89 
1 1 1   11    6   28 o  1   28.79   13.78 
1 1 1   11    6   29 o  1   70.78   16.68 
1 1 1   11    6   30 o  1   91.50   15.15 
1 1 1   11    6   31 o  1   30.95   14.39 
1 1 1   11    6   32 o  1   29.70   14.07 
1 1 1   11    6   33 o  1   26.04   12.91 
1 1 1   11    6   34 o  1   28.99   13.85 
1 1 1   11    7  -33 o  1   30.61   14.18 
1 1 1   11    7  -32 o  1   33.60   15.41 
1 1 1   11    7  -31 o  1   56.36   16.75 
1 1 1   11    7  -30 o  1   41.48   16.52 
1 1 1   11    7  -29 o  1   29.92   14.50 
1 1 1   11    7  -28 o  1   54.55   18.44 
1 1 1   11    7  -27 o  1   39.17   16.90 
1 1 1   11    7  -26 o  1   33.14   15.42 
1 1 1   11    7  -25 o  1   37.48   16.67 
1 1 1   11    7  -24 f  0   25.65   12.47 
1 1 1   11    7  -23 o  1   49.40   18.10 
1 1 1   11    7  -22 o  1   37.62   16.08 
1 1 1   11    7  -21 o  1   84.10   15.57 
1 1 1   11    7  -20 o  1  143.30   11.16 
1 1 1   11    7  -19 o  1  132.80   10.76 
1 1 1   11    7  -18 o  1   76.14   14.93 
1 1 1   11    7  -17 o  1  117.20   12.52 
1 1 1   11    7  -16 o  1   83.99   15.06 
1 1 1   11    7  -15 o  1   66.60   18.57 
1 1 1   11    7  -14 o  1   85.45   16.61 
1 1 1   11    7  -13 o  1  166.30   10.09 
1 1 1   11    7  -12 o  1   46.94   19.23 
1 1 1   11    7  -11 o  1   77.27   20.16 
1 1 1   11    7  -10 o  1   55.48   19.03 
1 1 1   11    7   -9 o  1   47.78   20.00 
1 1 1   11    7   -8 o  1  156.70   10.62 
1 1 1   11    7   -7 f  0  236.40   10.07 
1 1 1   11    7   -6 o  1  110.70   14.79 
1 1 1   11    7   -5 o  1  193.60    9.10 
1 1 1   11    7   -4 o  1   39.57   18.61 
1 1 1   11    7   -3 o  1   68.27   19.68 
1 1 1   11    7   -2 o  1  211.60   11.43 
1 1 1   11    7   -1 o  1  157.40   11.31 
1 1 1   11    7    0 o  1   72.35   22.75 
1 1 1   11    7    1 o  1  177.00   10.15 
1 1 1   11    7    2 o  1  106.10   15.30 
1 1 1   11    7    3 o  1  138.40   16.24 
1 1 1   11    7    4 o  1   54.37   21.74 
1 1 1   11    7    5 o  1  127.60   14.68 
1 1 1   11    7    6 o  1   47.10   19.74 
1 1 1   11    7    7 o  1   52.55   20.19 
1 1 1   11    7    8 o  1   93.86   18.89 
1 1 1   11    7    9 o  1   59.22   21.43 
1 1 1   11    7   10 o  1  138.40   12.65 
1 1 1   11    7   11 o  1   84.37   19.23 
1 1 1   11    7   12 f  0  194.50   12.06 
1 1 1   11    7   13 o  1   85.14   18.58 
1 1 1   11    7   14 o  1   62.77   22.65 
1 1 1   11    7   15 o  1  106.00   13.20 
1 1 1   11    7   16 o  1   49.99   18.76 
1 1 1   11    7   17 o  1  143.40   11.02 
1 1 1   11    7   18 f  0   92.12   18.27 
1 1 1   11    7   19 o  1   74.34   15.24 
1 1 1   11    7   20 o  1   80.40   12.78 
1 1 1   11    7   21 o  1   86.08   17.83 
1 1 1   11    7   22 o  1   44.74   18.83 
1 1 1   11    7   23 o  1   40.91   17.61 
1 1 1   11    7   24 o  1   47.46   18.63 
1 1 1   11    7   25 f  0  124.30   15.21 
1 1 1   11    7   26 o  1   30.84   14.85 
1 1 1   11    7   27 o  1   38.66   17.19 
1 1 1   11    7   28 o  1   45.15   19.21 
1 1 1   11    7   29 o  1   61.62   17.81 
1 1 1   11    7   30 o  1   42.51   17.93 
1 1 1   11    7   31 o  1   39.60   17.35 
1 1 1   11    7   32 o  1   40.94   16.54 
1 1 1   11    7   33 o  1   37.56   16.48 
1 1 1   11    8  -31 o  1   34.44   15.66 
1 1 1   11    8  -30 o  1   37.67   16.84 
1 1 1   11    8  -29 o  1   23.69   11.87 
1 1 1   11    8  -28 o  1   72.03   15.14 
1 1 1   11    8  -27 o  1   31.57   14.67 
1 1 1   11    8  -26 o  1   63.60   18.53 
1 1 1   11    8  -25 o  1   35.46   16.11 
1 1 1   11    8  -24 o  1   55.17   19.31 
1 1 1   11    8  -23 o  1   49.47   19.08 
1 1 1   11    8  -22 o  1   47.68   16.68 
1 1 1   11    8  -21 o  1   28.37   13.60 
1 1 1   11    8  -20 o  1   67.65   15.15 
1 1 1   11    8  -19 o  1   70.20   18.31 
1 1 1   11    8  -18 o  1  119.60   12.73 
1 1 1   11    8  -17 o  1   48.56   17.29 
1 1 1   11    8  -16 o  1   94.14   16.01 
1 1 1   11    8  -15 o  1   44.41   18.64 
1 1 1   11    8  -14 o  1   54.26   19.09 
1 1 1   11    8  -13 o  1  111.40   15.89 
1 1 1   11    8  -12 o  1   89.40   15.55 
1 1 1   11    8  -11 o  1  114.20   14.75 
1 1 1   11    8  -10 o  1   53.75   20.69 
1 1 1   11    8   -9 o  1   68.99   18.08 
1 1 1   11    8   -8 o  1  143.70   10.85 
1 1 1   11    8   -7 o  1   40.20   17.95 
1 1 1   11    8   -6 o  1  145.70   11.43 
1 1 1   11    8   -5 o  1   95.52   16.04 
1 1 1   11    8   -4 o  1  139.50   12.12 
1 1 1   11    8   -3 o  1  193.10   13.77 
1 1 1   11    8   -2 o  1   53.23   20.07 
1 1 1   11    8   -1 o  1   98.23   16.81 
1 1 1   11    8    0 o  1  164.10   11.43 
1 1 1   11    8    1 o  1   34.47   15.99 
1 1 1   11    8    2 f  0  104.30   15.37 
1 1 1   11    8    3 o  1   47.22   19.43 
1 1 1   11    8    4 o  1  126.10   15.34 
1 1 1   11    8    5 o  1   76.29   23.28 
1 1 1   11    8    6 o  1   98.97   17.08 
1 1 1   11    8    7 o  1   62.00   21.22 
1 1 1   11    8    8 o  1   39.21   17.76 
1 1 1   11    8    9 o  1   50.12   21.09 
1 1 1   11    8   10 o  1  124.20   12.73 
1 1 1   11    8   11 o  1   80.84   20.43 
1 1 1   11    8   12 o  1  130.60   11.71 
1 1 1   11    8   13 f  0   65.40   20.32 
1 1 1   11    8   14 o  1   98.07   11.79 
1 1 1   11    8   15 o  1  113.50   12.49 
1 1 1   11    8   16 f  0   44.05   18.57 
1 1 1   11    8   17 o  1   55.61   18.12 
1 1 1   11    8   18 o  1   74.59   17.83 
1 1 1   11    8   19 o  1   40.37   17.08 
1 1 1   11    8   20 o  1   30.41   14.31 
1 1 1   11    8   21 o  1   73.23   18.05 
1 1 1   11    8   22 o  1   45.60   19.35 
1 1 1   11    8   23 o  1   47.43   19.13 
1 1 1   11    8   24 o  1   67.81   20.83 
1 1 1   11    8   25 o  1   38.51   16.69 
1 1 1   11    8   26 o  1   42.39   17.72 
1 1 1   11    8   27 o  1   44.01   17.34 
1 1 1   11    8   28 o  1   53.05   17.83 
1 1 1   11    8   29 o  1   41.88   17.07 
1 1 1   11    8   30 o  1   32.53   15.04 
1 1 1   11    8   31 o  1   35.27   14.60 
1 1 1   11    9  -28 f  0   61.06   17.08 
1 1 1   11    9  -27 o  1   40.54   17.88 
1 1 1   11    9  -26 o  1   46.29   17.75 
1 1 1   11    9  -25 o  1   40.33   15.79 
1 1 1   11    9  -24 o  1   24.32   12.23 
1 1 1   11    9  -23 o  1   22.41   11.25 
1 1 1   11    9  -22 o  1   39.08   17.00 
1 1 1   11    9  -21 o  1   47.45   18.09 
1 1 1   11    9  -20 o  1   62.67   21.82 
1 1 1   11    9  -19 o  1   45.00   18.21 
1 1 1   11    9  -18 o  1   46.21   19.31 
1 1 1   11    9  -17 o  1   34.67   15.84 
1 1 1   11    9  -16 o  1   69.52   18.91 
1 1 1   11    9  -15 o  1   39.60   16.49 
1 1 1   11    9  -14 o  1   86.32   14.45 
1 1 1   11    9  -13 o  1   79.48   18.78 
1 1 1   11    9  -12 o  1   40.54   17.81 
1 1 1   11    9  -11 o  1   40.31   17.59 
1 1 1   11    9  -10 o  1   88.44   15.41 
1 1 1   11    9   -9 o  1   62.39   18.20 
1 1 1   11    9   -8 o  1   46.80   19.77 
1 1 1   11    9   -7 o  1   37.90   17.37 
1 1 1   11    9   -6 o  1   38.84   17.08 
1 1 1   11    9   -5 o  1   42.80   18.71 
1 1 1   11    9   -4 o  1   64.77   20.06 
1 1 1   11    9   -3 o  1   60.91   22.01 
1 1 1   11    9   -2 o  1   29.53   14.52 
1 1 1   11    9   -1 o  1   33.39   15.67 
1 1 1   11    9    0 o  1   46.00   19.48 
1 1 1   11    9    1 o  1  120.70   12.47 
1 1 1   11    9    2 o  1  104.50   15.81 
1 1 1   11    9    3 f  0   30.03   14.61 
1 1 1   11    9    4 o  1   82.86   17.14 
1 1 1   11    9    5 o  1  145.80   10.82 
1 1 1   11    9    6 o  1   96.61   14.34 
1 1 1   11    9    7 o  1   51.75   19.56 
1 1 1   11    9    8 o  1   47.66   19.29 
1 1 1   11    9    9 o  1   59.27   20.39 
1 1 1   11    9   10 o  1   55.41   19.31 
1 1 1   11    9   11 o  1   64.62   20.91 
1 1 1   11    9   12 o  1  132.10   12.26 
1 1 1   11    9   13 o  1   85.48   13.09 
1 1 1   11    9   14 o  1   66.07   18.69 
1 1 1   11    9   15 f  0   84.85   17.45 
1 1 1   11    9   16 o  1  162.70   12.03 
1 1 1   11    9   17 o  1   48.95   18.87 
1 1 1   11    9   18 o  1   35.53   15.97 
1 1 1   11    9   19 f  0   50.31   25.85 
1 1 1   11    9   20 o  1   41.38   18.97 
1 1 1   11    9   21 o  1   35.52   16.72 
1 1 1   11    9   22 o  1   72.85   17.28 
1 1 1   11    9   23 f  0   35.30   15.55 
1 1 1   11    9   24 o  1   33.93   15.71 
1 1 1   11    9   25 o  1   48.82   17.55 
1 1 1   11    9   26 o  1   43.23   17.87 
1 1 1   11    9   27 o  1   49.98   19.02 
1 1 1   11    9   28 o  1   32.17   14.66 
1 1 1   11   10  -25 o  1   32.38   15.12 
1 1 1   11   10  -24 o  1   61.03   19.37 
1 1 1   11   10  -23 o  1   42.81   17.70 
1 1 1   11   10  -22 o  1   49.81   17.49 
1 1 1   11   10  -21 o  1   53.69   18.37 
1 1 1   11   10  -20 o  1   66.76   20.06 
1 1 1   11   10  -19 o  1   50.21   17.38 
1 1 1   11   10  -18 o  1   32.91   15.31 
1 1 1   11   10  -17 o  1   64.37   19.43 
1 1 1   11   10  -16 o  1   43.56   17.38 
1 1 1   11   10  -15 o  1   55.53   17.30 
1 1 1   11   10  -14 o  1   43.98   18.49 
1 1 1   11   10  -13 o  1   69.46   18.65 
1 1 1   11   10  -12 o  1   44.28   19.21 
1 1 1   11   10  -11 o  1   72.55   17.52 
1 1 1   11   10  -10 o  1   49.64   19.37 
1 1 1   11   10   -9 o  1   51.37   19.61 
1 1 1   11   10   -8 f  0   51.66   18.16 
1 1 1   11   10   -7 o  1  109.90   11.74 
1 1 1   11   10   -6 o  1   43.48   18.41 
1 1 1   11   10   -5 o  1   68.37   20.26 
1 1 1   11   10   -4 o  1   67.23   20.11 
1 1 1   11   10   -3 o  1   31.11   14.46 
1 1 1   11   10   -2 o  1   84.14   21.29 
1 1 1   11   10   -1 o  1   41.14   18.34 
1 1 1   11   10    0 o  1   57.64   19.90 
1 1 1   11   10    1 f  0   32.45   15.39 
1 1 1   11   10    2 o  1   77.27   19.66 
1 1 1   11   10    3 f  0   30.20   14.66 
1 1 1   11   10    4 o  1   45.25   18.78 
1 1 1   11   10    5 o  1   87.51   17.55 
1 1 1   11   10    6 o  1   59.81   19.49 
1 1 1   11   10    7 o  1   45.15   19.22 
1 1 1   11   10    8 o  1   92.60   17.01 
1 1 1   11   10    9 o  1   77.87   15.87 
1 1 1   11   10   10 o  1   54.02   19.22 
1 1 1   11   10   11 o  1   59.53   19.07 
1 1 1   11   10   12 o  1   47.18   18.22 
1 1 1   11   10   13 o  1   40.89   17.34 
1 1 1   11   10   14 o  1   86.79   14.46 
1 1 1   11   10   15 o  1   59.51   19.90 
1 1 1   11   10   16 o  1   43.60   18.06 
1 1 1   11   10   17 o  1  146.30   12.68 
1 1 1   11   10   18 o  1   27.66   13.32 
1 1 1   11   10   19 f  0   50.42   19.40 
1 1 1   11   10   20 o  1   69.65   18.17 
1 1 1   11   10   21 o  1   68.58   17.80 
1 1 1   11   10   22 o  1   31.63   14.70 
1 1 1   11   10   23 o  1   38.88   16.62 
1 1 1   11   10   24 o  1   35.00   15.70 
1 1 1   11   10   25 o  1   77.46   16.19 
1 1 1   11   11    0 o  1   69.11   25.81 
1 1 1   11   11    1 o  1  105.70   18.46 
1 1 1   11   11    2 o  1   41.19   17.83 
1 1 1   11   11    3 o  1   52.93   19.19 
1 1 1   11   11    4 o  1   34.14   15.69 
1 1 1   11   11    5 o  1  122.50   14.72 
1 1 1   11   11    6 o  1   79.99   17.28 
1 1 1   11   11    7 o  1   34.24   15.77 
1 1 1   11   11    8 o  1   48.45   18.57 
1 1 1   11   11    9 o  1   61.42   19.30 
1 1 1   11   11   10 o  1   90.07   16.89 
1 1 1   11   11   11 o  1   55.45   18.82 
1 1 1   11   11   12 o  1   21.51   10.85 
1 1 1   11   11   13 o  1   82.45   15.61 
1 1 1   11   11   14 o  1   76.63   18.53 
1 1 1   11   11   15 o  1   64.50   20.47 
1 1 1   11   11   16 o  1   43.74   17.99 
1 1 1   11   11   17 o  1   42.40   17.34 
1 1 1   11   11   18 o  1   35.04   15.75 
1 1 1   11   11   19 o  1   40.78   16.39 
1 1 1   11   11   20 o  1   24.47   12.04 
1 1 1   11   11   21 o  1   49.62   18.61 
1 1 1   11   11   22 o  1   34.98   15.50 
1 1 1   12    0  -40 o  1   37.69   21.67 
1 1 1   12    0  -39 o  1   19.58   14.04 
1 1 1   12    0  -38 o  1   36.90   20.63 
1 1 1   12    0  -37 o  1   71.84   19.57 
1 1 1   12    0  -36 o  1   35.85   21.19 
1 1 1   12    0  -35 o  1  106.40   16.36 
1 1 1   12    0  -34 o  1   22.11   15.45 
1 1 1   12    0  -33 o  1   68.38   23.89 
1 1 1   12    0  -32 o  1   33.99   21.26 
1 1 1   12    0  -31 o  1   48.07   26.96 
1 1 1   12    0  -30 o  1   28.40   19.03 
1 1 1   12    0  -29 o  1   53.90   27.82 
1 1 1   12    0  -28 o  1   23.21   16.67 
1 1 1   12    0  -27 o  1   50.74   28.15 
1 1 1   12    0  -26 o  1   33.83   21.72 
1 1 1   12    0  -25 o  1  125.40   14.56 
1 1 1   12    0  -24 o  1  213.30   14.70 
1 1 1   12    0  -23 o  1  273.20   18.15 
1 1 1   12    0  -22 o  1   31.24   21.14 
1 1 1   12    0  -21 o  1   77.18   29.55 
1 1 1   12    0  -20 o  1   98.53   30.59 
1 1 1   12    0  -19 o  1   55.31   28.73 
1 1 1   12    0  -18 o  1  241.30   13.59 
1 1 1   12    0  -17 o  1   86.80   37.85 
1 1 1   12    0  -16 o  1   67.02   38.09 
1 1 1   12    0  -15 o  1  142.80   17.43 
1 1 1   12    0  -14 o  1  328.50   13.64 
1 1 1   12    0  -13 o  1  348.90   15.43 
1 1 1   12    0  -12 f  0   31.21   21.97 
1 1 1   12    0  -11 o  1  130.10   18.24 
1 1 1   12    0  -10 o  1  310.10   11.76 
1 1 1   12    0   -9 o  1  414.80   13.40 
1 1 1   12    0   -8 o  1  339.20   10.84 
1 1 1   12    0   -7 o  1   93.27   26.27 
1 1 1   12    0   -6 o  1  149.40   13.50 
1 1 1   12    0   -5 o  1  120.50   19.94 
1 1 1   12    0   -4 o  1  321.80   13.87 
1 1 1   12    0   -3 o  1   82.79   29.47 
1 1 1   12    0   -2 o  1  270.00   13.14 
1 1 1   12    0   -1 o  1   82.37   27.35 
1 1 1   12    0    0 o  1  129.70   19.98 
1 1 1   12    0    1 o  1   45.84   27.39 
1 1 1   12    0    2 o  1  354.20   10.51 
1 1 1   12    0    3 o  1   42.96   26.61 
1 1 1   12    0    4 o  1  243.00   12.98 
1 1 1   12    0    5 o  1  115.20   22.56 
1 1 1   12    0    6 o  1  522.50   14.48 
1 1 1   12    0    7 o  1   43.88   26.18 
1 1 1   12    0    8 o  1  153.90   15.25 
1 1 1   12    0    9 o  1   95.38   26.54 
1 1 1   12    0   10 o  1  167.10   17.00 
1 1 1   12    0   11 o  1  251.10   14.64 
1 1 1   12    0   12 o  1  218.60   15.37 
1 1 1   12    0   13 o  1  104.40   35.88 
1 1 1   12    0   14 o  1  116.40   23.43 
1 1 1   12    0   15 o  1  258.90   17.01 
1 1 1   12    0   16 o  1  419.20   15.35 
1 1 1   12    0   17 o  1  369.40   17.00 
1 1 1   12    0   18 o  1   67.78   31.72 
1 1 1   12    0   19 o  1  238.70   14.24 
1 1 1   12    0   20 o  1   58.90   31.47 
1 1 1   12    0   21 o  1   47.90   27.87 
1 1 1   12    0   22 o  1  172.40   16.29 
1 1 1   12    0   23 o  1  303.40   13.43 
1 1 1   12    0   24 o  1   49.00   28.49 
1 1 1   12    0   25 o  1   49.67   27.75 
1 1 1   12    0   26 o  1  112.50   21.39 
1 1 1   12    0   27 o  1   86.23   29.26 
1 1 1   12    0   28 o  1  104.00   21.88 
1 1 1   12    0   29 o  1   38.95   25.30 
1 1 1   12    0   30 o  1  117.20   16.90 
1 1 1   12    0   31 o  1   43.01   24.29 
1 1 1   12    0   32 o  1   23.13   16.36 
1 1 1   12    0   33 o  1   65.09   22.29 
1 1 1   12    0   34 o  1   82.06   21.27 
1 1 1   12    0   35 o  1   51.75   23.80 
1 1 1   12    0   36 o  1   27.74   18.19 
1 1 1   12    0   37 o  1  145.50   11.90 
1 1 1   12    0   38 o  1  123.20   15.53 
1 1 1   12    0   39 o  1   53.58   27.10 
1 1 1   12    0   40 o  1   23.59   16.91 
1 1 1   12    1  -39 o  1   54.06   15.99 
1 1 1   12    1  -38 o  1   45.00   17.01 
1 1 1   12    1  -37 o  1   56.72   16.92 
1 1 1   12    1  -36 o  1   77.59   14.95 
1 1 1   12    1  -35 o  1  103.30   12.94 
1 1 1   12    1  -34 o  1   36.90   16.18 
1 1 1   12    1  -33 o  1   90.93   13.54 
1 1 1   12    1  -32 o  1   52.66   17.65 
1 1 1   12    1  -31 o  1   34.55   15.37 
1 1 1   12    1  -30 o  1   95.91   13.63 
1 1 1   12    1  -29 o  1   76.32   25.81 
1 1 1   12    1  -28 o  1   51.33   19.01 
1 1 1   12    1  -27 o  1   68.21   16.16 
1 1 1   12    1  -26 o  1   89.97   17.01 
1 1 1   12    1  -25 o  1  128.10   11.86 
1 1 1   12    1  -24 f  0  147.40   12.30 
1 1 1   12    1  -23 o  1  151.90   11.44 
1 1 1   12    1  -22 f  0  335.50   13.57 
1 1 1   12    1  -21 o  1   88.44   17.06 
1 1 1   12    1  -20 o  1   51.46   19.77 
1 1 1   12    1  -19 o  1  146.50   22.09 
1 1 1   12    1  -18 o  1   56.19   21.02 
1 1 1   12    1  -17 o  1  123.20   12.55 
1 1 1   12    1  -16 o  1  186.10   10.88 
1 1 1   12    1  -15 f  0   93.62   22.70 
1 1 1   12    1  -14 o  1  125.60   22.81 
1 1 1   12    1  -13 o  1  116.60   15.30 
1 1 1   12    1  -12 o  1  147.90   13.14 
1 1 1   12    1  -11 o  1   65.29   20.72 
1 1 1   12    1  -10 f  0  274.40   15.66 
1 1 1   12    1   -9 o  1  269.30   15.35 
1 1 1   12    1   -8 o  1  389.30    9.40 
1 1 1   12    1   -7 o  1  213.60   10.51 
1 1 1   12    1   -6 o  1  134.10   10.46 
1 1 1   12    1   -5 o  1  334.20    8.46 
1 1 1   12    1   -4 o  1  238.80    8.69 
1 1 1   12    1   -3 o  1  305.60   10.28 
1 1 1   12    1   -2 o  1   86.12   20.17 
1 1 1   12    1   -1 o  1   93.05   22.17 
1 1 1   12    1    0 o  1  339.30   12.30 
1 1 1   12    1    1 o  1  178.40   12.31 
1 1 1   12    1    2 o  1   99.88   18.65 
1 1 1   12    1    3 o  1   47.49   20.08 
1 1 1   12    1    4 o  1  291.20    8.12 
1 1 1   12    1    5 o  1  164.80   11.14 
1 1 1   12    1    6 o  1  286.90    8.06 
1 1 1   12    1    7 o  1  126.00   13.64 
1 1 1   12    1    8 o  1  321.00    9.07 
1 1 1   12    1    9 o  1  157.50   18.39 
1 1 1   12    1   10 o  1   86.64   23.14 
1 1 1   12    1   11 o  1  136.30   36.60 
1 1 1   12    1   12 o  1  254.70    8.12 
1 1 1   12    1   13 o  1  419.00   10.67 
1 1 1   12    1   14 o  1  164.10   11.89 
1 1 1   12    1   15 o  1  150.40   73.22 
1 1 1   12    1   16 o  1  157.60   11.39 
1 1 1   12    1   17 o  1  148.50   13.29 
1 1 1   12    1   18 o  1  262.30    8.64 
1 1 1   12    1   19 o  1   79.37   25.09 
1 1 1   12    1   20 f  0   60.99   21.35 
1 1 1   12    1   21 o  1  114.70   15.59 
1 1 1   12    1   22 o  1  163.10   10.79 
1 1 1   12    1   23 o  1  167.40    9.64 
1 1 1   12    1   24 o  1  131.00   11.39 
1 1 1   12    1   25 o  1   30.23   14.40 
1 1 1   12    1   26 o  1  161.60   11.61 
1 1 1   12    1   27 o  1   56.78   24.38 
1 1 1   12    1   28 o  1  188.50   10.84 
1 1 1   12    1   29 o  1   30.72   14.61 
1 1 1   12    1   30 o  1   47.75   18.22 
1 1 1   12    1   31 o  1   48.38   18.34 
1 1 1   12    1   32 o  1   41.24   16.71 
1 1 1   12    1   33 o  1  132.60   14.21 
1 1 1   12    1   34 o  1   73.72   18.74 
1 1 1   12    1   35 o  1  100.90   10.29 
1 1 1   12    1   36 o  1   47.15   15.48 
1 1 1   12    1   37 o  1   94.68   12.46 
1 1 1   12    1   38 o  1   59.07   17.01 
1 1 1   12    1   39 o  1   33.93   15.14 
1 1 1   12    2  -38 o  1  123.60   11.10 
1 1 1   12    2  -37 f  0   41.37   17.06 
1 1 1   12    2  -36 o  1   39.21   17.46 
1 1 1   12    2  -35 o  1  111.20   12.89 
1 1 1   12    2  -34 o  1   53.70   18.46 
1 1 1   12    2  -33 o  1   52.45   19.25 
1 1 1   12    2  -32 o  1   33.10   15.07 
1 1 1   12    2  -31 o  1   40.72   18.41 
1 1 1   12    2  -30 f  0  113.40   11.40 
1 1 1   12    2  -29 o  1  117.30   13.47 
1 1 1   12    2  -28 o  1   43.02   18.39 
1 1 1   12    2  -27 o  1   83.08   17.95 
1 1 1   12    2  -26 o  1   38.42   17.46 
1 1 1   12    2  -25 o  1   52.02   19.25 
1 1 1   12    2  -24 o  1   89.75   16.58 
1 1 1   12    2  -23 o  1   60.67   19.96 
1 1 1   12    2  -22 o  1  111.30   15.86 
1 1 1   12    2  -21 o  1   71.02   20.32 
1 1 1   12    2  -20 f  0  162.50   10.66 
1 1 1   12    2  -19 o  1  159.00   10.18 
1 1 1   12    2  -18 o  1  114.00   17.19 
1 1 1   12    2  -17 o  1   64.86   22.40 
1 1 1   12    2  -16 o  1  175.50   10.64 
1 1 1   12    2  -15 o  1  208.70    9.67 
1 1 1   12    2  -14 o  1   89.54   18.05 
1 1 1   12    2  -13 o  1   77.19   23.43 
1 1 1   12    2  -12 f  0  176.40   21.27 
1 1 1   12    2  -11 o  1  167.90   12.34 
1 1 1   12    2  -10 o  1  348.10   10.72 
1 1 1   12    2   -9 o  1  274.60    9.74 
1 1 1   12    2   -8 o  1  354.10   10.06 
1 1 1   12    2   -7 o  1  167.10   12.90 
1 1 1   12    2   -6 o  1  188.70   12.65 
1 1 1   12    2   -5 o  1  168.40   11.61 
1 1 1   12    2   -4 o  1  271.80   29.09 
1 1 1   12    2   -3 o  1   74.14   20.72 
1 1 1   12    2   -2 o  1   82.67   28.69 
1 1 1   12    2   -1 o  1  367.20   10.96 
1 1 1   12    2    0 o  1   57.18   22.07 
1 1 1   12    2    1 o  1   88.65   24.78 
1 1 1   12    2    2 o  1  220.80   30.25 
1 1 1   12    2    3 o  1  141.10   16.74 
1 1 1   12    2    4 o  1  170.80   12.02 
1 1 1   12    2    5 o  1  273.30   12.56 
1 1 1   12    2    6 o  1  202.60    9.99 
1 1 1   12    2    7 o  1   45.23   20.16 
1 1 1   12    2    8 o  1  149.30   11.88 
1 1 1   12    2    9 f  0  342.00   10.88 
1 1 1   12    2   10 o  1   96.37   19.85 
1 1 1   12    2   11 o  1  260.10   10.57 
1 1 1   12    2   12 o  1  133.90   14.27 
1 1 1   12    2   13 o  1   60.76   21.45 
1 1 1   12    2   14 o  1  124.70   12.53 
1 1 1   12    2   15 f  0  204.20    9.31 
1 1 1   12    2   16 o  1  136.60   13.62 
1 1 1   12    2   17 o  1  138.40   13.42 
1 1 1   12    2   18 o  1  104.50   18.61 
1 1 1   12    2   19 o  1   60.29   21.70 
1 1 1   12    2   20 o  1   40.40   18.15 
1 1 1   12    2   21 o  1  180.00    9.32 
1 1 1   12    2   22 o  1  215.60   10.44 
1 1 1   12    2   23 o  1   94.19   17.40 
1 1 1   12    2   24 o  1   53.20   21.13 
1 1 1   12    2   25 o  1   57.68   19.50 
1 1 1   12    2   26 o  1  121.40   13.67 
1 1 1   12    2   27 o  1   81.67   18.99 
1 1 1   12    2   28 o  1   39.99   19.01 
1 1 1   12    2   29 o  1   31.06   14.95 
1 1 1   12    2   30 o  1   39.86   16.77 
1 1 1   12    2   31 o  1   70.84   18.77 
1 1 1   12    2   32 f  0   42.33   18.71 
1 1 1   12    2   33 o  1   96.42   11.88 
1 1 1   12    2   34 o  1   54.80   18.19 
1 1 1   12    2   35 o  1   53.01   17.96 
1 1 1   12    2   36 o  1  108.40   13.27 
1 1 1   12    2   37 o  1   48.94   20.48 
1 1 1   12    2   38 o  1   45.62   17.23 
1 1 1   12    3  -37 o  1   32.38   15.36 
1 1 1   12    3  -36 o  1   30.09   13.68 
1 1 1   12    3  -34 o  1   67.29   18.92 
1 1 1   12    3  -33 f  0   49.53   18.14 
1 1 1   12    3  -32 o  1   59.03   17.09 
1 1 1   12    3  -31 f  0   37.43   15.95 
1 1 1   12    3  -30 f  0   44.93   18.20 
1 1 1   12    3  -29 o  1  124.80   13.60 
1 1 1   12    3  -28 o  1   78.00   21.89 
1 1 1   12    3  -27 o  1  102.10   14.05 
1 1 1   12    3  -26 o  1   80.74   18.53 
1 1 1   12    3  -25 o  1   56.11   19.68 
1 1 1   12    3  -24 o  1   30.15   14.46 
1 1 1   12    3  -23 o  1   88.97   19.17 
1 1 1   12    3  -22 o  1   64.33   20.55 
1 1 1   12    3  -21 o  1   93.07   19.07 
1 1 1   12    3  -20 o  1   31.95   15.80 
1 1 1   12    3  -19 o  1   59.49   22.95 
1 1 1   12    3  -18 o  1  126.20   13.58 
1 1 1   12    3  -17 o  1  127.30   16.14 
1 1 1   12    3  -16 o  1   84.59   28.15 
1 1 1   12    3  -15 o  1  167.60   17.50 
1 1 1   12    3  -14 o  1   69.97   24.54 
1 1 1   12    3  -13 o  1   60.97   24.30 
1 1 1   12    3  -12 o  1  178.30   14.41 
1 1 1   12    3  -11 o  1  165.80   18.23 
1 1 1   12    3  -10 o  1  129.40   25.78 
1 1 1   12    3   -9 o  1   88.24   33.22 
1 1 1   12    3   -8 o  1  188.10   23.81 
1 1 1   12    3   -7 o  1  218.90   20.57 
1 1 1   12    3   -6 o  1  102.10   28.30 
1 1 1   12    3   -5 o  1   51.90   24.37 
1 1 1   12    3   -4 o  1  131.40   34.23 
1 1 1   12    3   -3 o  1   38.11   19.02 
1 1 1   12    3   -2 o  1  131.70   34.08 
1 1 1   12    3   -1 o  1   87.31   35.96 
1 1 1   12    3    0 o  1  129.30   36.92 
1 1 1   12    3    1 o  1  105.90   41.98 
1 1 1   12    3    2 o  1   34.79   17.24 
1 1 1   12    3    3 o  1  104.60   31.40 
1 1 1   12    3    4 f  0   85.49   36.39 
1 1 1   12    3    5 f  0  107.90   30.91 
1 1 1   12    3    6 o  1  124.70   33.98 
1 1 1   12    3    7 o  1  166.40   17.49 
1 1 1   12    3    8 o  1   65.34   27.72 
1 1 1   12    3    9 o  1   75.08   28.55 
1 1 1   12    3   10 o  1   90.05   30.04 
1 1 1   12    3   11 o  1  176.70   17.74 
1 1 1   12    3   12 o  1  167.70   18.16 
1 1 1   12    3   13 o  1   75.90   26.99 
1 1 1   12    3   14 o  1  112.00   23.01 
1 1 1   12    3   15 o  1   59.29   26.97 
1 1 1   12    3   16 o  1  130.20   19.39 
1 1 1   12    3   17 o  1  122.80   18.61 
1 1 1   12    3   18 o  1   40.66   19.40 
1 1 1   12    3   19 o  1  145.80   14.56 
1 1 1   12    3   20 f  0   60.48   22.66 
1 1 1   12    3   21 o  1  154.30   12.25 
1 1 1   12    3   22 o  1   64.87   20.91 
1 1 1   12    3   23 o  1  129.40   11.66 
1 1 1   12    3   24 o  1   57.31   20.46 
1 1 1   12    3   25 o  1   95.77   15.36 
1 1 1   12    3   26 o  1  157.60   13.63 
1 1 1   12    3   27 o  1  105.40   16.51 
1 1 1   12    3   28 o  1   79.10   20.25 
1 1 1   12    3   29 o  1   24.20   11.98 
1 1 1   12    3   30 o  1   33.85   15.61 
1 1 1   12    3   31 o  1   85.59   15.53 
1 1 1   12    3   32 o  1   59.40   18.33 
1 1 1   12    3   33 o  1   59.97   14.56 
1 1 1   12    3   34 o  1   52.45   18.41 
1 1 1   12    3   35 o  1   42.68   17.64 
1 1 1   12    3   36 o  1   45.70   18.16 
1 1 1   12    3   37 o  1   52.57   17.25 
1 1 1   12    4  -35 o  1   47.67   17.98 
1 1 1   12    4  -34 f  0   32.73   14.82 
1 1 1   12    4  -33 o  1   62.23   17.52 
1 1 1   12    4  -32 o  1   31.11   14.49 
1 1 1   12    4  -31 o  1   38.88   15.83 
1 1 1   12    4  -30 f  0   38.71   16.67 
1 1 1   12    4  -29 o  1   84.39   15.12 
1 1 1   12    4  -28 o  1   46.07   17.03 
1 1 1   12    4  -27 o  1   75.21   15.04 
1 1 1   12    4  -26 o  1   30.78   14.34 
1 1 1   12    4  -25 o  1   36.55   15.62 
1 1 1   12    4  -24 o  1   51.53   19.07 
1 1 1   12    4  -23 o  1   71.95   19.44 
1 1 1   12    4  -22 o  1   42.35   17.26 
1 1 1   12    4  -21 o  1   75.71   21.10 
1 1 1   12    4  -20 o  1  106.10   12.51 
1 1 1   12    4  -19 o  1  103.10   18.53 
1 1 1   12    4  -18 o  1   92.72   18.34 
1 1 1   12    4  -17 o  1   67.18   21.28 
1 1 1   12    4  -16 o  1  119.40   12.53 
1 1 1   12    4  -15 o  1  165.00   11.95 
1 1 1   12    4  -14 f  0   55.22   22.81 
1 1 1   12    4  -13 o  1  217.80   11.47 
1 1 1   12    4  -12 o  1   99.54   17.38 
1 1 1   12    4  -11 o  1  148.60   14.16 
1 1 1   12    4  -10 o  1  364.60   10.74 
1 1 1   12    4   -9 f  0  176.90   10.42 
1 1 1   12    4   -8 o  1  134.10   17.12 
1 1 1   12    4   -7 o  1  250.10   11.18 
1 1 1   12    4   -6 o  1   81.59   20.74 
1 1 1   12    4   -5 o  1  170.90   10.12 
1 1 1   12    4   -4 o  1  142.60   11.77 
1 1 1   12    4   -3 o  1  170.70   10.60 
1 1 1   12    4   -2 o  1   32.79   16.16 
1 1 1   12    4   -1 o  1  134.60   14.39 
1 1 1   12    4    0 o  1  202.20   11.32 
1 1 1   12    4    1 o  1   97.62   19.86 
1 1 1   12    4    2 o  1  215.40   11.40 
1 1 1   12    4    3 o  1  176.20   14.98 
1 1 1   12    4    4 o  1  248.80   11.11 
1 1 1   12    4    5 o  1  191.60   11.81 
1 1 1   12    4    6 o  1   76.30   22.46 
1 1 1   12    4    7 o  1  206.10   10.09 
1 1 1   12    4    8 o  1  117.40   15.22 
1 1 1   12    4    9 o  1   64.75   22.27 
1 1 1   12    4   10 o  1   66.69   22.20 
1 1 1   12    4   11 o  1  208.30    9.34 
1 1 1   12    4   12 o  1  119.60   14.23 
1 1 1   12    4   13 o  1   93.29   23.39 
1 1 1   12    4   14 o  1  126.40   14.83 
1 1 1   12    4   15 o  1  121.90   13.30 
1 1 1   12    4   16 o  1   86.11   21.66 
1 1 1   12    4   17 f  0   82.96   19.66 
1 1 1   12    4   18 o  1   96.47   18.41 
1 1 1   12    4   19 o  1   73.68   20.90 
1 1 1   12    4   20 o  1   43.65   18.05 
1 1 1   12    4   21 f  0   86.51   15.38 
1 1 1   12    4   22 o  1   47.90   18.82 
1 1 1   12    4   23 o  1  164.20   10.66 
1 1 1   12    4   24 o  1   34.31   15.87 
1 1 1   12    4   25 o  1   50.17   18.93 
1 1 1   12    4   26 o  1   32.82   15.32 
1 1 1   12    4   27 o  1  103.20   13.34 
1 1 1   12    4   28 f  0   25.09   12.35 
1 1 1   12    4   29 o  1   33.78   15.13 
1 1 1   12    4   30 o  1   36.03   15.91 
1 1 1   12    4   31 o  1   51.18   18.02 
1 1 1   12    4   32 o  1   37.78   17.46 
1 1 1   12    4   33 o  1   57.05   17.40 
1 1 1   12    4   34 o  1   33.89   15.75 
1 1 1   12    4   35 o  1   34.72   15.32 
1 1 1   12    5  -34 o  1   29.65   14.01 
1 1 1   12    5  -33 o  1   25.12   12.32 
1 1 1   12    5  -32 o  1   32.76   15.49 
1 1 1   12    5  -31 o  1   57.55   15.98 
1 1 1   12    5  -30 o  1   62.00   16.59 
1 1 1   12    5  -29 o  1   29.95   13.97 
1 1 1   12    5  -28 o  1   92.78   13.63 
1 1 1   12    5  -27 o  1   89.42   13.10 
1 1 1   12    5  -26 o  1   39.30   16.10 
1 1 1   12    5  -25 f  0   47.83   17.96 
1 1 1   12    5  -24 o  1   31.46   14.82 
1 1 1   12    5  -23 o  1   65.81   18.86 
1 1 1   12    5  -22 o  1   67.16   16.55 
1 1 1   12    5  -21 o  1   92.55   12.26 
1 1 1   12    5  -20 o  1   57.62   18.08 
1 1 1   12    5  -19 o  1   29.53   14.33 
1 1 1   12    5  -18 o  1  124.90   11.87 
1 1 1   12    5  -17 o  1   91.75   13.63 
1 1 1   12    5  -16 o  1  103.60   13.71 
1 1 1   12    5  -15 o  1   44.24   18.07 
1 1 1   12    5  -14 o  1  152.60    9.83 
1 1 1   12    5  -13 o  1   99.07   18.95 
1 1 1   12    5  -12 o  1  139.70   12.46 
1 1 1   12    5  -11 o  1  108.80   14.60 
1 1 1   12    5  -10 o  1  161.00   10.95 
1 1 1   12    5   -9 o  1   58.56   20.21 
1 1 1   12    5   -8 o  1   70.31   21.81 
1 1 1   12    5   -7 o  1   60.14   22.37 
1 1 1   12    5   -6 o  1  177.40    9.72 
1 1 1   12    5   -5 o  1   65.08   22.92 
1 1 1   12    5   -4 o  1  176.00   10.26 
1 1 1   12    5   -3 o  1  124.90   14.66 
1 1 1   12    5   -2 o  1  158.50   17.11 
1 1 1   12    5   -1 o  1  131.50   26.42 
1 1 1   12    5    0 o  1   59.40   23.63 
1 1 1   12    5    1 o  1  147.70   13.85 
1 1 1   12    5    2 o  1  176.90   14.18 
1 1 1   12    5    3 o  1   50.07   21.85 
1 1 1   12    5    4 o  1  169.30   10.31 
1 1 1   12    5    5 o  1  133.20   15.11 
1 1 1   12    5    6 o  1  109.20   18.58 
1 1 1   12    5    7 o  1   63.04   21.85 
1 1 1   12    5    8 o  1   55.58   20.60 
1 1 1   12    5    9 o  1   90.21   17.71 
1 1 1   12    5   10 o  1   89.37   17.16 
1 1 1   12    5   11 o  1  123.60   12.07 
1 1 1   12    5   12 f  0   45.63   20.14 
1 1 1   12    5   13 o  1  178.20   11.39 
1 1 1   12    5   14 o  1   26.65   13.38 
1 1 1   12    5   15 o  1  154.80   12.17 
1 1 1   12    5   16 o  1   61.58   22.03 
1 1 1   12    5   17 o  1   37.14   17.15 
1 1 1   12    5   18 o  1  149.70   26.84 
1 1 1   12    5   19 o  1  171.00   10.82 
1 1 1   12    5   20 o  1   50.57   18.43 
1 1 1   12    5   21 o  1   37.30   17.08 
1 1 1   12    5   22 o  1   71.44   14.36 
1 1 1   12    5   23 o  1   71.26   18.81 
1 1 1   12    5   24 o  1   51.13   18.90 
1 1 1   12    5   25 o  1   34.52   15.32 
1 1 1   12    5   26 o  1   63.23   18.59 
1 1 1   12    5   27 o  1   34.81   15.89 
1 1 1   12    5   28 o  1   34.04   15.56 
1 1 1   12    5   29 o  1   45.08   18.15 
1 1 1   12    5   30 o  1   32.25   14.76 
1 1 1   12    5   31 o  1   34.56   15.42 
1 1 1   12    5   32 o  1   37.64   16.30 
1 1 1   12    5   33 o  1   50.65   19.60 
1 1 1   12    5   34 o  1   33.64   14.91 
1 1 1   12    6  -32 o  1   44.81   15.58 
1 1 1   12    6  -31 o  1   34.15   14.78 
1 1 1   12    6  -30 o  1   46.64   17.36 
1 1 1   12    6  -29 o  1   44.24   16.88 
1 1 1   12    6  -28 o  1   79.47   15.69 
1 1 1   12    6  -27 o  1   46.18   16.61 
1 1 1   12    6  -26 o  1   65.27   18.08 
1 1 1   12    6  -25 o  1   30.93   15.47 
1 1 1   12    6  -24 o  1   53.04   17.50 
1 1 1   12    6  -23 o  1   72.85   15.13 
1 1 1   12    6  -22 o  1   94.54   14.70 
1 1 1   12    6  -21 o  1   79.55   18.12 
1 1 1   12    6  -20 o  1   49.96   20.15 
1 1 1   12    6  -19 o  1   64.39   17.97 
1 1 1   12    6  -18 f  0   84.85   18.37 
1 1 1   12    6  -17 o  1   49.01   18.79 
1 1 1   12    6  -16 o  1   56.67   19.84 
1 1 1   12    6  -15 o  1   74.35   21.56 
1 1 1   12    6  -14 o  1   47.54   19.44 
1 1 1   12    6  -13 o  1  143.10   13.69 
1 1 1   12    6  -12 o  1  173.20   11.27 
1 1 1   12    6  -11 o  1   47.72   18.68 
1 1 1   12    6  -10 o  1  185.60    9.50 
1 1 1   12    6   -9 o  1   31.28   15.14 
1 1 1   12    6   -8 o  1  116.90   15.61 
1 1 1   12    6   -7 f  0   98.05   16.75 
1 1 1   12    6   -6 o  1   70.07   21.59 
1 1 1   12    6   -5 o  1   53.03   21.94 
1 1 1   12    6   -4 o  1  168.40   13.19 
1 1 1   12    6   -3 o  1  118.50   16.94 
1 1 1   12    6   -2 o  1   96.27   21.38 
1 1 1   12    6   -1 o  1  199.90   11.53 
1 1 1   12    6    0 o  1   50.50   21.20 
1 1 1   12    6    1 o  1  179.00   11.59 
1 1 1   12    6    2 o  1  142.80   15.77 
1 1 1   12    6    3 o  1   49.81   21.03 
1 1 1   12    6    4 o  1   96.37   15.62 
1 1 1   12    6    5 o  1   53.89   20.38 
1 1 1   12    6    6 o  1   51.13   20.84 
1 1 1   12    6    7 o  1  169.10   11.37 
1 1 1   12    6    8 o  1  144.20   13.90 
1 1 1   12    6    9 o  1   60.32   22.43 
1 1 1   12    6   10 o  1   36.00   16.84 
1 1 1   12    6   11 o  1  135.70   15.86 
1 1 1   12    6   12 o  1   62.17   22.33 
1 1 1   12    6   13 o  1  106.60   16.21 
1 1 1   12    6   14 o  1   93.40   13.56 
1 1 1   12    6   15 o  1   87.97   17.77 
1 1 1   12    6   16 o  1  125.70   12.20 
1 1 1   12    6   17 o  1   99.63   17.17 
1 1 1   12    6   18 o  1   73.56   18.54 
1 1 1   12    6   19 o  1   29.43   14.48 
1 1 1   12    6   20 o  1   92.00   16.07 
1 1 1   12    6   21 o  1  116.40   13.13 
1 1 1   12    6   22 o  1   30.69   14.47 
1 1 1   12    6   23 o  1   53.90   19.46 
1 1 1   12    6   24 o  1   43.13   17.86 
1 1 1   12    6   25 o  1   46.44   17.58 
1 1 1   12    6   26 o  1   41.24   16.51 
1 1 1   12    6   27 o  1   50.12   18.40 
1 1 1   12    6   28 o  1   38.22   17.15 
1 1 1   12    6   29 o  1   39.41   17.05 
1 1 1   12    6   30 o  1   46.24   17.38 
1 1 1   12    6   31 o  1   30.93   14.46 
1 1 1   12    6   32 o  1   46.79   17.48 
1 1 1   12    7  -30 o  1   27.82   13.46 
1 1 1   12    7  -29 o  1   37.34   16.32 
1 1 1   12    7  -28 o  1   33.11   15.11 
1 1 1   12    7  -27 o  1   21.12   10.66 
1 1 1   12    7  -26 o  1   75.76   18.00 
1 1 1   12    7  -25 o  1   56.16   17.67 
1 1 1   12    7  -24 o  1   30.48   13.95 
1 1 1   12    7  -23 o  1   37.38   16.78 
1 1 1   12    7  -22 o  1   29.14   13.88 
1 1 1   12    7  -21 o  1   39.07   17.01 
1 1 1   12    7  -20 o  1   34.18   15.33 
1 1 1   12    7  -19 o  1   62.96   18.20 
1 1 1   12    7  -18 o  1   56.31   19.31 
1 1 1   12    7  -17 o  1  144.90   12.98 
1 1 1   12    7  -16 o  1   97.67   14.59 
1 1 1   12    7  -15 o  1   58.98   18.46 
1 1 1   12    7  -14 o  1   46.42   18.90 
1 1 1   12    7  -13 o  1   61.23   18.61 
1 1 1   12    7  -12 o  1   40.64   17.68 
1 1 1   12    7  -11 o  1  137.30   13.77 
1 1 1   12    7  -10 o  1   52.25   21.90 
1 1 1   12    7   -9 o  1   60.70   21.01 
1 1 1   12    7   -8 o  1   44.12   18.09 
1 1 1   12    7   -7 f  0   97.54   15.25 
1 1 1   12    7   -6 o  1   40.47   18.22 
1 1 1   12    7   -5 o  1  126.60   12.28 
1 1 1   12    7   -4 o  1  145.90   11.34 
1 1 1   12    7   -3 o  1  118.60   19.06 
1 1 1   12    7   -2 o  1  164.10   16.89 
1 1 1   12    7   -1 o  1  125.10   14.59 
1 1 1   12    7    0 o  1   55.72   19.88 
1 1 1   12    7    1 o  1   34.05   16.39 
1 1 1   12    7    2 o  1  128.80   13.41 
1 1 1   12    7    3 o  1   51.32   19.80 
1 1 1   12    7    4 o  1   77.46   21.59 
1 1 1   12    7    5 o  1   37.86   17.10 
1 1 1   12    7    6 o  1   47.68   20.07 
1 1 1   12    7    7 o  1   38.97   17.63 
1 1 1   12    7    8 o  1   31.20   15.37 
1 1 1   12    7    9 o  1   76.65   21.40 
1 1 1   12    7   10 o  1   52.98   20.00 
1 1 1   12    7   11 o  1   26.87   13.46 
1 1 1   12    7   12 o  1   81.52   18.48 
1 1 1   12    7   13 o  1  126.40   13.36 
1 1 1   12    7   14 o  1   81.40   17.10 
1 1 1   12    7   15 f  0   54.87   20.22 
1 1 1   12    7   16 o  1   85.52   18.09 
1 1 1   12    7   17 o  1  101.60   14.59 
1 1 1   12    7   18 o  1   39.55   17.66 
1 1 1   12    7   19 o  1   37.36   17.20 
1 1 1   12    7   20 o  1   43.65   18.40 
1 1 1   12    7   21 o  1   46.60   18.84 
1 1 1   12    7   22 o  1   65.42   19.60 
1 1 1   12    7   23 o  1   45.23   22.15 
1 1 1   12    7   24 o  1   82.99   16.21 
1 1 1   12    7   25 o  1   34.14   15.82 
1 1 1   12    7   26 o  1   54.64   18.17 
1 1 1   12    7   27 o  1   48.57   17.82 
1 1 1   12    7   28 o  1   30.54   14.39 
1 1 1   12    7   29 o  1   38.26   17.54 
1 1 1   12    7   30 o  1   34.78   15.63 
1 1 1   12    8  -28 o  1   35.31   15.11 
1 1 1   12    8  -27 o  1   52.46   18.69 
1 1 1   12    8  -26 o  1   20.99   10.60 
1 1 1   12    8  -25 o  1   26.15   12.68 
1 1 1   12    8  -24 o  1   33.68   15.21 
1 1 1   12    8  -23 o  1   47.46   17.19 
1 1 1   12    8  -22 o  1   39.36   16.65 
1 1 1   12    8  -21 o  1   61.53   17.36 
1 1 1   12    8  -20 o  1   44.19   18.14 
1 1 1   12    8  -19 o  1   65.35   18.06 
1 1 1   12    8  -18 o  1   51.94   18.11 
1 1 1   12    8  -17 o  1   47.12   17.19 
1 1 1   12    8  -16 o  1  115.90   13.14 
1 1 1   12    8  -15 o  1   72.12   18.63 
1 1 1   12    8  -14 o  1   70.19   16.50 
1 1 1   12    8  -13 o  1   39.68   17.15 
1 1 1   12    8  -12 o  1   59.10   18.94 
1 1 1   12    8  -11 o  1  152.10   11.54 
1 1 1   12    8  -10 o  1   74.60   16.84 
1 1 1   12    8   -9 o  1   62.58   19.58 
1 1 1   12    8   -8 o  1   89.91   14.41 
1 1 1   12    8   -7 o  1  152.00   12.15 
1 1 1   12    8   -6 o  1   36.80   17.02 
1 1 1   12    8   -5 o  1   95.03   18.70 
1 1 1   12    8   -4 o  1   53.66   19.77 
1 1 1   12    8   -3 o  1  138.00   12.88 
1 1 1   12    8   -2 o  1  115.60   16.43 
1 1 1   12    8   -1 o  1   51.58   19.95 
1 1 1   12    8    0 o  1   54.11   20.00 
1 1 1   12    8    1 o  1  150.90   11.13 
1 1 1   12    8    2 o  1   34.18   16.11 
1 1 1   12    8    3 o  1  121.40   11.27 
1 1 1   12    8    4 o  1   78.39   20.79 
1 1 1   12    8    5 o  1   55.05   19.69 
1 1 1   12    8    6 o  1   48.55   19.60 
1 1 1   12    8    7 o  1   99.13   15.04 
1 1 1   12    8    8 o  1   37.92   16.97 
1 1 1   12    8    9 o  1   30.39   14.70 
1 1 1   12    8   10 o  1   65.69   19.80 
1 1 1   12    8   11 o  1   74.80   19.68 
1 1 1   12    8   12 o  1   69.82   22.79 
1 1 1   12    8   13 o  1   35.06   16.88 
1 1 1   12    8   14 o  1   84.14   19.61 
1 1 1   12    8   15 o  1   71.72   21.53 
1 1 1   12    8   16 o  1   88.41   14.88 
1 1 1   12    8   17 o  1   43.69   18.19 
1 1 1   12    8   18 o  1   84.55   15.43 
1 1 1   12    8   19 o  1   81.81   19.13 
1 1 1   12    8   20 o  1   97.94   13.70 
1 1 1   12    8   21 o  1   46.28   18.84 
1 1 1   12    8   22 o  1   78.21   13.13 
1 1 1   12    8   23 o  1   39.73   17.49 
1 1 1   12    8   24 o  1   44.77   18.38 
1 1 1   12    8   25 o  1   32.48   14.51 
1 1 1   12    8   26 o  1   48.29   20.76 
1 1 1   12    8   27 o  1   38.15   16.92 
1 1 1   12    8   28 o  1   26.39   12.70 
1 1 1   12    9  -25 o  1   32.79   14.93 
1 1 1   12    9  -24 o  1   35.16   15.72 
1 1 1   12    9  -23 o  1   24.15   11.89 
1 1 1   12    9  -22 o  1   68.93   18.78 
1 1 1   12    9  -21 o  1   73.33   15.10 
1 1 1   12    9  -20 o  1   43.16   16.62 
1 1 1   12    9  -19 o  1   29.84   14.21 
1 1 1   12    9  -18 o  1   57.06   19.95 
1 1 1   12    9  -17 o  1   36.52   16.01 
1 1 1   12    9  -16 o  1   97.94   16.02 
1 1 1   12    9  -15 o  1   35.99   16.51 
1 1 1   12    9  -14 o  1   44.27   22.32 
1 1 1   12    9  -13 o  1   47.16   18.47 
1 1 1   12    9  -12 o  1   80.09   17.23 
1 1 1   12    9  -11 o  1   45.20   18.37 
1 1 1   12    9  -10 o  1   44.11   18.48 
1 1 1   12    9   -9 o  1  110.90   13.57 
1 1 1   12    9   -8 o  1   30.30   14.69 
1 1 1   12    9   -7 o  1   53.01   19.47 
1 1 1   12    9   -6 o  1   29.91   14.77 
1 1 1   12    9   -5 o  1   48.67   20.35 
1 1 1   12    9   -4 o  1   46.96   18.63 
1 1 1   12    9   -3 o  1   51.67   20.09 
1 1 1   12    9   -2 o  1   94.03   13.46 
1 1 1   12    9   -1 o  1   50.70   20.82 
1 1 1   12    9    0 o  1   47.20   22.61 
1 1 1   12    9    1 o  1  125.40   11.10 
1 1 1   12    9    2 o  1   64.85   21.58 
1 1 1   12    9    3 o  1   49.55   19.60 
1 1 1   12    9    4 o  1   68.67   20.92 
1 1 1   12    9    5 o  1  113.30   13.17 
1 1 1   12    9    6 o  1   73.79   18.77 
1 1 1   12    9    7 o  1   54.74   17.87 
1 1 1   12    9    8 o  1   80.07   17.99 
1 1 1   12    9    9 o  1   65.47   18.55 
1 1 1   12    9   10 o  1   78.66   18.71 
1 1 1   12    9   11 o  1   48.92   19.80 
1 1 1   12    9   12 o  1   56.59   19.94 
1 1 1   12    9   13 o  1   60.31   18.47 
1 1 1   12    9   14 o  1   69.45   21.69 
1 1 1   12    9   15 o  1   35.59   16.72 
1 1 1   12    9   16 o  1   68.67   19.00 
1 1 1   12    9   17 o  1   66.21   19.51 
1 1 1   12    9   18 o  1   49.48   18.62 
1 1 1   12    9   19 o  1  114.10   11.72 
1 1 1   12    9   20 o  1   26.58   12.93 
1 1 1   12    9   21 o  1   44.85   17.60 
1 1 1   12    9   22 o  1   38.67   17.50 
1 1 1   12    9   23 o  1   37.29   16.00 
1 1 1   12    9   24 o  1   50.75   18.07 
1 1 1   12    9   25 o  1   33.71   16.42 
1 1 1   12   10  -22 o  1   57.43   16.81 
1 1 1   12   10  -21 o  1   49.26   16.73 
1 1 1   12   10  -20 f  0   47.42   17.96 
1 1 1   12   10  -19 o  1   51.21   17.66 
1 1 1   12   10  -18 o  1   41.88   17.00 
1 1 1   12   10  -17 o  1   40.89   16.86 
1 1 1   12   10  -16 o  1   46.20   17.18 
1 1 1   12   10  -15 o  1   32.44   15.24 
1 1 1   12   10  -14 o  1   34.75   15.90 
1 1 1   12   10  -13 o  1   41.92   17.95 
1 1 1   12   10  -12 o  1   66.72   17.60 
1 1 1   12   10  -11 o  1   82.38   16.15 
1 1 1   12   10  -10 o  1   44.86   18.09 
1 1 1   12   10   -9 o  1   37.55   17.49 
1 1 1   12   10   -8 o  1   52.00   19.40 
1 1 1   12   10   -7 o  1   98.63   15.37 
1 1 1   12   10   -6 o  1   45.79   19.01 
1 1 1   12   10   -5 o  1  119.80   11.99 
1 1 1   12   10   -4 o  1   34.25   15.51 
1 1 1   12   10   -3 o  1   72.52   18.80 
1 1 1   12   10   -2 o  1   29.68   14.05 
1 1 1   12   10   -1 o  1   47.26   19.21 
1 1 1   12   10    0 o  1   62.61   20.42 
1 1 1   12   10    1 o  1   92.42   16.27 
1 1 1   12   10    2 f  0   73.41   14.90 
1 1 1   12   10    3 o  1   29.98   14.23 
1 1 1   12   10    4 o  1   52.59   18.32 
1 1 1   12   10    5 o  1   51.00   18.40 
1 1 1   12   10    6 o  1   77.16   17.83 
1 1 1   12   10    7 o  1   27.16   13.25 
1 1 1   12   10    8 o  1   27.90   13.66 
1 1 1   12   10    9 o  1   58.00   29.82 
1 1 1   12   10   10 o  1   40.16   18.18 
1 1 1   12   10   11 o  1   36.28   16.05 
1 1 1   12   10   12 o  1   46.23   18.84 
1 1 1   12   10   13 o  1   41.97   17.24 
1 1 1   12   10   14 o  1   45.63   17.18 
1 1 1   12   10   15 o  1   28.75   14.00 
1 1 1   12   10   16 o  1   29.43   14.29 
1 1 1   12   10   17 o  1   54.20   19.98 
1 1 1   12   10   18 o  1   43.79   19.00 
1 1 1   12   10   19 o  1   44.94   18.57 
1 1 1   12   10   20 o  1   48.84   20.27 
1 1 1   12   10   21 o  1  101.10   14.73 
1 1 1   12   10   22 o  1   29.18   14.37 
1 1 1   12   11  -18 o  1   37.41   17.12 
1 1 1   12   11  -17 f  0   31.09   14.31 
1 1 1   12   11  -16 o  1   37.13   16.61 
1 1 1   12   11  -15 o  1   28.60   14.00 
1 1 1   12   11  -14 o  1   50.34   20.16 
1 1 1   12   11  -13 o  1   35.04   16.36 
1 1 1   12   11  -12 o  1   50.34   21.01 
1 1 1   12   11  -11 o  1   60.87   22.00 
1 1 1   12   11  -10 o  1   43.23   18.68 
1 1 1   12   11   -9 o  1   32.67   15.98 
1 1 1   12   11   -8 o  1   28.74   13.74 
1 1 1   12   11   -7 o  1   30.52   14.68 
1 1 1   12   11   -6 o  1   25.54   12.93 
1 1 1   12   11   -5 o  1   27.36   13.73 
1 1 1   12   11   -4 o  1   30.51   15.31 
1 1 1   12   11   -2 o  1   33.07   16.37 
1 1 1   12   11    0 o  1   29.88   14.94 
1 1 1   12   11    1 o  1   28.54   14.21 
1 1 1   12   11    2 o  1   26.98   13.61 
1 1 1   12   11    3 o  1   38.70   18.47 
1 1 1   12   11    4 o  1   29.55   14.84 
1 1 1   12   11    5 o  1   23.12   11.73 
1 1 1   12   11    6 o  1   35.25   16.87 
1 1 1   12   11    7 o  1   37.20   17.68 
1 1 1   12   11    8 o  1   33.76   16.48 
1 1 1   12   11    9 o  1   32.15   15.83 
1 1 1   12   11   10 o  1   41.31   19.29 
1 1 1   12   11   11 o  1   40.70   17.62 
1 1 1   12   11   12 o  1   50.53   21.22 
1 1 1   12   11   13 o  1   45.16   18.80 
1 1 1   12   11   14 o  1   36.04   16.61 
1 1 1   12   11   15 o  1   37.29   17.55 
1 1 1   12   11   16 o  1   28.90   13.77 
1 1 1   12   11   17 o  1   35.35   16.19 
1 1 1   12   11   18 o  1   31.83   15.22 
1 1 1   12   12    0 o  1   48.49   20.38 
1 1 1   12   12    1 o  1   64.88   17.42 
1 1 1   12   12    2 o  1   26.30   12.66 
1 1 1   12   12    3 o  1   46.50   18.40 
1 1 1   12   12    4 o  1   52.52   18.86 
1 1 1   12   12    5 o  1   40.50   17.92 
1 1 1   12   12    6 o  1   41.58   17.40 
1 1 1   12   12    7 o  1   43.83   18.02 
1 1 1   12   12    8 o  1   55.76   19.44 
1 1 1   12   12    9 o  1   51.43   17.86 
1 1 1   12   12   10 o  1   25.65   12.91 
1 1 1   12   12   11 o  1   47.96   18.01 
1 1 1   12   12   12 o  1   35.43   16.47 
1 1 1   13    0  -38 o  1   26.12   17.34 
1 1 1   13    0  -37 o  1  133.80   21.80 
1 1 1   13    0  -36 o  1   17.61   12.74 
1 1 1   13    0  -35 o  1   28.59   18.78 
1 1 1   13    0  -34 o  1   23.10   16.11 
1 1 1   13    0  -33 o  1   47.69   24.34 
1 1 1   13    0  -32 o  1   23.05   16.54 
1 1 1   13    0  -31 o  1   89.97   19.83 
1 1 1   13    0  -30 o  1   26.01   18.42 
1 1 1   13    0  -29 o  1   30.40   20.27 
1 1 1   13    0  -28 o  1   38.64   24.31 
1 1 1   13    0  -27 o  1   30.09   20.49 
1 1 1   13    0  -26 o  1   28.95   19.92 
1 1 1   13    0  -25 o  1   44.90   28.02 
1 1 1   13    0  -24 o  1  177.90   17.88 
1 1 1   13    0  -23 o  1  126.80   17.68 
1 1 1   13    0  -22 o  1   21.66   15.63 
1 1 1   13    0  -21 o  1   45.14   27.09 
1 1 1   13    0  -20 o  1  135.20   18.68 
1 1 1   13    0  -19 o  1   56.18   30.50 
1 1 1   13    0  -18 o  1   47.16   29.56 
1 1 1   13    0  -17 o  1  190.30   15.79 
1 1 1   13    0  -16 o  1  278.70   23.09 
1 1 1   13    0  -15 o  1  140.70   17.62 
1 1 1   13    0  -14 o  1  202.40   13.81 
1 1 1   13    0  -13 o  1  141.50   18.82 
1 1 1   13    0  -12 o  1  370.30   14.65 
1 1 1   13    0  -11 o  1  108.60   24.00 
1 1 1   13    0  -10 o  1   80.06   30.64 
1 1 1   13    0   -9 o  1  101.20   27.36 
1 1 1   13    0   -8 o  1  233.80   17.80 
1 1 1   13    0   -7 o  1  134.00   17.77 
1 1 1   13    0   -6 o  1  171.30   29.05 
1 1 1   13    0   -5 f  0  244.60   14.74 
1 1 1   13    0   -4 o  1   34.71   23.33 
1 1 1   13    0   -3 o  1   80.03   30.41 
1 1 1   13    0   -2 o  1   53.61   32.31 
1 1 1   13    0   -1 o  1   69.24   35.01 
1 1 1   13    0    0 o  1  212.40   14.65 
1 1 1   13    0    1 f  0   28.85   20.75 
1 1 1   13    0    2 o  1  113.70   26.86 
1 1 1   13    0    3 o  1  340.10   12.52 
1 1 1   13    0    4 o  1  308.40   10.82 
1 1 1   13    0    5 o  1  176.90   22.59 
1 1 1   13    0    6 o  1  378.00   14.57 
1 1 1   13    0    7 o  1  389.20   17.67 
1 1 1   13    0    8 o  1  105.10   22.42 
1 1 1   13    0    9 o  1  309.10   12.03 
1 1 1   13    0   10 o  1  102.50   30.97 
1 1 1   13    0   11 f  0  110.60   24.32 
1 1 1   13    0   12 f  0   51.65   30.63 
1 1 1   13    0   13 o  1   30.43   21.69 
1 1 1   13    0   14 o  1  144.10   21.97 
1 1 1   13    0   15 o  1  305.70   15.04 
1 1 1   13    0   16 o  1   78.59   34.79 
1 1 1   13    0   17 o  1   96.73   53.57 
1 1 1   13    0   18 o  1   44.98   29.26 
1 1 1   13    0   19 o  1   55.17   31.43 
1 1 1   13    0   20 o  1   27.06   19.13 
1 1 1   13    0   21 o  1  213.80   16.58 
1 1 1   13    0   22 o  1   55.14   30.00 
1 1 1   13    0   23 o  1  177.40   12.81 
1 1 1   13    0   24 o  1   93.13   30.25 
1 1 1   13    0   25 o  1   72.38   29.50 
1 1 1   13    0   26 o  1  187.60   20.43 
1 1 1   13    0   27 o  1   32.12   21.34 
1 1 1   13    0   28 o  1  164.80   15.75 
1 1 1   13    0   29 o  1   69.31   30.94 
1 1 1   13    0   30 o  1   59.43   25.45 
1 1 1   13    0   31 o  1   54.75   27.63 
1 1 1   13    0   32 o  1   22.44   16.30 
1 1 1   13    0   33 o  1   27.92   19.29 
1 1 1   13    0   34 f  0   32.79   22.01 
1 1 1   13    0   35 o  1   34.23   21.89 
1 1 1   13    0   36 o  1   30.05   20.02 
1 1 1   13    0   37 f  0   46.07   23.75 
1 1 1   13    0   38 o  1   30.07   19.84 
1 1 1   13    1  -37 f  0   34.61   15.36 
1 1 1   13    1  -36 o  1   28.12   13.32 
1 1 1   13    1  -35 o  1   38.90   16.52 
1 1 1   13    1  -34 o  1   45.19   17.89 
1 1 1   13    1  -33 o  1   73.24   18.09 
1 1 1   13    1  -32 o  1   61.06   16.33 
1 1 1   13    1  -31 o  1   46.78   17.89 
1 1 1   13    1  -30 o  1   34.66   15.67 
1 1 1   13    1  -29 f  0   62.95   19.51 
1 1 1   13    1  -28 o  1   98.84   11.58 
1 1 1   13    1  -27 f  0   85.52   17.01 
1 1 1   13    1  -26 o  1   49.58   18.84 
1 1 1   13    1  -25 o  1   39.55   17.97 
1 1 1   13    1  -24 o  1   51.75   19.90 
1 1 1   13    1  -23 o  1  110.70   14.24 
1 1 1   13    1  -22 o  1  163.80   12.87 
1 1 1   13    1  -21 o  1  116.10   16.39 
1 1 1   13    1  -20 o  1   40.31   18.83 
1 1 1   13    1  -19 o  1   48.64   21.25 
1 1 1   13    1  -18 o  1  125.50   18.11 
1 1 1   13    1  -17 o  1  150.20   14.94 
1 1 1   13    1  -16 o  1   56.56   23.48 
1 1 1   13    1  -15 o  1   42.44   20.20 
1 1 1   13    1  -14 o  1   67.94   24.75 
1 1 1   13    1  -13 o  1   86.08   21.99 
1 1 1   13    1  -12 o  1   59.25   21.17 
1 1 1   13    1  -11 o  1  279.10   15.47 
1 1 1   13    1  -10 o  1  130.30   30.87 
1 1 1   13    1   -9 o  1  170.60   18.17 
1 1 1   13    1   -8 o  1   66.32   23.50 
1 1 1   13    1   -7 o  1  178.70   14.11 
1 1 1   13    1   -6 o  1   49.54   20.77 
1 1 1   13    1   -5 o  1  111.90   17.05 
1 1 1   13    1   -4 o  1   98.40   19.08 
1 1 1   13    1   -3 o  1  166.70   12.72 
1 1 1   13    1   -2 o  1  130.60   17.32 
1 1 1   13    1   -1 o  1  154.90   12.74 
1 1 1   13    1    0 o  1  233.20   12.19 
1 1 1   13    1    1 o  1   86.46   24.48 
1 1 1   13    1    2 f  0  110.20   19.92 
1 1 1   13    1    3 o  1  263.30   11.35 
1 1 1   13    1    4 o  1  177.40   12.43 
1 1 1   13    1    5 o  1  160.80   15.30 
1 1 1   13    1    6 o  1  155.30   13.19 
1 1 1   13    1    7 o  1  177.70   13.68 
1 1 1   13    1    8 o  1  213.70   21.82 
1 1 1   13    1    9 o  1  105.50   22.41 
1 1 1   13    1   10 o  1  186.70   13.48 
1 1 1   13    1   11 o  1  191.40   14.27 
1 1 1   13    1   12 o  1  242.20   16.16 
1 1 1   13    1   13 o  1  257.60   13.79 
1 1 1   13    1   14 f  0  157.60   16.40 
1 1 1   13    1   15 o  1  153.10   27.96 
1 1 1   13    1   16 o  1  194.30   15.75 
1 1 1   13    1   17 o  1  134.10   16.15 
1 1 1   13    1   18 o  1   73.85   24.53 
1 1 1   13    1   19 o  1  112.00   20.56 
1 1 1   13    1   20 o  1   73.88   24.69 
1 1 1   13    1   21 o  1   83.22   22.52 
1 1 1   13    1   22 o  1   38.55   17.83 
1 1 1   13    1   23 o  1   48.45   20.97 
1 1 1   13    1   24 o  1  182.10   12.70 
1 1 1   13    1   25 o  1   99.89   22.05 
1 1 1   13    1   26 o  1   79.21   19.99 
1 1 1   13    1   27 o  1   44.69   18.36 
1 1 1   13    1   28 o  1  102.30   18.29 
1 1 1   13    1   29 o  1   43.52   18.77 
1 1 1   13    1   30 o  1   79.89   18.30 
1 1 1   13    1   31 o  1   31.03   14.55 
1 1 1   13    1   32 o  1   57.81   17.17 
1 1 1   13    1   33 o  1  141.20   16.65 
1 1 1   13    1   34 o  1   32.88   15.44 
1 1 1   13    1   35 o  1   38.27   16.09 
1 1 1   13    1   36 o  1   38.15   15.62 
1 1 1   13    1   37 o  1   41.52   16.34 
1 1 1   13    2  -36 o  1   43.19   16.19 
1 1 1   13    2  -35 o  1   84.71   15.47 
1 1 1   13    2  -34 o  1   61.28   18.13 
1 1 1   13    2  -33 o  1   35.89   16.04 
1 1 1   13    2  -32 o  1   63.78   15.91 
1 1 1   13    2  -31 o  1   40.87   17.27 
1 1 1   13    2  -30 o  1  141.70   16.58 
1 1 1   13    2  -29 o  1   34.77   15.90 
1 1 1   13    2  -28 f  0   33.67   15.50 
1 1 1   13    2  -27 o  1   44.06   20.20 
1 1 1   13    2  -26 o  1   74.03   16.95 
1 1 1   13    2  -25 o  1  109.50   14.56 
1 1 1   13    2  -24 o  1   79.28   15.75 
1 1 1   13    2  -23 o  1   72.42   18.09 
1 1 1   13    2  -22 o  1  104.90   13.76 
1 1 1   13    2  -21 o  1  101.80   17.70 
1 1 1   13    2  -20 o  1  146.10   10.12 
1 1 1   13    2  -19 o  1  147.80   13.35 
1 1 1   13    2  -18 o  1   55.64   21.81 
1 1 1   13    2  -17 o  1  251.10   12.42 
1 1 1   13    2  -16 o  1  143.00   12.94 
1 1 1   13    2  -15 o  1   98.31   18.23 
1 1 1   13    2  -14 o  1   41.42   19.40 
1 1 1   13    2  -13 o  1   74.87   23.50 
1 1 1   13    2  -12 o  1  192.90    9.78 
1 1 1   13    2  -11 o  1  252.30   10.54 
1 1 1   13    2  -10 o  1  197.70   12.07 
1 1 1   13    2   -9 o  1  116.50   17.12 
1 1 1   13    2   -8 o  1  143.00   16.23 
1 1 1   13    2   -7 o  1  196.90    9.94 
1 1 1   13    2   -6 o  1  113.30   15.98 
1 1 1   13    2   -5 o  1  145.30   15.00 
1 1 1   13    2   -4 o  1   93.57   21.21 
1 1 1   13    2   -3 o  1  278.20   90.75 
1 1 1   13    2   -2 o  1  159.20   14.28 
1 1 1   13    2   -1 o  1  231.80    8.84 
1 1 1   13    2    0 o  1  213.90   11.46 
1 1 1   13    2    1 o  1  153.50   14.67 
1 1 1   13    2    2 o  1  314.70   14.17 
1 1 1   13    2    3 o  1  226.00   11.21 
1 1 1   13    2    4 o  1  110.10   19.98 
1 1 1   13    2    5 o  1   90.48   27.07 
1 1 1   13    2    6 o  1  174.90   14.06 
1 1 1   13    2    7 o  1  195.30   12.51 
1 1 1   13    2    8 o  1  192.90   10.23 
1 1 1   13    2    9 o  1  155.00   15.65 
1 1 1   13    2   10 o  1  229.50    8.25 
1 1 1   13    2   11 o  1   77.98   30.13 
1 1 1   13    2   12 o  1  206.90   11.17 
1 1 1   13    2   13 o  1  221.70   10.64 
1 1 1   13    2   14 o  1  106.00   18.95 
1 1 1   13    2   15 f  0  137.20   15.60 
1 1 1   13    2   16 o  1  130.00   14.94 
1 1 1   13    2   17 o  1   77.71   20.43 
1 1 1   13    2   18 o  1   63.67   22.23 
1 1 1   13    2   19 o  1   48.05   19.78 
1 1 1   13    2   20 o  1   46.81   19.82 
1 1 1   13    2   21 o  1   57.20   22.15 
1 1 1   13    2   22 f  0   96.61   17.20 
1 1 1   13    2   23 o  1  181.10   12.14 
1 1 1   13    2   24 o  1  136.90   15.06 
1 1 1   13    2   25 o  1  110.20   14.99 
1 1 1   13    2   26 f  0   58.20   19.73 
1 1 1   13    2   27 o  1   32.01   15.19 
1 1 1   13    2   28 o  1   56.60   17.53 
1 1 1   13    2   29 o  1   55.91   19.36 
1 1 1   13    2   30 o  1   28.47   13.60 
1 1 1   13    2   31 o  1   82.54   13.55 
1 1 1   13    2   32 o  1   35.25   15.27 
1 1 1   13    2   33 o  1   35.95   17.31 
1 1 1   13    2   34 o  1   24.85   12.14 
1 1 1   13    2   35 o  1   46.44   18.05 
1 1 1   13    2   36 o  1   50.91   18.04 
1 1 1   13    3  -35 o  1   24.75   12.05 
1 1 1   13    3  -34 o  1   47.93   16.43 
1 1 1   13    3  -33 o  1   25.60   12.72 
1 1 1   13    3  -32 o  1   32.47   15.09 
1 1 1   13    3  -31 o  1   33.45   14.91 
1 1 1   13    3  -30 o  1   34.87   16.18 
1 1 1   13    3  -29 o  1   41.85   18.98 
1 1 1   13    3  -28 o  1   53.80   18.70 
1 1 1   13    3  -27 o  1   97.20   14.81 
1 1 1   13    3  -26 o  1   36.50   16.43 
1 1 1   13    3  -25 o  1   58.93   19.40 
1 1 1   13    3  -24 o  1   26.93   13.31 
1 1 1   13    3  -23 o  1   38.80   17.19 
1 1 1   13    3  -22 o  1   68.83   20.20 
1 1 1   13    3  -21 o  1  113.80   12.07 
1 1 1   13    3  -20 o  1  124.50   12.97 
1 1 1   13    3  -19 o  1   80.87   17.93 
1 1 1   13    3  -18 o  1   97.75   15.30 
1 1 1   13    3  -17 o  1   71.03   22.29 
1 1 1   13    3  -16 o  1  171.20   10.60 
1 1 1   13    3  -15 o  1  106.60   13.92 
1 1 1   13    3  -14 o  1  100.10   16.93 
1 1 1   13    3  -13 o  1  189.00   10.14 
1 1 1   13    3  -12 o  1   80.66   19.53 
1 1 1   13    3  -11 o  1  291.30   11.32 
1 1 1   13    3  -10 o  1   65.96   22.98 
1 1 1   13    3   -9 o  1  170.40   12.41 
1 1 1   13    3   -8 o  1   46.11   19.66 
1 1 1   13    3   -7 o  1   47.35   20.71 
1 1 1   13    3   -6 o  1   95.27   18.23 
1 1 1   13    3   -5 o  1   52.65   22.15 
1 1 1   13    3   -4 o  1  170.80   12.16 
1 1 1   13    3   -3 o  1   72.27   22.43 
1 1 1   13    3   -2 o  1   98.11   22.07 
1 1 1   13    3   -1 o  1  133.80   18.66 
1 1 1   13    3    0 o  1  173.10   12.47 
1 1 1   13    3    1 o  1  241.40   10.57 
1 1 1   13    3    2 o  1  124.90   53.57 
1 1 1   13    3    3 o  1  178.60   10.93 
1 1 1   13    3    4 o  1   64.20   21.85 
1 1 1   13    3    5 o  1   57.92   23.84 
1 1 1   13    3    6 o  1   67.46   23.34 
1 1 1   13    3    7 o  1   75.46   24.33 
1 1 1   13    3    8 o  1  271.30   11.47 
1 1 1   13    3    9 o  1   36.59   17.12 
1 1 1   13    3   10 o  1  130.50   12.93 
1 1 1   13    3   11 o  1  135.20   13.57 
1 1 1   13    3   12 o  1  160.70   10.87 
1 1 1   13    3   13 o  1   89.61   15.92 
1 1 1   13    3   14 o  1   88.30   14.59 
1 1 1   13    3   15 o  1  119.40   13.77 
1 1 1   13    3   16 o  1   92.04   20.03 
1 1 1   13    3   17 o  1  175.10   11.36 
1 1 1   13    3   18 o  1   41.87   17.99 
1 1 1   13    3   19 o  1   34.54   16.22 
1 1 1   13    3   20 o  1  119.00   12.42 
1 1 1   13    3   21 o  1   73.27   19.96 
1 1 1   13    3   22 f  0  144.10   10.45 
1 1 1   13    3   23 o  1   89.81   15.65 
1 1 1   13    3   24 o  1   72.05   19.96 
1 1 1   13    3   25 o  1   68.39   17.76 
1 1 1   13    3   26 o  1   44.87   17.97 
1 1 1   13    3   27 o  1   37.44   16.68 
1 1 1   13    3   28 o  1   33.46   15.80 
1 1 1   13    3   29 o  1  129.80   11.24 
1 1 1   13    3   30 o  1   27.84   13.54 
1 1 1   13    3   31 o  1   25.32   12.46 
1 1 1   13    3   32 o  1   60.07   18.53 
1 1 1   13    3   33 o  1   67.98   15.94 
1 1 1   13    3   34 o  1   85.62   12.57 
1 1 1   13    3   35 o  1   22.51   11.22 
1 1 1   13    4  -33 o  1   24.86   12.10 
1 1 1   13    4  -32 o  1   31.78   14.45 
1 1 1   13    4  -31 o  1   34.87   15.65 
1 1 1   13    4  -30 f  0   44.57   16.46 
1 1 1   13    4  -29 o  1   36.82   16.02 
1 1 1   13    4  -28 o  1   34.69   15.62 
1 1 1   13    4  -27 o  1   62.50   15.95 
1 1 1   13    4  -26 o  1   45.49   17.60 
1 1 1   13    4  -25 o  1   48.21   16.71 
1 1 1   13    4  -24 o  1   32.52   14.93 
1 1 1   13    4  -23 o  1   51.43   17.92 
1 1 1   13    4  -22 o  1   48.74   19.50 
1 1 1   13    4  -21 o  1   57.41   18.42 
1 1 1   13    4  -20 o  1  113.50   15.10 
1 1 1   13    4  -19 o  1   44.75   19.21 
1 1 1   13    4  -18 o  1   57.81   19.84 
1 1 1   13    4  -17 o  1   96.20   17.86 
1 1 1   13    4  -16 o  1   71.06   18.94 
1 1 1   13    4  -15 f  0  107.00   16.14 
1 1 1   13    4  -14 o  1  114.10   14.60 
1 1 1   13    4  -13 o  1  112.70   16.12 
1 1 1   13    4  -12 o  1   52.67   21.68 
1 1 1   13    4  -11 f  0  100.20   15.22 
1 1 1   13    4  -10 o  1  172.70   12.57 
1 1 1   13    4   -9 o  1   99.69   19.93 
1 1 1   13    4   -8 f  0  175.50   13.28 
1 1 1   13    4   -7 o  1  131.20   11.86 
1 1 1   13    4   -6 o  1  234.60   11.45 
1 1 1   13    4   -5 o  1  280.40   13.29 
1 1 1   13    4   -4 o  1  102.20   18.33 
1 1 1   13    4   -3 f  0   60.72   22.81 
1 1 1   13    4   -2 o  1   56.46   22.25 
1 1 1   13    4   -1 o  1   61.23   22.48 
1 1 1   13    4    0 o  1  122.20   15.79 
1 1 1   13    4    1 f  0  202.50   10.16 
1 1 1   13    4    2 o  1   77.39   21.87 
1 1 1   13    4    3 o  1  118.50   18.24 
1 1 1   13    4    4 o  1   60.98   23.41 
1 1 1   13    4    5 o  1  145.60   13.59 
1 1 1   13    4    6 o  1   76.26   19.65 
1 1 1   13    4    7 o  1  203.40   10.49 
1 1 1   13    4    8 o  1   70.27   20.00 
1 1 1   13    4    9 f  0  221.40   10.83 
1 1 1   13    4   10 o  1  150.70   12.07 
1 1 1   13    4   11 o  1   50.58   20.71 
1 1 1   13    4   12 o  1   89.17   16.96 
1 1 1   13    4   13 o  1  102.30   17.39 
1 1 1   13    4   14 o  1  132.80   12.69 
1 1 1   13    4   15 o  1  119.80   13.73 
1 1 1   13    4   16 o  1  149.40   11.74 
1 1 1   13    4   17 o  1   74.99   22.73 
1 1 1   13    4   18 o  1  109.10   12.01 
1 1 1   13    4   19 o  1  103.40   17.55 
1 1 1   13    4   20 o  1   34.64   16.20 
1 1 1   13    4   21 o  1  111.50   13.06 
1 1 1   13    4   22 o  1   91.44   14.14 
1 1 1   13    4   23 o  1  113.40   13.11 
1 1 1   13    4   24 o  1   52.99   19.67 
1 1 1   13    4   25 o  1   52.69   20.11 
1 1 1   13    4   26 o  1   45.64   18.36 
1 1 1   13    4   27 o  1   55.64   19.41 
1 1 1   13    4   28 o  1   32.23   15.36 
1 1 1   13    4   29 o  1   47.68   19.42 
1 1 1   13    4   30 o  1   52.40   18.73 
1 1 1   13    4   31 o  1   39.00   17.82 
1 1 1   13    4   32 o  1   32.07   14.91 
1 1 1   13    4   33 o  1   21.58   10.80 
1 1 1   13    5  -32 o  1   39.14   17.03 
1 1 1   13    5  -31 o  1   30.86   14.40 
1 1 1   13    5  -30 o  1   32.09   14.60 
1 1 1   13    5  -29 o  1   53.56   17.02 
1 1 1   13    5  -28 o  1   37.14   17.36 
1 1 1   13    5  -27 o  1   64.25   19.56 
1 1 1   13    5  -26 o  1   41.57   17.72 
1 1 1   13    5  -25 o  1   35.88   16.90 
1 1 1   13    5  -24 o  1   31.58   14.98 
1 1 1   13    5  -23 o  1   26.88   13.26 
1 1 1   13    5  -22 o  1   49.40   18.09 
1 1 1   13    5  -21 o  1   29.39   13.98 
1 1 1   13    5  -20 o  1   81.88   16.19 
1 1 1   13    5  -19 o  1   73.78   18.12 
1 1 1   13    5  -18 o  1  122.00   13.26 
1 1 1   13    5  -17 o  1  126.70   12.88 
1 1 1   13    5  -16 o  1   66.73   18.32 
1 1 1   13    5  -15 o  1  108.60   11.96 
1 1 1   13    5  -14 o  1   49.93   21.57 
1 1 1   13    5  -13 o  1   50.52   19.02 
1 1 1   13    5  -12 o  1   71.52   19.19 
1 1 1   13    5  -11 o  1  128.20   10.65 
1 1 1   13    5  -10 o  1   56.53   21.40 
1 1 1   13    5   -9 o  1  126.60   18.01 
1 1 1   13    5   -8 o  1   57.14   20.71 
1 1 1   13    5   -7 o  1  231.50   10.59 
1 1 1   13    5   -6 o  1  174.00   10.49 
1 1 1   13    5   -5 o  1   36.87   17.17 
1 1 1   13    5   -4 o  1  120.20   17.20 
1 1 1   13    5   -3 o  1   76.93   22.82 
1 1 1   13    5   -2 o  1  110.30   15.87 
1 1 1   13    5   -1 o  1  107.60   17.90 
1 1 1   13    5    0 o  1   33.57   16.18 
1 1 1   13    5    1 o  1   33.96   16.28 
1 1 1   13    5    2 o  1  119.20   13.40 
1 1 1   13    5    3 o  1  106.30   14.12 
1 1 1   13    5    4 o  1  111.80   16.28 
1 1 1   13    5    5 o  1  211.70   10.18 
1 1 1   13    5    6 o  1  112.60   14.58 
1 1 1   13    5    7 o  1  172.30    9.15 
1 1 1   13    5    8 o  1  129.20   15.54 
1 1 1   13    5    9 o  1   84.13   18.16 
1 1 1   13    5   10 o  1  142.80   11.41 
1 1 1   13    5   11 o  1  132.10   12.14 
1 1 1   13    5   12 o  1   68.50   21.35 
1 1 1   13    5   13 o  1  139.20   10.22 
1 1 1   13    5   14 o  1   60.20   21.31 
1 1 1   13    5   15 o  1  174.70   11.37 
1 1 1   13    5   16 o  1   48.24   18.72 
1 1 1   13    5   17 o  1   39.15   16.75 
1 1 1   13    5   18 o  1   60.87   18.36 
1 1 1   13    5   19 o  1   66.76   18.52 
1 1 1   13    5   20 o  1   73.84   16.87 
1 1 1   13    5   21 o  1   43.92   16.69 
1 1 1   13    5   22 o  1   46.41   18.82 
1 1 1   13    5   23 o  1   63.89   19.54 
1 1 1   13    5   24 o  1   40.96   16.82 
1 1 1   13    5   25 o  1   84.07   15.67 
1 1 1   13    5   26 o  1   33.86   15.04 
1 1 1   13    5   27 o  1   53.00   18.14 
1 1 1   13    5   28 o  1   36.62   15.87 
1 1 1   13    5   29 o  1   40.80   17.12 
1 1 1   13    5   30 o  1   35.15   15.23 
1 1 1   13    5   31 o  1   39.02   16.86 
1 1 1   13    5   32 o  1   48.27   17.09 
1 1 1   13    6  -30 o  1   52.43   17.84 
1 1 1   13    6  -29 o  1   32.13   14.63 
1 1 1   13    6  -28 o  1   46.25   16.50 
1 1 1   13    6  -27 o  1   59.08   17.20 
1 1 1   13    6  -26 o  1   28.88   13.59 
1 1 1   13    6  -25 o  1   42.89   17.24 
1 1 1   13    6  -24 o  1   41.32   18.01 
1 1 1   13    6  -23 o  1   33.05   15.52 
1 1 1   13    6  -22 o  1   39.33   16.15 
1 1 1   13    6  -21 o  1   39.71   16.92 
1 1 1   13    6  -20 o  1   60.74   18.43 
1 1 1   13    6  -19 o  1   54.79   17.67 
1 1 1   13    6  -18 o  1   38.89   17.03 
1 1 1   13    6  -17 o  1   63.74   18.13 
1 1 1   13    6  -16 o  1   70.17   18.10 
1 1 1   13    6  -15 o  1   58.52   18.37 
1 1 1   13    6  -14 o  1   40.92   17.28 
1 1 1   13    6  -13 o  1   34.49   16.21 
1 1 1   13    6  -12 o  1   43.56   18.66 
1 1 1   13    6  -11 o  1   67.75   17.94 
1 1 1   13    6  -10 o  1   33.08   15.71 
1 1 1   13    6   -9 o  1   57.40   20.89 
1 1 1   13    6   -8 o  1  144.60   15.90 
1 1 1   13    6   -7 o  1  182.30   11.46 
1 1 1   13    6   -6 o  1   55.99   19.14 
1 1 1   13    6   -5 o  1   43.90   18.35 
1 1 1   13    6   -4 o  1   52.91   20.61 
1 1 1   13    6   -3 o  1  102.60   12.27 
1 1 1   13    6   -2 o  1  122.90   16.95 
1 1 1   13    6   -1 o  1   68.56   20.27 
1 1 1   13    6    0 o  1   44.75   19.75 
1 1 1   13    6    1 o  1   46.91   20.01 
1 1 1   13    6    2 o  1   82.78   18.09 
1 1 1   13    6    3 o  1   48.58   19.67 
1 1 1   13    6    4 o  1  101.00   18.05 
1 1 1   13    6    5 o  1   67.71   19.37 
1 1 1   13    6    6 o  1   65.22   21.09 
1 1 1   13    6    7 o  1   55.10   20.58 
1 1 1   13    6    8 o  1   30.45   15.09 
1 1 1   13    6    9 o  1   77.64   17.45 
1 1 1   13    6   10 o  1   32.93   15.92 
1 1 1   13    6   11 o  1   91.65   15.55 
1 1 1   13    6   12 o  1   61.96   21.47 
1 1 1   13    6   13 o  1   31.14   14.73 
1 1 1   13    6   14 o  1   42.56   18.89 
1 1 1   13    6   15 f  0   67.73   19.01 
1 1 1   13    6   16 o  1   40.52   17.21 
1 1 1   13    6   17 o  1   69.09   15.85 
1 1 1   13    6   18 o  1   51.00   19.24 
1 1 1   13    6   19 o  1   77.15   13.92 
1 1 1   13    6   20 o  1   34.37   15.45 
1 1 1   13    6   21 o  1   42.97   17.48 
1 1 1   13    6   22 o  1   47.63   17.37 
1 1 1   13    6   23 o  1   31.62   14.78 
1 1 1   13    6   24 o  1   81.37   14.41 
1 1 1   13    6   25 o  1   33.65   15.57 
1 1 1   13    6   26 o  1   54.12   19.34 
1 1 1   13    6   27 o  1   35.10   15.98 
1 1 1   13    6   28 o  1   30.08   13.76 
1 1 1   13    6   29 f  0   27.25   13.03 
1 1 1   13    6   30 o  1   59.05   18.89 
1 1 1   13    7  -27 o  1   46.93   18.14 
1 1 1   13    7  -26 o  1   38.06   17.12 
1 1 1   13    7  -25 o  1   40.80   17.77 
1 1 1   13    7  -24 o  1   46.15   18.44 
1 1 1   13    7  -23 o  1   23.98   11.89 
1 1 1   13    7  -22 o  1   37.84   15.70 
1 1 1   13    7  -21 o  1   43.19   17.40 
1 1 1   13    7  -20 o  1   36.54   16.63 
1 1 1   13    7  -19 o  1   75.70   16.69 
1 1 1   13    7  -18 o  1   75.30   17.16 
1 1 1   13    7  -17 o  1   53.56   17.68 
1 1 1   13    7  -16 o  1   46.06   18.98 
1 1 1   13    7  -15 o  1   34.61   16.10 
1 1 1   13    7  -14 o  1   42.17   18.06 
1 1 1   13    7  -13 o  1   75.47   21.83 
1 1 1   13    7  -12 f  0   38.38   17.15 
1 1 1   13    7  -11 o  1   83.46   18.02 
1 1 1   13    7  -10 o  1   34.86   16.12 
1 1 1   13    7   -9 o  1  106.10   14.88 
1 1 1   13    7   -8 o  1  146.10   12.70 
1 1 1   13    7   -7 o  1  103.80   17.84 
1 1 1   13    7   -6 o  1   56.04   21.41 
1 1 1   13    7   -5 f  0   59.62   19.52 
1 1 1   13    7   -4 o  1   47.85   19.86 
1 1 1   13    7   -3 o  1   67.68   22.30 
1 1 1   13    7   -2 o  1   64.90   20.74 
1 1 1   13    7   -1 o  1   35.45   16.22 
1 1 1   13    7    0 o  1   99.86   16.34 
1 1 1   13    7    1 o  1   34.55   16.12 
1 1 1   13    7    2 o  1   82.76   21.12 
1 1 1   13    7    3 o  1   82.56   17.88 
1 1 1   13    7    4 o  1   97.70   14.46 
1 1 1   13    7    5 o  1   30.42   14.76 
1 1 1   13    7    6 o  1   60.81   22.45 
1 1 1   13    7    7 f  0   92.38   18.21 
1 1 1   13    7    8 o  1   35.99   16.79 
1 1 1   13    7    9 o  1   49.33   19.96 
1 1 1   13    7   10 o  1   76.59   20.09 
1 1 1   13    7   11 o  1  113.40   13.87 
1 1 1   13    7   12 o  1   63.65   21.95 
1 1 1   13    7   13 f  0   30.93   14.80 
1 1 1   13    7   14 o  1   65.58   19.76 
1 1 1   13    7   15 o  1   51.31   18.69 
1 1 1   13    7   16 o  1   56.59   19.37 
1 1 1   13    7   17 o  1   43.53   18.21 
1 1 1   13    7   18 o  1   39.12   17.32 
1 1 1   13    7   19 o  1   80.06   17.37 
1 1 1   13    7   20 o  1   36.97   16.72 
1 1 1   13    7   21 o  1   32.23   15.05 
1 1 1   13    7   22 o  1   41.73   17.75 
1 1 1   13    7   23 o  1   64.18   21.02 
1 1 1   13    7   24 o  1   45.51   16.93 
1 1 1   13    7   25 o  1   54.66   17.81 
1 1 1   13    7   26 o  1   60.39   19.99 
1 1 1   13    7   27 o  1   26.79   12.68 
1 1 1   13    8  -25 o  1   49.27   17.85 
1 1 1   13    8  -24 o  1   35.63   15.78 
1 1 1   13    8  -23 o  1   45.90   16.67 
1 1 1   13    8  -22 o  1   49.24   17.98 
1 1 1   13    8  -21 o  1   48.42   16.93 
1 1 1   13    8  -20 o  1   47.34   18.54 
1 1 1   13    8  -19 o  1   65.15   17.53 
1 1 1   13    8  -18 o  1   47.78   18.37 
1 1 1   13    8  -17 o  1   42.11   17.31 
1 1 1   13    8  -16 o  1   74.33   16.89 
1 1 1   13    8  -15 o  1   40.35   17.84 
1 1 1   13    8  -14 o  1   38.62   17.18 
1 1 1   13    8  -13 o  1   96.62   11.42 
1 1 1   13    8  -12 o  1   58.81   17.66 
1 1 1   13    8  -11 f  0   79.85   14.40 
1 1 1   13    8  -10 o  1   77.25   14.29 
1 1 1   13    8   -9 o  1   69.26   20.50 
1 1 1   13    8   -8 o  1   34.07   15.53 
1 1 1   13    8   -7 o  1   45.86   18.63 
1 1 1   13    8   -6 o  1  121.10   13.17 
1 1 1   13    8   -5 o  1   36.26   16.74 
1 1 1   13    8   -4 o  1   47.78   18.30 
1 1 1   13    8   -3 o  1   32.99   15.80 
1 1 1   13    8   -2 o  1   33.35   16.35 
1 1 1   13    8   -1 o  1   44.32   18.62 
1 1 1   13    8    0 o  1  116.60   12.56 
1 1 1   13    8    1 o  1   37.71   17.76 
1 1 1   13    8    2 o  1   64.51   20.52 
1 1 1   13    8    3 o  1   30.71   14.69 
1 1 1   13    8    4 o  1  156.00   12.32 
1 1 1   13    8    5 o  1   74.23   19.47 
1 1 1   13    8    6 o  1   66.72   21.67 
1 1 1   13    8    7 o  1  104.10   13.53 
1 1 1   13    8    8 o  1  133.50   11.24 
1 1 1   13    8    9 o  1   78.31   20.71 
1 1 1   13    8   10 o  1   42.45   18.31 
1 1 1   13    8   11 o  1   62.28   19.90 
1 1 1   13    8   12 o  1   52.16   20.29 
1 1 1   13    8   13 o  1   34.05   15.80 
1 1 1   13    8   14 o  1   37.83   17.13 
1 1 1   13    8   15 o  1   52.45   20.75 
1 1 1   13    8   16 o  1   30.74   14.38 
1 1 1   13    8   17 o  1   35.46   16.80 
1 1 1   13    8   18 o  1   37.24   17.01 
1 1 1   13    8   19 o  1   52.03   19.28 
1 1 1   13    8   20 o  1   31.10   14.84 
1 1 1   13    8   21 o  1   38.22   17.14 
1 1 1   13    8   22 o  1   34.15   15.71 
1 1 1   13    8   23 o  1  103.20   11.29 
1 1 1   13    8   24 f  0   26.81   13.16 
1 1 1   13    8   25 o  1   41.87   17.32 
1 1 1   13    9  -22 f  0   33.63   15.91 
1 1 1   13    9  -21 o  1   59.62   22.42 
1 1 1   13    9  -20 o  1   50.91   18.94 
1 1 1   13    9  -19 o  1   46.68   17.63 
1 1 1   13    9  -18 o  1   95.43   16.29 
1 1 1   13    9  -17 o  1   48.31   17.77 
1 1 1   13    9  -16 o  1   40.27   16.17 
1 1 1   13    9  -15 o  1   65.90   18.25 
1 1 1   13    9  -14 o  1   34.63   15.75 
1 1 1   13    9  -13 o  1   89.90   15.47 
1 1 1   13    9  -12 o  1   47.84   19.14 
1 1 1   13    9  -11 f  0   53.82   21.19 
1 1 1   13    9  -10 o  1   75.19   18.62 
1 1 1   13    9   -9 o  1   27.71   13.38 
1 1 1   13    9   -8 o  1   67.82   19.63 
1 1 1   13    9   -7 o  1   47.47   18.88 
1 1 1   13    9   -6 o  1   41.59   17.59 
1 1 1   13    9   -5 o  1   32.11   15.14 
1 1 1   13    9   -4 o  1   41.10   16.79 
1 1 1   13    9   -3 o  1   38.45   17.13 
1 1 1   13    9   -2 o  1   33.10   16.05 
1 1 1   13    9   -1 o  1   43.42   19.23 
1 1 1   13    9    0 o  1   60.08   20.04 
1 1 1   13    9    1 o  1   51.97   20.03 
1 1 1   13    9    2 o  1   77.14   22.49 
1 1 1   13    9    3 o  1   50.27   19.33 
1 1 1   13    9    4 o  1   44.75   18.18 
1 1 1   13    9    5 o  1   42.16   18.55 
1 1 1   13    9    6 o  1   42.21   17.52 
1 1 1   13    9    7 o  1   38.59   16.63 
1 1 1   13    9    8 o  1   31.38   14.65 
1 1 1   13    9    9 o  1   52.50   18.83 
1 1 1   13    9   10 o  1   74.07   21.83 
1 1 1   13    9   11 o  1   36.68   16.75 
1 1 1   13    9   12 o  1   66.25   18.54 
1 1 1   13    9   13 o  1   36.13   17.94 
1 1 1   13    9   14 o  1   31.60   15.04 
1 1 1   13    9   15 o  1   35.05   16.17 
1 1 1   13    9   16 o  1   33.84   15.79 
1 1 1   13    9   17 o  1   50.11   21.38 
1 1 1   13    9   18 o  1   38.44   16.43 
1 1 1   13    9   19 o  1   31.11   14.73 
1 1 1   13    9   20 o  1   66.10   20.80 
1 1 1   13    9   21 o  1   35.58   16.18 
1 1 1   13    9   22 o  1   34.73   15.64 
1 1 1   13   10  -17 o  1   39.20   16.91 
1 1 1   13   10  -16 o  1   34.27   16.24 
1 1 1   13   10  -15 o  1   33.50   15.97 
1 1 1   13   10  -14 o  1   40.08   18.13 
1 1 1   13   10  -13 f  0   49.00   21.53 
1 1 1   13   10  -12 o  1   33.34   15.78 
1 1 1   13   10  -11 o  1   48.11   20.06 
1 1 1   13   10  -10 o  1   48.66   19.27 
1 1 1   13   10   -9 o  1   42.71   19.35 
1 1 1   13   10   -8 o  1   32.03   15.85 
1 1 1   13   10   -7 o  1   34.99   16.98 
1 1 1   13   10   -6 o  1   44.44   20.91 
1 1 1   13   10   -5 o  1   25.24   12.68 
1 1 1   13   10   -4 o  1   38.26   18.75 
1 1 1   13   10   -3 o  1   27.38   13.80 
1 1 1   13   10   -2 o  1   27.35   13.97 
1 1 1   13   10    1 o  1   27.34   13.85 
1 1 1   13   10    2 o  1   33.78   16.95 
1 1 1   13   10    3 o  1   24.51   12.53 
1 1 1   13   10    4 o  1   44.90   20.51 
1 1 1   13   10    5 o  1   36.33   17.70 
1 1 1   13   10    6 o  1   36.73   18.37 
1 1 1   13   10    7 o  1   36.95   17.94 
1 1 1   13   10    8 o  1   30.46   15.49 
1 1 1   13   10    9 o  1   35.46   17.45 
1 1 1   13   10   10 o  1   49.82   21.24 
1 1 1   13   10   11 o  1   36.85   16.31 
1 1 1   13   10   12 f  0   27.12   13.24 
1 1 1   13   10   13 o  1   26.50   13.13 
1 1 1   13   10   14 o  1   45.69   18.03 
1 1 1   13   10   15 f  0   30.59   14.69 
1 1 1   13   10   16 o  1   44.55   21.23 
1 1 1   13   10   17 o  1   32.44   15.28 
1 1 1   13   11  -12 o  1   62.72   16.88 
1 1 1   13   11  -11 f  0   34.75   15.57 
1 1 1   13   11  -10 o  1   30.26   14.78 
1 1 1   13   11   -9 o  1   59.60   17.75 
1 1 1   13   11   -8 o  1   47.00   17.86 
1 1 1   13   11   -7 o  1   35.88   16.60 
1 1 1   13   11   -6 o  1   41.32   17.64 
1 1 1   13   11   -5 o  1   44.49   18.27 
1 1 1   13   11   -4 o  1   40.04   16.70 
1 1 1   13   11   -3 o  1   56.17   18.37 
1 1 1   13   11   -2 o  1   41.32   16.81 
1 1 1   13   11   -1 o  1   40.75   17.57 
1 1 1   13   11    0 o  1   55.36   18.51 
1 1 1   13   11    1 o  1   44.00   16.28 
1 1 1   13   11    2 o  1   38.72   16.53 
1 1 1   13   11    3 o  1   36.54   16.47 
1 1 1   13   11    4 o  1   29.06   13.34 
1 1 1   13   11    5 o  1   30.23   14.43 
1 1 1   13   11    6 o  1   51.45   20.93 
1 1 1   13   11    7 o  1   25.85   12.78 
1 1 1   13   11    8 o  1   25.57   12.73 
1 1 1   13   11    9 o  1   61.25   18.06 
1 1 1   13   11   10 o  1   39.36   17.80 
1 1 1   13   11   11 o  1   35.36   16.16 
1 1 1   13   11   12 f  0   35.36   16.37 
1 1 1   14    0  -36 o  1   29.83   19.30 
1 1 1   14    0  -35 f  0   38.69   21.90 
1 1 1   14    0  -34 o  1   25.08   17.62 
1 1 1   14    0  -33 o  1   25.63   17.56 
1 1 1   14    0  -32 o  1   54.92   26.89 
1 1 1   14    0  -31 o  1   44.06   24.16 
1 1 1   14    0  -30 o  1   46.08   25.78 
1 1 1   14    0  -29 o  1   26.53   18.18 
1 1 1   14    0  -28 o  1   31.34   20.24 
1 1 1   14    0  -27 o  1   33.43   22.68 
1 1 1   14    0  -26 o  1   62.94   28.59 
1 1 1   14    0  -25 o  1   31.73   22.00 
1 1 1   14    0  -24 o  1   35.93   23.84 
1 1 1   14    0  -23 o  1   23.14   16.78 
1 1 1   14    0  -22 o  1   99.88   28.59 
1 1 1   14    0  -21 o  1   29.33   20.07 
1 1 1   14    0  -20 o  1   34.92   23.44 
1 1 1   14    0  -19 o  1  177.40   15.74 
1 1 1   14    0  -18 o  1  115.40   21.84 
1 1 1   14    0  -17 o  1  156.50   21.95 
1 1 1   14    0  -16 o  1  237.40   18.05 
1 1 1   14    0  -15 o  1  403.90   25.26 
1 1 1   14    0  -14 o  1   37.81   24.46 
1 1 1   14    0  -13 o  1  198.50   15.93 
1 1 1   14    0  -12 o  1  217.80   12.18 
1 1 1   14    0  -11 o  1  135.90   26.13 
1 1 1   14    0  -10 o  1   48.31   30.95 
1 1 1   14    0   -9 o  1  116.50   32.65 
1 1 1   14    0   -8 f  0  275.50   21.81 
1 1 1   14    0   -7 o  1   74.49   35.41 
1 1 1   14    0   -6 f  0  221.90   18.08 
1 1 1   14    0   -5 o  1  257.30   16.03 
1 1 1   14    0   -4 o  1  237.20  162.50 
1 1 1   14    0   -3 o  1  250.50   23.69 
1 1 1   14    0   -2 o  1  103.90   22.49 
1 1 1   14    0   -1 o  1  197.70   20.31 
1 1 1   14    0    0 o  1  166.30   18.91 
1 1 1   14    0    1 o  1  172.60   27.00 
1 1 1   14    0    2 o  1   33.33   23.66 
1 1 1   14    0    3 o  1  138.10   59.13 
1 1 1   14    0    4 f  0  163.20   22.21 
1 1 1   14    0    5 o  1   76.70   31.63 
1 1 1   14    0    6 o  1  163.10   30.76 
1 1 1   14    0    7 o  1   70.79   35.76 
1 1 1   14    0    8 o  1  195.40   22.00 
1 1 1   14    0    9 o  1   72.89   36.59 
1 1 1   14    0   10 o  1  209.60   20.28 
1 1 1   14    0   11 o  1  310.80   24.08 
1 1 1   14    0   12 o  1   84.92   36.72 
1 1 1   14    0   13 o  1  110.40   28.09 
1 1 1   14    0   14 o  1  255.80   18.94 
1 1 1   14    0   15 o  1   38.65   25.55 
1 1 1   14    0   16 o  1  108.40   24.72 
1 1 1   14    0   17 o  1  115.10   25.98 
1 1 1   14    0   18 o  1  157.40   23.46 
1 1 1   14    0   19 o  1   59.99   33.15 
1 1 1   14    0   20 o  1  135.80   19.47 
1 1 1   14    0   21 o  1   47.77   28.46 
1 1 1   14    0   22 o  1   52.45   29.22 
1 1 1   14    0   23 o  1   40.42   25.20 
1 1 1   14    0   24 o  1   19.19   14.15 
1 1 1   14    0   25 o  1   54.88   26.85 
1 1 1   14    0   26 o  1   40.01   26.05 
1 1 1   14    0   27 o  1   39.25   24.07 
1 1 1   14    0   28 o  1  102.10   26.87 
1 1 1   14    0   29 o  1  109.60   29.14 
1 1 1   14    0   30 o  1   22.68   16.43 
1 1 1   14    0   31 o  1   26.80   18.08 
1 1 1   14    0   32 o  1   26.04   18.47 
1 1 1   14    0   33 o  1   25.49   18.21 
1 1 1   14    0   34 o  1   20.02   14.27 
1 1 1   14    0   35 o  1   55.60   27.15 
1 1 1   14    0   36 o  1   32.95   20.80 
1 1 1   14    1  -35 o  1   31.34   14.55 
1 1 1   14    1  -34 o  1   52.50   17.49 
1 1 1   14    1  -33 f  0   67.29   18.03 
1 1 1   14    1  -32 o  1   83.54   17.46 
1 1 1   14    1  -31 o  1   33.20   15.27 
1 1 1   14    1  -30 o  1   36.99   16.88 
1 1 1   14    1  -29 o  1   53.07   19.88 
1 1 1   14    1  -28 o  1   34.56   15.57 
1 1 1   14    1  -27 o  1   90.20   15.58 
1 1 1   14    1  -26 o  1   83.97   15.56 
1 1 1   14    1  -25 o  1   34.27   15.64 
1 1 1   14    1  -24 o  1   80.98   17.14 
1 1 1   14    1  -23 o  1  145.20    9.83 
1 1 1   14    1  -22 o  1  165.80   11.52 
1 1 1   14    1  -21 o  1  136.40   14.85 
1 1 1   14    1  -20 o  1   49.66   19.39 
1 1 1   14    1  -19 o  1  139.90   12.36 
1 1 1   14    1  -18 o  1   90.64   15.18 
1 1 1   14    1  -17 o  1   39.99   18.15 
1 1 1   14    1  -16 o  1   32.31   15.69 
1 1 1   14    1  -15 f  0   65.36   20.51 
1 1 1   14    1  -14 o  1   62.42   21.20 
1 1 1   14    1  -13 o  1   79.93   18.67 
1 1 1   14    1  -12 o  1  109.40   16.58 
1 1 1   14    1  -11 o  1   99.23   18.18 
1 1 1   14    1  -10 o  1   94.39   17.59 
1 1 1   14    1   -9 o  1  173.60   22.20 
1 1 1   14    1   -8 o  1  132.20   15.70 
1 1 1   14    1   -7 o  1  198.70   11.46 
1 1 1   14    1   -6 o  1   81.06   24.12 
1 1 1   14    1   -5 o  1  126.50   12.12 
1 1 1   14    1   -4 o  1  138.40   14.50 
1 1 1   14    1   -3 o  1  213.30   11.19 
1 1 1   14    1   -2 o  1  158.10   13.50 
1 1 1   14    1   -1 o  1   73.43   23.97 
1 1 1   14    1    0 o  1  218.30   11.08 
1 1 1   14    1    1 o  1   85.21   22.59 
1 1 1   14    1    2 o  1  124.80   14.48 
1 1 1   14    1    3 o  1  100.70   15.92 
1 1 1   14    1    4 o  1  153.80   13.10 
1 1 1   14    1    5 o  1   70.04   21.97 
1 1 1   14    1    6 o  1  144.50   17.73 
1 1 1   14    1    7 o  1   60.31   22.55 
1 1 1   14    1    8 o  1  162.20   13.46 
1 1 1   14    1    9 o  1  132.90   13.03 
1 1 1   14    1   10 o  1   90.25   20.65 
1 1 1   14    1   11 o  1  132.50   15.51 
1 1 1   14    1   12 o  1   41.73   18.73 
1 1 1   14    1   13 o  1  129.20   14.07 
1 1 1   14    1   14 o  1  160.70   13.28 
1 1 1   14    1   15 o  1  121.00   14.66 
1 1 1   14    1   16 o  1   77.66   20.33 
1 1 1   14    1   17 o  1  133.60   13.68 
1 1 1   14    1   18 o  1   78.73   20.14 
1 1 1   14    1   19 o  1   41.76   17.81 
1 1 1   14    1   20 f  0   57.17   22.27 
1 1 1   14    1   21 f  0   93.08   17.43 
1 1 1   14    1   22 o  1   59.91   19.59 
1 1 1   14    1   23 o  1   52.34   19.32 
1 1 1   14    1   24 o  1   84.52   15.64 
1 1 1   14    1   25 o  1   57.72   18.60 
1 1 1   14    1   26 o  1   95.95   16.70 
1 1 1   14    1   27 o  1   59.61   19.07 
1 1 1   14    1   28 o  1   51.53   19.10 
1 1 1   14    1   29 o  1   70.94   18.81 
1 1 1   14    1   30 o  1   51.65   21.75 
1 1 1   14    1   31 f  0   34.76   16.22 
1 1 1   14    1   32 o  1   25.99   12.78 
1 1 1   14    1   33 o  1   34.71   15.70 
1 1 1   14    1   34 o  1   29.74   14.17 
1 1 1   14    1   35 o  1   27.74   13.28 
1 1 1   14    2  -34 o  1   40.27   16.52 
1 1 1   14    2  -33 o  1   29.18   14.32 
1 1 1   14    2  -32 o  1   28.64   13.63 
1 1 1   14    2  -31 o  1   28.27   13.53 
1 1 1   14    2  -30 o  1   34.28   15.63 
1 1 1   14    2  -29 f  0   77.62   17.35 
1 1 1   14    2  -28 f  0   72.92   16.27 
1 1 1   14    2  -27 o  1   32.58   15.32 
1 1 1   14    2  -26 o  1   29.71   14.38 
1 1 1   14    2  -25 o  1   61.36   19.70 
1 1 1   14    2  -24 o  1   36.60   16.08 
1 1 1   14    2  -23 o  1   93.04   14.03 
1 1 1   14    2  -22 o  1  111.10   11.28 
1 1 1   14    2  -21 o  1   36.87   15.85 
1 1 1   14    2  -20 o  1   33.37   15.48 
1 1 1   14    2  -19 o  1   65.65   18.42 
1 1 1   14    2  -18 o  1   48.37   18.97 
1 1 1   14    2  -17 o  1  277.80   10.68 
1 1 1   14    2  -16 o  1  209.20   10.41 
1 1 1   14    2  -15 o  1   41.36   17.14 
1 1 1   14    2  -14 o  1  120.80   13.08 
1 1 1   14    2  -13 o  1   80.49   18.99 
1 1 1   14    2  -12 o  1   45.91   19.51 
1 1 1   14    2  -11 o  1  128.10   12.26 
1 1 1   14    2  -10 o  1  131.90   12.85 
1 1 1   14    2   -9 o  1  204.40    9.47 
1 1 1   14    2   -8 o  1   74.40   20.61 
1 1 1   14    2   -7 o  1  226.90    9.16 
1 1 1   14    2   -6 o  1  107.10   17.08 
1 1 1   14    2   -5 o  1  147.40   14.28 
1 1 1   14    2   -4 o  1  134.10   11.86 
1 1 1   14    2   -3 o  1  136.50   13.26 
1 1 1   14    2   -2 o  1   89.79   22.76 
1 1 1   14    2   -1 o  1  148.30   12.96 
1 1 1   14    2    0 o  1   61.03   23.62 
1 1 1   14    2    1 o  1  212.50   11.68 
1 1 1   14    2    2 o  1  121.70   18.64 
1 1 1   14    2    3 o  1   57.22   22.07 
1 1 1   14    2    4 o  1  173.00    9.86 
1 1 1   14    2    5 o  1  135.70   14.39 
1 1 1   14    2    6 o  1  102.90   16.32 
1 1 1   14    2    7 o  1  151.30   12.44 
1 1 1   14    2    8 o  1  251.10    9.28 
1 1 1   14    2    9 o  1  110.80   15.87 
1 1 1   14    2   10 o  1  107.20   18.15 
1 1 1   14    2   11 o  1  166.90   10.74 
1 1 1   14    2   12 o  1   80.88   17.57 
1 1 1   14    2   13 o  1   52.36   20.10 
1 1 1   14    2   14 o  1   99.43   14.48 
1 1 1   14    2   15 o  1   62.63   21.33 
1 1 1   14    2   16 f  0   40.09   17.63 
1 1 1   14    2   17 o  1   87.16   18.14 
1 1 1   14    2   18 o  1   47.96   17.68 
1 1 1   14    2   19 o  1   57.41   19.77 
1 1 1   14    2   20 o  1  108.60   12.54 
1 1 1   14    2   21 o  1  130.80   13.73 
1 1 1   14    2   22 o  1   57.03   19.48 
1 1 1   14    2   23 o  1   94.42   17.46 
1 1 1   14    2   24 o  1   35.96   16.58 
1 1 1   14    2   25 o  1   54.43   18.12 
1 1 1   14    2   26 o  1  111.90   15.43 
1 1 1   14    2   27 o  1   93.42   15.76 
1 1 1   14    2   28 o  1   45.68   17.76 
1 1 1   14    2   29 o  1   56.41   18.68 
1 1 1   14    2   30 o  1   35.55   16.80 
1 1 1   14    2   31 o  1   28.35   13.59 
1 1 1   14    2   32 o  1   27.99   13.41 
1 1 1   14    2   33 o  1   30.72   14.34 
1 1 1   14    2   34 o  1   87.56   13.47 
1 1 1   14    3  -33 o  1   40.71   16.02 
1 1 1   14    3  -32 o  1   30.86   15.08 
1 1 1   14    3  -31 o  1   43.68   17.70 
1 1 1   14    3  -30 o  1   55.43   17.88 
1 1 1   14    3  -29 o  1   35.29   15.71 
1 1 1   14    3  -28 o  1   38.47   16.29 
1 1 1   14    3  -27 f  0   32.83   14.57 
1 1 1   14    3  -26 o  1   38.57   17.21 
1 1 1   14    3  -25 o  1  126.70   12.05 
1 1 1   14    3  -24 o  1   66.72   17.76 
1 1 1   14    3  -23 o  1   72.09   20.19 
1 1 1   14    3  -22 o  1   44.88   17.53 
1 1 1   14    3  -21 o  1  116.20   11.25 
1 1 1   14    3  -20 o  1   68.98   17.36 
1 1 1   14    3  -19 o  1  191.40    9.42 
1 1 1   14    3  -18 o  1   40.24   17.23 
1 1 1   14    3  -17 o  1   98.34   14.12 
1 1 1   14    3  -16 o  1   49.87   19.35 
1 1 1   14    3  -15 o  1   42.48   18.80 
1 1 1   14    3  -14 o  1   86.83   20.54 
1 1 1   14    3  -13 o  1   81.16   19.78 
1 1 1   14    3  -12 o  1  175.70   12.86 
1 1 1   14    3  -11 o  1   51.94   20.82 
1 1 1   14    3  -10 o  1  208.20   12.32 
1 1 1   14    3   -9 o  1  100.60   15.76 
1 1 1   14    3   -8 o  1  159.90   11.31 
1 1 1   14    3   -7 o  1  102.20   16.40 
1 1 1   14    3   -6 f  0  108.90   17.45 
1 1 1   14    3   -5 f  0  188.00   11.98 
1 1 1   14    3   -4 o  1  114.20   14.03 
1 1 1   14    3   -3 o  1   91.66   17.31 
1 1 1   14    3   -2 o  1   61.53   22.70 
1 1 1   14    3   -1 f  0   99.14   21.51 
1 1 1   14    3    0 o  1   57.97   21.77 
1 1 1   14    3    1 o  1  115.50   16.45 
1 1 1   14    3    2 o  1   40.48   18.58 
1 1 1   14    3    3 o  1   98.33   15.44 
1 1 1   14    3    4 o  1   96.69   16.14 
1 1 1   14    3    5 o  1   47.65   18.36 
1 1 1   14    3    6 o  1  139.80   11.55 
1 1 1   14    3    7 o  1  128.10   11.88 
1 1 1   14    3    8 o  1  115.20   15.38 
1 1 1   14    3    9 o  1   50.45   20.56 
1 1 1   14    3   10 o  1  102.40   19.13 
1 1 1   14    3   11 o  1  153.40   12.81 
1 1 1   14    3   12 o  1   78.98   18.03 
1 1 1   14    3   13 o  1   57.93   19.30 
1 1 1   14    3   14 o  1   62.05   19.05 
1 1 1   14    3   15 o  1  126.60   18.11 
1 1 1   14    3   16 o  1   45.30   17.60 
1 1 1   14    3   17 o  1   73.97   19.30 
1 1 1   14    3   18 o  1   38.92   16.26 
1 1 1   14    3   19 o  1   83.60   15.56 
1 1 1   14    3   20 o  1   86.44   15.98 
1 1 1   14    3   21 o  1   87.78   17.08 
1 1 1   14    3   22 o  1   45.51   18.81 
1 1 1   14    3   23 o  1  110.20   11.82 
1 1 1   14    3   24 o  1   51.85   17.19 
1 1 1   14    3   25 o  1   36.09   16.15 
1 1 1   14    3   26 o  1   43.14   18.47 
1 1 1   14    3   27 o  1   68.64   18.84 
1 1 1   14    3   28 o  1   45.90   18.59 
1 1 1   14    3   30 o  1   26.28   12.65 
1 1 1   14    3   31 o  1   41.29   17.10 
1 1 1   14    3   32 o  1   40.04   17.17 
1 1 1   14    3   33 o  1   74.58   16.63 
1 1 1   14    4  -31 o  1   34.14   16.22 
1 1 1   14    4  -30 o  1   35.56   15.62 
1 1 1   14    4  -29 o  1   35.49   15.44 
1 1 1   14    4  -28 o  1   26.93   12.82 
1 1 1   14    4  -27 o  1   54.49   18.41 
1 1 1   14    4  -26 o  1   35.44   16.55 
1 1 1   14    4  -25 o  1   33.47   15.39 
1 1 1   14    4  -24 o  1   55.78   18.80 
1 1 1   14    4  -23 o  1   58.84   16.97 
1 1 1   14    4  -22 o  1   47.95   18.33 
1 1 1   14    4  -21 o  1  140.60   10.00 
1 1 1   14    4  -20 o  1  104.30   13.47 
1 1 1   14    4  -19 o  1   89.78   15.87 
1 1 1   14    4  -18 o  1   65.89   20.87 
1 1 1   14    4  -17 o  1   65.69   20.31 
1 1 1   14    4  -16 o  1   32.87   15.81 
1 1 1   14    4  -15 o  1   93.67   18.44 
1 1 1   14    4  -14 o  1   81.54   17.81 
1 1 1   14    4  -13 o  1   70.18   19.87 
1 1 1   14    4  -12 o  1   51.99   21.25 
1 1 1   14    4  -11 o  1   40.01   17.99 
1 1 1   14    4  -10 o  1   88.47   19.95 
1 1 1   14    4   -9 f  0   68.47   20.74 
1 1 1   14    4   -8 o  1   47.72   20.03 
1 1 1   14    4   -7 f  0  132.60   15.45 
1 1 1   14    4   -6 o  1  157.30   14.76 
1 1 1   14    4   -5 o  1   54.57   19.47 
1 1 1   14    4   -4 o  1  137.80   12.99 
1 1 1   14    4   -3 o  1  145.20   14.77 
1 1 1   14    4   -2 o  1   47.37   19.63 
1 1 1   14    4   -1 o  1   44.25   19.42 
1 1 1   14    4    0 o  1   68.18   22.13 
1 1 1   14    4    1 o  1   41.79   18.89 
1 1 1   14    4    2 o  1  122.50   16.85 
1 1 1   14    4    3 o  1   80.97   21.93 
1 1 1   14    4    4 o  1  106.70   12.86 
1 1 1   14    4    5 o  1   42.49   19.04 
1 1 1   14    4    6 o  1   58.70   19.79 
1 1 1   14    4    7 o  1  122.30   13.21 
1 1 1   14    4    8 o  1   49.66   19.78 
1 1 1   14    4    9 o  1  127.60   10.61 
1 1 1   14    4   10 o  1   81.93   15.06 
1 1 1   14    4   11 o  1   75.96   19.80 
1 1 1   14    4   12 o  1   62.86   21.21 
1 1 1   14    4   13 o  1   50.59   19.68 
1 1 1   14    4   14 o  1  126.10   12.85 
1 1 1   14    4   15 o  1   48.46   18.13 
1 1 1   14    4   16 o  1   56.22   19.67 
1 1 1   14    4   17 o  1   54.84   18.17 
1 1 1   14    4   18 o  1   30.46   14.62 
1 1 1   14    4   19 o  1  104.60   14.48 
1 1 1   14    4   20 o  1   49.95   18.12 
1 1 1   14    4   21 o  1   53.76   19.52 
1 1 1   14    4   22 o  1   45.67   18.41 
1 1 1   14    4   23 o  1   32.13   14.84 
1 1 1   14    4   24 o  1   25.91   12.49 
1 1 1   14    4   25 o  1   56.39   20.91 
1 1 1   14    4   26 f  0   31.19   14.41 
1 1 1   14    4   27 o  1  118.20   12.71 
1 1 1   14    4   28 o  1   65.33   18.43 
1 1 1   14    4   29 o  1   29.61   14.50 
1 1 1   14    4   30 o  1   39.66   16.80 
1 1 1   14    4   31 o  1   41.65   18.17 
1 1 1   14    5  -29 o  1   23.11   11.39 
1 1 1   14    5  -28 o  1   28.22   13.61 
1 1 1   14    5  -27 o  1   54.98   18.92 
1 1 1   14    5  -26 f  0   37.14   15.90 
1 1 1   14    5  -25 o  1   44.06   22.17 
1 1 1   14    5  -24 o  1   33.97   15.73 
1 1 1   14    5  -23 o  1   32.38   15.59 
1 1 1   14    5  -22 f  0   40.71   17.06 
1 1 1   14    5  -21 o  1   57.42   20.47 
1 1 1   14    5  -20 o  1   64.69   18.80 
1 1 1   14    5  -19 o  1   46.47   18.17 
1 1 1   14    5  -18 o  1   62.84   18.19 
1 1 1   14    5  -17 o  1   95.78   13.63 
1 1 1   14    5  -16 o  1   98.00   14.63 
1 1 1   14    5  -15 o  1  114.60   10.68 
1 1 1   14    5  -14 o  1   34.20   15.97 
1 1 1   14    5  -13 o  1   69.22   23.37 
1 1 1   14    5  -12 o  1   74.80   18.81 
1 1 1   14    5  -11 o  1   39.53   17.58 
1 1 1   14    5  -10 o  1   76.32   16.53 
1 1 1   14    5   -9 o  1   56.57   20.52 
1 1 1   14    5   -8 o  1  123.40   13.51 
1 1 1   14    5   -7 o  1   71.15   19.73 
1 1 1   14    5   -6 o  1  141.40   12.93 
1 1 1   14    5   -5 o  1   39.39   17.92 
1 1 1   14    5   -4 o  1  169.20   13.61 
1 1 1   14    5   -3 o  1   36.13   17.07 
1 1 1   14    5   -2 o  1  118.10   14.56 
1 1 1   14    5   -1 o  1   77.17   21.17 
1 1 1   14    5    0 o  1  150.60   13.27 
1 1 1   14    5    1 o  1   34.18   16.47 
1 1 1   14    5    2 o  1   77.07   15.44 
1 1 1   14    5    3 o  1  132.60   12.08 
1 1 1   14    5    4 o  1  136.90   15.70 
1 1 1   14    5    5 o  1   57.43   20.54 
1 1 1   14    5    6 o  1   40.81   19.21 
1 1 1   14    5    7 f  0   71.62   21.87 
1 1 1   14    5    8 o  1   51.17   20.08 
1 1 1   14    5    9 o  1   49.75   20.27 
1 1 1   14    5   10 o  1  100.70   14.94 
1 1 1   14    5   11 f  0   44.78   18.40 
1 1 1   14    5   12 o  1   65.76   20.65 
1 1 1   14    5   13 o  1   48.58   19.81 
1 1 1   14    5   14 o  1   97.72   15.91 
1 1 1   14    5   15 o  1   77.66   17.25 
1 1 1   14    5   16 o  1  105.00   12.94 
1 1 1   14    5   17 o  1   73.91   16.68 
1 1 1   14    5   18 o  1   75.00   14.02 
1 1 1   14    5   19 o  1   58.74   17.95 
1 1 1   14    5   20 o  1   33.34   14.87 
1 1 1   14    5   21 o  1   44.02   16.42 
1 1 1   14    5   22 o  1   40.98   16.98 
1 1 1   14    5   23 o  1   51.96   17.20 
1 1 1   14    5   24 o  1   29.59   13.95 
1 1 1   14    5   25 o  1   40.28   17.28 
1 1 1   14    5   26 o  1   56.84   16.74 
1 1 1   14    5   27 o  1   40.59   15.88 
1 1 1   14    5   28 o  1   54.84   17.81 
1 1 1   14    5   29 o  1   43.52   16.88 
1 1 1   14    6  -27 o  1   24.39   11.91 
1 1 1   14    6  -26 o  1   35.71   16.40 
1 1 1   14    6  -25 o  1   28.67   13.67 
1 1 1   14    6  -24 o  1   44.88   18.37 
1 1 1   14    6  -23 o  1   32.91   14.97 
1 1 1   14    6  -22 o  1   32.97   15.48 
1 1 1   14    6  -21 o  1   51.51   19.83 
1 1 1   14    6  -20 o  1   30.14   13.89 
1 1 1   14    6  -19 o  1   45.07   17.62 
1 1 1   14    6  -18 f  0   41.37   17.70 
1 1 1   14    6  -17 o  1  117.20   15.17 
1 1 1   14    6  -16 o  1   88.33   14.18 
1 1 1   14    6  -15 o  1   38.92   16.76 
1 1 1   14    6  -14 o  1   37.91   16.82 
1 1 1   14    6  -13 o  1   50.87   18.10 
1 1 1   14    6  -12 o  1   93.52   13.53 
1 1 1   14    6  -11 o  1   81.67   22.26 
1 1 1   14    6  -10 o  1   42.41   18.27 
1 1 1   14    6   -9 o  1   55.53   19.55 
1 1 1   14    6   -8 o  1   55.83   18.30 
1 1 1   14    6   -7 o  1  125.60   12.21 
1 1 1   14    6   -6 o  1   47.54   19.81 
1 1 1   14    6   -5 o  1   44.18   19.54 
1 1 1   14    6   -4 o  1   65.87   20.61 
1 1 1   14    6   -3 o  1  131.70   12.02 
1 1 1   14    6   -2 o  1   64.89   20.55 
1 1 1   14    6   -1 o  1   57.17   18.64 
1 1 1   14    6    0 o  1   91.99   16.78 
1 1 1   14    6    1 f  0   33.01   15.51 
1 1 1   14    6    2 f  0   61.28   20.52 
1 1 1   14    6    3 f  0   53.04   19.27 
1 1 1   14    6    4 o  1   93.81   17.33 
1 1 1   14    6    5 o  1   50.11   19.46 
1 1 1   14    6    6 o  1   33.97   16.10 
1 1 1   14    6    7 o  1   68.50   19.46 
1 1 1   14    6    8 o  1   80.95   20.39 
1 1 1   14    6    9 o  1   57.01   18.59 
1 1 1   14    6   10 o  1   54.22   19.69 
1 1 1   14    6   11 f  0   48.44   18.27 
1 1 1   14    6   12 o  1   61.68   18.89 
1 1 1   14    6   13 o  1   29.14   14.33 
1 1 1   14    6   14 o  1   44.73   17.18 
1 1 1   14    6   15 o  1   33.06   15.23 
1 1 1   14    6   16 o  1   55.90   19.33 
1 1 1   14    6   17 o  1   48.87   18.42 
1 1 1   14    6   18 o  1   63.24   20.45 
1 1 1   14    6   19 f  0   66.84   18.31 
1 1 1   14    6   20 o  1   28.63   13.68 
1 1 1   14    6   21 o  1   64.54   19.44 
1 1 1   14    6   22 o  1   34.23   15.62 
1 1 1   14    6   23 o  1   44.05   16.28 
1 1 1   14    6   24 o  1   37.02   16.64 
1 1 1   14    6   25 o  1   44.68   18.10 
1 1 1   14    6   26 o  1   29.94   14.05 
1 1 1   14    6   27 o  1   27.36   13.37 
1 1 1   14    7  -24 o  1   39.25   16.55 
1 1 1   14    7  -23 o  1   57.34   19.00 
1 1 1   14    7  -22 o  1   41.39   16.58 
1 1 1   14    7  -21 o  1   30.51   14.72 
1 1 1   14    7  -20 o  1   38.16   16.18 
1 1 1   14    7  -19 o  1   30.51   14.24 
1 1 1   14    7  -18 o  1   25.82   12.78 
1 1 1   14    7  -17 o  1   47.77   18.18 
1 1 1   14    7  -16 o  1   54.99   20.01 
1 1 1   14    7  -15 o  1   27.95   13.37 
1 1 1   14    7  -14 o  1   26.59   13.14 
1 1 1   14    7  -13 o  1   44.44   17.69 
1 1 1   14    7  -12 o  1   53.96   18.31 
1 1 1   14    7  -11 o  1   57.67   20.49 
1 1 1   14    7  -10 o  1   35.93   16.13 
1 1 1   14    7   -9 o  1   77.98   20.01 
1 1 1   14    7   -8 o  1   46.93   18.36 
1 1 1   14    7   -7 o  1   47.52   18.11 
1 1 1   14    7   -6 o  1  104.10   13.68 
1 1 1   14    7   -5 o  1   70.42   15.70 
1 1 1   14    7   -4 o  1   54.78   16.91 
1 1 1   14    7   -3 o  1   40.81   16.54 
1 1 1   14    7   -2 o  1   45.10   18.65 
1 1 1   14    7   -1 o  1   41.18   17.96 
1 1 1   14    7    0 o  1   41.35   17.93 
1 1 1   14    7    1 o  1   38.13   17.68 
1 1 1   14    7    2 o  1   37.46   17.57 
1 1 1   14    7    3 o  1   49.51   19.60 
1 1 1   14    7    4 o  1   95.09   17.23 
1 1 1   14    7    5 o  1   34.50   15.71 
1 1 1   14    7    6 o  1   43.65   18.58 
1 1 1   14    7    7 o  1  117.90   12.31 
1 1 1   14    7    8 o  1  101.60   15.06 
1 1 1   14    7    9 o  1   73.19   18.24 
1 1 1   14    7   10 o  1   35.62   16.21 
1 1 1   14    7   11 o  1   49.01   20.37 
1 1 1   14    7   12 o  1   44.10   18.01 
1 1 1   14    7   13 o  1   33.57   16.12 
1 1 1   14    7   14 o  1   50.25   18.11 
1 1 1   14    7   15 o  1   31.75   15.13 
1 1 1   14    7   16 o  1   58.24   17.99 
1 1 1   14    7   17 o  1   43.72   17.23 
1 1 1   14    7   18 o  1   44.62   17.29 
1 1 1   14    7   19 o  1   45.98   17.58 
1 1 1   14    7   20 o  1   41.65   16.86 
1 1 1   14    7   21 o  1   41.72   17.29 
1 1 1   14    7   22 o  1   25.93   12.56 
1 1 1   14    7   23 o  1   72.89   18.42 
1 1 1   14    7   24 o  1   42.67   17.45 
1 1 1   14    8  -21 o  1   37.44   16.72 
1 1 1   14    8  -20 o  1   28.54   13.69 
1 1 1   14    8  -19 o  1   24.30   12.18 
1 1 1   14    8  -18 o  1   32.85   15.03 
1 1 1   14    8  -17 o  1   32.43   15.81 
1 1 1   14    8  -16 o  1   73.81   16.40 
1 1 1   14    8  -15 o  1   47.45   18.66 
1 1 1   14    8  -14 o  1   29.41   14.00 
1 1 1   14    8  -13 o  1   75.17   18.40 
1 1 1   14    8  -12 o  1   53.33   17.10 
1 1 1   14    8  -11 o  1   28.81   13.73 
1 1 1   14    8  -10 o  1   48.29   19.37 
1 1 1   14    8   -9 o  1   39.23   16.12 
1 1 1   14    8   -8 o  1   83.50   14.44 
1 1 1   14    8   -7 o  1   25.32   12.32 
1 1 1   14    8   -6 o  1   42.87   18.21 
1 1 1   14    8   -5 o  1   35.80   15.94 
1 1 1   14    8   -4 o  1   34.94   15.93 
1 1 1   14    8   -3 o  1   52.99   20.17 
1 1 1   14    8   -2 o  1   92.26   15.22 
1 1 1   14    8   -1 o  1   45.98   18.49 
1 1 1   14    8    0 o  1   31.58   14.89 
1 1 1   14    8    1 o  1   36.42   18.13 
1 1 1   14    8    2 o  1   40.69   18.73 
1 1 1   14    8    3 o  1   31.39   15.39 
1 1 1   14    8    4 o  1   71.78   21.16 
1 1 1   14    8    5 o  1   27.47   13.25 
1 1 1   14    8    6 o  1   56.63   24.73 
1 1 1   14    8    7 o  1   49.95   19.60 
1 1 1   14    8    8 o  1   38.18   17.11 
1 1 1   14    8    9 o  1   40.68   17.85 
1 1 1   14    8   10 o  1   47.92   17.23 
1 1 1   14    8   11 o  1   37.31   15.92 
1 1 1   14    8   12 o  1   30.90   14.92 
1 1 1   14    8   13 o  1   30.79   14.51 
1 1 1   14    8   14 o  1   32.16   15.27 
1 1 1   14    8   15 o  1   26.43   13.02 
1 1 1   14    8   16 o  1   48.99   18.99 
1 1 1   14    8   17 o  1   26.33   12.93 
1 1 1   14    8   18 o  1   51.07   19.35 
1 1 1   14    8   19 o  1   44.42   17.08 
1 1 1   14    8   20 o  1   30.76   15.18 
1 1 1   14    8   21 o  1   23.96   11.97 
1 1 1   14    9  -17 o  1   29.79   14.27 
1 1 1   14    9  -16 o  1   32.09   15.45 
1 1 1   14    9  -15 f  0   43.63   18.33 
1 1 1   14    9  -14 o  1   46.94   17.42 
1 1 1   14    9  -13 o  1   40.39   17.98 
1 1 1   14    9  -12 o  1   60.33   20.91 
1 1 1   14    9  -11 o  1   34.67   16.26 
1 1 1   14    9  -10 o  1   28.90   14.34 
1 1 1   14    9   -9 o  1   33.08   16.32 
1 1 1   14    9   -8 o  1   27.36   13.43 
1 1 1   14    9   -7 o  1   45.07   19.91 
1 1 1   14    9   -6 o  1   28.87   14.81 
1 1 1   14    9   -5 o  1   45.08   22.36 
1 1 1   14    9   -4 o  1   63.05   27.69 
1 1 1   14    9   -3 o  1   31.92   16.43 
1 1 1   14    9   -2 o  1   42.41   21.35 
1 1 1   14    9   -1 o  1   52.67   25.39 
1 1 1   14    9    0 o  1   50.85   25.44 
1 1 1   14    9    1 o  1   43.74   22.48 
1 1 1   14    9    2 o  1   38.98   19.73 
1 1 1   14    9    3 o  1   39.64   20.03 
1 1 1   14    9    4 o  1   39.69   20.19 
1 1 1   14    9    5 o  1   30.82   15.28 
1 1 1   14    9    6 o  1   60.78   19.19 
1 1 1   14    9    7 o  1   32.61   15.56 
1 1 1   14    9    8 o  1   29.49   14.74 
1 1 1   14    9    9 o  1   32.49   16.03 
1 1 1   14    9   10 o  1   52.12   22.14 
1 1 1   14    9   11 o  1   34.41   16.77 
1 1 1   14    9   12 o  1   27.57   13.48 
1 1 1   14    9   13 o  1   37.46   17.17 
1 1 1   14    9   14 o  1   23.09   11.69 
1 1 1   14    9   15 o  1   35.05   16.30 
1 1 1   14    9   16 o  1   31.19   14.72 
1 1 1   14    9   17 o  1   54.59   19.51 
1 1 1   14   10  -11 o  1   31.12   14.36 
1 1 1   14   10  -10 o  1   49.29   20.12 
1 1 1   14   10   -9 o  1   31.61   15.12 
1 1 1   14   10   -8 o  1   39.11   17.18 
1 1 1   14   10   -7 o  1   32.12   15.16 
1 1 1   14   10   -6 o  1   39.48   16.62 
1 1 1   14   10   -5 o  1   40.56   17.18 
1 1 1   14   10   -4 o  1   36.05   16.76 
1 1 1   14   10   -3 o  1   40.09   17.76 
1 1 1   14   10   -2 o  1   29.21   14.11 
1 1 1   14   10   -1 o  1   30.42   14.36 
1 1 1   14   10    0 o  1   30.37   14.50 
1 1 1   14   10    1 o  1   35.41   15.45 
1 1 1   14   10    2 o  1   29.81   14.27 
1 1 1   14   10    3 o  1   27.57   13.61 
1 1 1   14   10    4 o  1   39.16   17.04 
1 1 1   14   10    5 f  0   50.57   18.74 
1 1 1   14   10    6 o  1   54.69   18.85 
1 1 1   14   10    7 o  1   24.16   11.88 
1 1 1   14   10    8 o  1   48.09   17.99 
1 1 1   14   10    9 o  1   45.86   18.50 
1 1 1   14   10   10 o  1   35.06   15.61 
1 1 1   14   10   11 o  1   35.42   16.49 
1 1 1   15    0  -34 o  1  106.20   20.35 
1 1 1   15    0  -33 o  1   42.47   28.47 
1 1 1   15    0  -32 o  1   21.24   14.86 
1 1 1   15    0  -31 o  1   34.53   21.28 
1 1 1   15    0  -30 o  1   26.29   18.23 
1 1 1   15    0  -29 o  1   38.83   24.32 
1 1 1   15    0  -28 o  1   52.45   25.52 
1 1 1   15    0  -27 o  1   48.47   25.01 
1 1 1   15    0  -26 f  0   63.00   26.39 
1 1 1   15    0  -25 f  0   63.72   25.83 
1 1 1   15    0  -24 o  1   27.82   19.14 
1 1 1   15    0  -23 o  1   26.12   18.33 
1 1 1   15    0  -22 o  1   58.01   29.12 
1 1 1   15    0  -21 o  1   44.65   26.80 
1 1 1   15    0  -20 o  1   75.13   28.42 
1 1 1   15    0  -19 o  1   84.11   33.27 
1 1 1   15    0  -18 o  1   57.22   28.81 
1 1 1   15    0  -17 o  1   59.96   25.09 
1 1 1   15    0  -16 o  1   46.78   28.45 
1 1 1   15    0  -15 o  1  163.00   14.77 
1 1 1   15    0  -14 o  1  138.40   16.87 
1 1 1   15    0  -13 o  1   74.21   30.86 
1 1 1   15    0  -12 o  1   74.76   31.02 
1 1 1   15    0  -11 o  1   88.17   27.63 
1 1 1   15    0  -10 o  1  223.80   13.49 
1 1 1   15    0   -9 o  1   84.40   27.94 
1 1 1   15    0   -8 o  1   29.03   20.56 
1 1 1   15    0   -7 o  1   42.50   27.15 
1 1 1   15    0   -6 o  1   46.12   28.57 
1 1 1   15    0   -5 o  1   52.11   29.98 
1 1 1   15    0   -4 o  1   29.53   20.37 
1 1 1   15    0   -3 o  1   27.49   19.58 
1 1 1   15    0   -2 o  1   49.94   28.93 
1 1 1   15    0   -1 o  1   51.23   33.21 
1 1 1   15    0    0 o  1  109.20   29.92 
1 1 1   15    0    1 o  1   68.07   34.33 
1 1 1   15    0    2 f  0  113.00   39.50 
1 1 1   15    0    3 o  1   46.15   28.81 
1 1 1   15    0    4 o  1   58.11   34.29 
1 1 1   15    0    5 o  1  102.80   33.53 
1 1 1   15    0    6 o  1  155.40   15.16 
1 1 1   15    0    7 o  1   42.65   26.17 
1 1 1   15    0    8 o  1  102.10   23.31 
1 1 1   15    0    9 o  1  154.70   15.18 
1 1 1   15    0   10 o  1   29.36   21.05 
1 1 1   15    0   11 o  1  164.30   18.80 
1 1 1   15    0   12 o  1   50.67   29.25 
1 1 1   15    0   13 o  1   51.09   30.27 
1 1 1   15    0   14 o  1   83.80   25.65 
1 1 1   15    0   15 o  1  237.20   14.35 
1 1 1   15    0   16 o  1   36.77   23.86 
1 1 1   15    0   17 o  1  126.60   15.65 
1 1 1   15    0   18 o  1   70.12   30.72 
1 1 1   15    0   19 f  0  156.90   14.49 
1 1 1   15    0   20 o  1   23.27   16.94 
1 1 1   15    0   21 f  0  123.10   18.48 
1 1 1   15    0   22 o  1   21.37   15.43 
1 1 1   15    0   23 o  1   62.85   28.48 
1 1 1   15    0   24 o  1   27.28   18.94 
1 1 1   15    0   25 o  1   33.28   21.97 
1 1 1   15    0   26 o  1   26.16   18.10 
1 1 1   15    0   27 o  1   28.90   19.53 
1 1 1   15    0   28 o  1   24.69   17.07 
1 1 1   15    0   29 o  1   24.24   16.81 
1 1 1   15    0   30 o  1   39.62   23.00 
1 1 1   15    0   31 o  1   41.18   23.94 
1 1 1   15    0   32 o  1   41.27   24.46 
1 1 1   15    0   33 f  0   52.21   23.99 
1 1 1   15    0   34 o  1   62.01   24.50 
1 1 1   15    1  -33 o  1   21.42   10.78 
1 1 1   15    1  -32 o  1   42.84   17.46 
1 1 1   15    1  -31 o  1   50.30   17.34 
1 1 1   15    1  -30 o  1   64.47   19.70 
1 1 1   15    1  -29 o  1   49.99   18.09 
1 1 1   15    1  -28 o  1   46.12   17.64 
1 1 1   15    1  -27 o  1   34.88   15.87 
1 1 1   15    1  -26 o  1   60.95   19.36 
1 1 1   15    1  -25 o  1   63.39   32.86 
1 1 1   15    1  -24 f  0   47.63   19.55 
1 1 1   15    1  -23 o  1   98.49   13.15 
1 1 1   15    1  -22 o  1   81.53   13.41 
1 1 1   15    1  -21 o  1  116.10   12.15 
1 1 1   15    1  -20 o  1   73.30   17.57 
1 1 1   15    1  -19 o  1   52.95   19.50 
1 1 1   15    1  -18 o  1  122.70   11.32 
1 1 1   15    1  -17 o  1  115.60   12.33 
1 1 1   15    1  -16 o  1  130.90   10.53 
1 1 1   15    1  -15 o  1   50.52   19.91 
1 1 1   15    1  -14 o  1   35.73   16.57 
1 1 1   15    1  -13 o  1   67.61   22.21 
1 1 1   15    1  -12 o  1   94.18   19.97 
1 1 1   15    1  -11 o  1  101.40   15.72 
1 1 1   15    1  -10 o  1  155.50   11.37 
1 1 1   15    1   -9 o  1  121.90   13.32 
1 1 1   15    1   -8 o  1   36.86   17.23 
1 1 1   15    1   -7 o  1  118.40   13.60 
1 1 1   15    1   -6 o  1  140.10   12.85 
1 1 1   15    1   -5 o  1   41.99   18.32 
1 1 1   15    1   -4 f  0   50.64   18.71 
1 1 1   15    1   -3 o  1   66.49   22.18 
1 1 1   15    1   -2 o  1  154.60   13.78 
1 1 1   15    1   -1 o  1  141.30   14.45 
1 1 1   15    1    0 o  1  189.90   14.29 
1 1 1   15    1    1 o  1  249.60   13.37 
1 1 1   15    1    2 o  1  170.60   12.71 
1 1 1   15    1    3 o  1   35.90   17.25 
1 1 1   15    1    4 o  1  215.00   10.90 
1 1 1   15    1    5 o  1  221.00    9.70 
1 1 1   15    1    6 f  0  134.00   13.61 
1 1 1   15    1    7 o  1   90.71   17.02 
1 1 1   15    1    8 o  1  111.50   17.53 
1 1 1   15    1    9 o  1  114.10   16.15 
1 1 1   15    1   10 o  1   93.38   18.45 
1 1 1   15    1   11 o  1  157.40   11.92 
1 1 1   15    1   12 o  1   97.81   18.20 
1 1 1   15    1   13 o  1  108.00   15.79 
1 1 1   15    1   14 o  1   65.14   20.62 
1 1 1   15    1   15 o  1   39.26   17.92 
1 1 1   15    1   16 f  0   57.18   19.62 
1 1 1   15    1   17 o  1  173.70   10.81 
1 1 1   15    1   18 o  1   69.74   18.25 
1 1 1   15    1   19 o  1   56.99   19.33 
1 1 1   15    1   20 o  1   51.73   20.84 
1 1 1   15    1   21 o  1   71.12   17.81 
1 1 1   15    1   22 o  1   32.88   15.81 
1 1 1   15    1   23 o  1   53.67   19.94 
1 1 1   15    1   24 o  1   40.43   17.28 
1 1 1   15    1   25 o  1   33.04   15.40 
1 1 1   15    1   26 o  1   45.25   17.47 
1 1 1   15    1   27 o  1   29.02   14.07 
1 1 1   15    1   28 o  1   37.74   16.35 
1 1 1   15    1   29 o  1   35.77   16.35 
1 1 1   15    1   30 o  1   46.37   17.77 
1 1 1   15    1   31 o  1   29.50   14.18 
1 1 1   15    1   32 o  1   68.67   15.41 
1 1 1   15    1   33 o  1   65.13   19.94 
1 1 1   15    2  -32 o  1   42.62   16.11 
1 1 1   15    2  -31 o  1   29.31   13.75 
1 1 1   15    2  -30 o  1   31.44   14.89 
1 1 1   15    2  -29 o  1   29.49   14.18 
1 1 1   15    2  -28 o  1   31.37   14.44 
1 1 1   15    2  -27 o  1   48.10   17.80 
1 1 1   15    2  -26 o  1   42.61   16.93 
1 1 1   15    2  -25 o  1   44.33   17.50 
1 1 1   15    2  -24 o  1   38.20   16.19 
1 1 1   15    2  -23 o  1   67.70   17.24 
1 1 1   15    2  -22 o  1   56.85   17.96 
1 1 1   15    2  -21 o  1   58.06   17.74 
1 1 1   15    2  -20 o  1   77.70   17.84 
1 1 1   15    2  -19 o  1   52.81   19.47 
1 1 1   15    2  -18 o  1   81.58   16.69 
1 1 1   15    2  -17 o  1   42.28   17.20 
1 1 1   15    2  -16 o  1   74.48   17.10 
1 1 1   15    2  -15 o  1   61.85   18.89 
1 1 1   15    2  -14 o  1   31.35   15.02 
1 1 1   15    2  -13 o  1   57.86   22.90 
1 1 1   15    2  -12 o  1   52.50   20.45 
1 1 1   15    2  -11 o  1   41.35   18.77 
1 1 1   15    2  -10 o  1   78.55   18.60 
1 1 1   15    2   -9 o  1   55.63   20.35 
1 1 1   15    2   -8 o  1   91.02   18.23 
1 1 1   15    2   -7 o  1   82.43   19.47 
1 1 1   15    2   -6 o  1   73.34   18.10 
1 1 1   15    2   -5 o  1   47.51   19.53 
1 1 1   15    2   -4 o  1  110.10   16.76 
1 1 1   15    2   -3 o  1   37.70   17.18 
1 1 1   15    2   -2 o  1   94.16   21.72 
1 1 1   15    2   -1 o  1   79.67   22.12 
1 1 1   15    2    0 o  1   41.96   19.24 
1 1 1   15    2    1 f  0   52.77   21.43 
1 1 1   15    2    2 o  1   41.16   18.40 
1 1 1   15    2    3 o  1   31.33   15.45 
1 1 1   15    2    4 o  1   59.23   21.92 
1 1 1   15    2    5 o  1  118.80   14.92 
1 1 1   15    2    6 o  1   56.01   20.86 
1 1 1   15    2    7 o  1   36.26   16.63 
1 1 1   15    2    8 o  1  140.20   11.93 
1 1 1   15    2    9 o  1   95.48   17.55 
1 1 1   15    2   10 o  1  155.60   13.08 
1 1 1   15    2   11 f  0   98.14   17.21 
1 1 1   15    2   12 o  1   75.23   19.83 
1 1 1   15    2   13 o  1   70.75   20.60 
1 1 1   15    2   14 o  1   77.38   19.33 
1 1 1   15    2   15 o  1   83.91   19.95 
1 1 1   15    2   16 o  1   86.44   17.09 
1 1 1   15    2   17 o  1  130.00   12.68 
1 1 1   15    2   18 o  1   97.04   15.73 
1 1 1   15    2   19 o  1   34.57   16.04 
1 1 1   15    2   20 o  1  126.90   12.77 
1 1 1   15    2   21 o  1   49.77   19.15 
1 1 1   15    2   22 o  1   48.80   18.78 
1 1 1   15    2   23 o  1   63.69   19.98 
1 1 1   15    2   24 o  1   34.79   15.58 
1 1 1   15    2   25 o  1   35.49   16.49 
1 1 1   15    2   26 o  1   29.83   14.06 
1 1 1   15    2   27 o  1   74.20   18.87 
1 1 1   15    2   28 o  1   33.73   15.92 
1 1 1   15    2   29 f  0   49.19   18.21 
1 1 1   15    2   30 o  1   31.48   15.15 
1 1 1   15    2   31 o  1   32.40   15.22 
1 1 1   15    2   32 o  1   54.80   19.31 
1 1 1   15    3  -30 o  1   37.98   16.15 
1 1 1   15    3  -29 o  1   47.55   18.24 
1 1 1   15    3  -28 o  1   40.99   17.74 
1 1 1   15    3  -27 o  1   52.75   19.73 
1 1 1   15    3  -26 o  1   26.45   13.10 
1 1 1   15    3  -25 o  1   43.35   17.62 
1 1 1   15    3  -24 o  1   41.29   17.27 
1 1 1   15    3  -23 o  1   43.32   18.22 
1 1 1   15    3  -22 o  1   63.54   19.10 
1 1 1   15    3  -21 o  1   97.10   15.01 
1 1 1   15    3  -20 o  1   62.46   20.28 
1 1 1   15    3  -19 o  1   63.62   19.25 
1 1 1   15    3  -18 o  1  102.80   12.29 
1 1 1   15    3  -17 o  1   61.65   18.20 
1 1 1   15    3  -16 o  1   42.06   17.28 
1 1 1   15    3  -15 o  1   86.22   16.67 
1 1 1   15    3  -14 o  1   36.24   16.47 
1 1 1   15    3  -13 o  1   51.95   19.36 
1 1 1   15    3  -12 o  1   37.16   16.53 
1 1 1   15    3  -11 o  1  111.70   11.58 
1 1 1   15    3  -10 o  1  113.80   11.27 
1 1 1   15    3   -9 o  1  112.30   13.44 
1 1 1   15    3   -8 o  1   54.42   19.74 
1 1 1   15    3   -7 o  1   67.59   20.97 
1 1 1   15    3   -6 o  1   54.33   20.63 
1 1 1   15    3   -5 o  1   95.81   18.92 
1 1 1   15    3   -4 o  1   37.22   16.99 
1 1 1   15    3   -3 o  1  129.70   13.24 
1 1 1   15    3   -2 o  1   99.32   18.00 
1 1 1   15    3   -1 f  0  139.30   14.08 
1 1 1   15    3    0 o  1   44.51   18.93 
1 1 1   15    3    1 o  1   51.76   20.52 
1 1 1   15    3    2 o  1  151.00   12.94 
1 1 1   15    3    3 o  1   53.91   19.96 
1 1 1   15    3    4 o  1   93.57   15.52 
1 1 1   15    3    5 o  1   54.13   20.23 
1 1 1   15    3    6 o  1   36.40   16.98 
1 1 1   15    3    7 o  1   56.03   21.05 
1 1 1   15    3    8 o  1  209.90   12.20 
1 1 1   15    3    9 o  1   49.98   19.56 
1 1 1   15    3   10 o  1   65.65   18.42 
1 1 1   15    3   11 o  1   66.66   17.10 
1 1 1   15    3   12 o  1   90.23   15.31 
1 1 1   15    3   13 o  1   79.06   17.36 
1 1 1   15    3   14 o  1   32.03   15.17 
1 1 1   15    3   15 o  1   30.65   14.67 
1 1 1   15    3   16 o  1   48.84   18.28 
1 1 1   15    3   17 o  1   56.40   19.72 
1 1 1   15    3   18 f  0   89.45   16.23 
1 1 1   15    3   19 o  1   64.46   17.85 
1 1 1   15    3   20 o  1   38.31   16.20 
1 1 1   15    3   21 o  1   37.10   16.31 
1 1 1   15    3   22 o  1   77.62   17.15 
1 1 1   15    3   23 f  0   33.43   15.73 
1 1 1   15    3   24 o  1   35.91   15.97 
1 1 1   15    3   25 o  1   38.42   16.90 
1 1 1   15    3   26 o  1   35.96   15.58 
1 1 1   15    3   27 o  1   51.21   17.95 
1 1 1   15    3   28 o  1   52.45   18.28 
1 1 1   15    3   29 o  1   36.23   15.43 
1 1 1   15    3   30 o  1   25.72   12.71 
1 1 1   15    4  -28 o  1   42.70   17.45 
1 1 1   15    4  -27 f  0   91.32   15.59 
1 1 1   15    4  -26 o  1   34.18   15.90 
1 1 1   15    4  -25 o  1   52.02   20.15 
1 1 1   15    4  -24 o  1   39.27   17.50 
1 1 1   15    4  -23 o  1   26.72   13.09 
1 1 1   15    4  -22 f  0   27.82   13.65 
1 1 1   15    4  -21 o  1   32.88   15.44 
1 1 1   15    4  -20 o  1   39.01   16.85 
1 1 1   15    4  -19 o  1   59.94   19.41 
1 1 1   15    4  -18 o  1   64.88   19.61 
1 1 1   15    4  -17 o  1   76.48   16.25 
1 1 1   15    4  -16 o  1   72.10   16.79 
1 1 1   15    4  -15 o  1   50.37   18.29 
1 1 1   15    4  -14 o  1   61.79   21.38 
1 1 1   15    4  -13 o  1   73.83   17.62 
1 1 1   15    4  -12 o  1   49.81   18.82 
1 1 1   15    4  -11 o  1   44.60   18.43 
1 1 1   15    4  -10 o  1   82.93   18.47 
1 1 1   15    4   -9 o  1   78.01   18.34 
1 1 1   15    4   -8 o  1   50.71   20.70 
1 1 1   15    4   -7 o  1   34.98   16.20 
1 1 1   15    4   -6 o  1   32.77   15.28 
1 1 1   15    4   -5 o  1   62.25   19.97 
1 1 1   15    4   -4 f  0  147.60   11.51 
1 1 1   15    4   -3 o  1  120.30   12.09 
1 1 1   15    4   -2 o  1   51.32   20.83 
1 1 1   15    4   -1 o  1   60.79   21.26 
1 1 1   15    4    0 o  1   57.61   28.83 
1 1 1   15    4    1 o  1   64.40   21.55 
1 1 1   15    4    2 f  0   48.21   20.91 
1 1 1   15    4    3 o  1   74.01   16.97 
1 1 1   15    4    4 o  1   98.44   11.60 
1 1 1   15    4    5 o  1   68.82   18.89 
1 1 1   15    4    6 o  1   97.21   14.09 
1 1 1   15    4    7 o  1   58.25   18.82 
1 1 1   15    4    8 o  1   68.42   21.39 
1 1 1   15    4    9 o  1   44.84   18.15 
1 1 1   15    4   10 o  1   65.00   18.20 
1 1 1   15    4   11 f  0   87.31   17.90 
1 1 1   15    4   12 o  1   43.80   19.01 
1 1 1   15    4   13 o  1   55.51   19.09 
1 1 1   15    4   14 o  1   40.70   17.52 
1 1 1   15    4   15 o  1  112.30   12.50 
1 1 1   15    4   16 o  1   60.69   19.52 
1 1 1   15    4   17 o  1   37.69   16.63 
1 1 1   15    4   18 o  1   71.88   13.92 
1 1 1   15    4   19 o  1   37.27   16.60 
1 1 1   15    4   20 o  1   31.13   15.01 
1 1 1   15    4   21 o  1   75.50   19.38 
1 1 1   15    4   22 o  1   91.64   16.17 
1 1 1   15    4   23 o  1   74.60   17.73 
1 1 1   15    4   24 o  1   32.48   15.27 
1 1 1   15    4   25 o  1   33.74   15.50 
1 1 1   15    4   26 o  1   25.94   12.64 
1 1 1   15    4   27 o  1   36.74   15.76 
1 1 1   15    4   28 o  1   28.56   13.67 
1 1 1   15    5  -26 o  1   38.84   16.77 
1 1 1   15    5  -25 o  1   33.19   15.68 
1 1 1   15    5  -24 o  1   28.58   13.80 
1 1 1   15    5  -23 o  1   43.68   17.61 
1 1 1   15    5  -22 f  0   40.01   17.07 
1 1 1   15    5  -21 o  1   48.79   18.28 
1 1 1   15    5  -20 o  1   82.08   14.54 
1 1 1   15    5  -19 o  1   57.97   18.04 
1 1 1   15    5  -18 o  1   41.10   17.20 
1 1 1   15    5  -17 o  1   57.06   19.61 
1 1 1   15    5  -16 f  0   41.23   17.21 
1 1 1   15    5  -15 o  1   52.81   19.39 
1 1 1   15    5  -14 o  1   35.41   16.45 
1 1 1   15    5  -13 o  1   34.91   16.23 
1 1 1   15    5  -12 o  1   99.76   11.81 
1 1 1   15    5  -11 o  1   40.54   17.88 
1 1 1   15    5  -10 o  1   47.09   18.45 
1 1 1   15    5   -9 o  1   57.55   20.48 
1 1 1   15    5   -8 o  1   52.56   18.73 
1 1 1   15    5   -7 o  1   35.92   16.85 
1 1 1   15    5   -6 o  1   66.23   18.98 
1 1 1   15    5   -5 o  1   40.22   16.17 
1 1 1   15    5   -4 o  1   84.32   15.18 
1 1 1   15    5   -3 o  1   53.26   19.02 
1 1 1   15    5   -2 o  1   53.04   18.54 
1 1 1   15    5   -1 o  1   37.10   17.26 
1 1 1   15    5    0 o  1   60.76   20.20 
1 1 1   15    5    1 o  1   69.04   18.89 
1 1 1   15    5    2 o  1   62.91   21.24 
1 1 1   15    5    3 o  1   50.36   20.78 
1 1 1   15    5    4 f  0   46.05   19.79 
1 1 1   15    5    5 o  1   45.08   18.74 
1 1 1   15    5    6 o  1   50.82   17.63 
1 1 1   15    5    7 o  1   24.89   12.49 
1 1 1   15    5    8 o  1   43.31   17.65 
1 1 1   15    5    9 o  1   42.35   17.31 
1 1 1   15    5   10 o  1   34.80   16.21 
1 1 1   15    5   11 o  1   62.01   20.38 
1 1 1   15    5   12 o  1   95.23   13.30 
1 1 1   15    5   13 o  1   39.26   16.34 
1 1 1   15    5   14 f  0   42.33   17.50 
1 1 1   15    5   15 o  1   95.52   13.82 
1 1 1   15    5   16 o  1   37.83   16.75 
1 1 1   15    5   17 o  1   37.35   16.69 
1 1 1   15    5   18 o  1   52.32   16.86 
1 1 1   15    5   19 o  1   25.31   12.26 
1 1 1   15    5   20 o  1   47.43   18.25 
1 1 1   15    5   21 o  1   43.33   16.19 
1 1 1   15    5   22 o  1   31.93   14.64 
1 1 1   15    5   23 o  1   26.22   12.74 
1 1 1   15    5   24 o  1   30.93   14.13 
1 1 1   15    5   25 o  1   40.60   16.52 
1 1 1   15    5   26 f  0   26.60   12.81 
1 1 1   15    6  -23 o  1   32.29   14.84 
1 1 1   15    6  -22 o  1   25.85   12.70 
1 1 1   15    6  -21 o  1   45.43   17.99 
1 1 1   15    6  -20 f  0   64.18   18.71 
1 1 1   15    6  -19 o  1   63.63   18.71 
1 1 1   15    6  -18 o  1   40.57   16.44 
1 1 1   15    6  -17 o  1   78.16   16.13 
1 1 1   15    6  -16 o  1   42.80   18.35 
1 1 1   15    6  -15 o  1   26.95   13.19 
1 1 1   15    6  -14 o  1   32.61   15.16 
1 1 1   15    6  -13 o  1   76.29   27.51 
1 1 1   15    6  -12 o  1   46.95   18.86 
1 1 1   15    6  -11 o  1   55.74   21.90 
1 1 1   15    6  -10 o  1   59.09   17.48 
1 1 1   15    6   -9 o  1   42.72   18.32 
1 1 1   15    6   -8 o  1   38.14   15.66 
1 1 1   15    6   -7 o  1   51.54   18.80 
1 1 1   15    6   -6 o  1   32.48   15.31 
1 1 1   15    6   -5 o  1   55.03   19.74 
1 1 1   15    6   -4 o  1   89.08   13.18 
1 1 1   15    6   -3 o  1   45.89   18.71 
1 1 1   15    6   -2 o  1   62.27   17.43 
1 1 1   15    6   -1 o  1   61.29   19.52 
1 1 1   15    6    0 o  1   62.34   20.52 
1 1 1   15    6    1 o  1   78.11   17.73 
1 1 1   15    6    2 o  1   34.84   16.19 
1 1 1   15    6    3 o  1   90.37   17.53 
1 1 1   15    6    4 o  1   81.28   17.05 
1 1 1   15    6    5 o  1   43.67   18.68 
1 1 1   15    6    6 o  1   66.41   17.48 
1 1 1   15    6    7 o  1   51.87   17.99 
1 1 1   15    6    8 o  1   46.68   18.46 
1 1 1   15    6    9 o  1   86.41   15.56 
1 1 1   15    6   10 o  1   50.88   19.33 
1 1 1   15    6   11 o  1   74.60   18.53 
1 1 1   15    6   12 o  1   62.88   32.15 
1 1 1   15    6   13 o  1   44.59   17.22 
1 1 1   15    6   14 o  1   37.44   16.77 
1 1 1   15    6   15 o  1   57.78   18.67 
1 1 1   15    6   16 o  1   33.90   15.77 
1 1 1   15    6   17 o  1   29.57   14.23 
1 1 1   15    6   18 o  1   47.11   17.06 
1 1 1   15    6   19 o  1   33.84   15.30 
1 1 1   15    6   20 o  1   42.16   17.16 
1 1 1   15    6   21 o  1   27.58   13.29 
1 1 1   15    6   22 o  1   99.84   15.57 
1 1 1   15    6   23 o  1   29.99   14.22 
1 1 1   15    7  -20 o  1   29.43   13.86 
1 1 1   15    7  -19 o  1   44.61   18.13 
1 1 1   15    7  -18 o  1   22.84   11.30 
1 1 1   15    7  -17 o  1   24.57   12.14 
1 1 1   15    7  -16 o  1   45.07   18.67 
1 1 1   15    7  -15 o  1   39.55   15.84 
1 1 1   15    7  -14 o  1   60.85   17.14 
1 1 1   15    7  -13 o  1   40.12   17.33 
1 1 1   15    7  -12 o  1   47.66   18.14 
1 1 1   15    7  -11 o  1   87.36   15.09 
1 1 1   15    7  -10 o  1   32.43   15.10 
1 1 1   15    7   -9 o  1   23.65   11.82 
1 1 1   15    7   -8 o  1   48.87   18.35 
1 1 1   15    7   -7 o  1   32.58   15.39 
1 1 1   15    7   -6 o  1   85.08   21.48 
1 1 1   15    7   -5 o  1   30.78   14.64 
1 1 1   15    7   -4 o  1   45.17   17.89 
1 1 1   15    7   -3 o  1   41.74   18.22 
1 1 1   15    7   -2 o  1   44.03   19.39 
1 1 1   15    7   -1 o  1   67.33   18.78 
1 1 1   15    7    0 o  1   39.48   19.64 
1 1 1   15    7    1 o  1   68.14   35.58 
1 1 1   15    7    2 o  1   50.64   19.27 
1 1 1   15    7    3 o  1   65.57   32.12 
1 1 1   15    7    4 o  1   67.01   18.07 
1 1 1   15    7    5 o  1   31.37   14.90 
1 1 1   15    7    6 o  1   39.39   17.40 
1 1 1   15    7    7 f  0  128.00   13.55 
1 1 1   15    7    8 o  1   60.75   17.74 
1 1 1   15    7    9 o  1   40.57   16.99 
1 1 1   15    7   10 o  1   28.47   13.83 
1 1 1   15    7   11 f  0   36.67   16.61 
1 1 1   15    7   12 o  1   68.32   19.13 
1 1 1   15    7   13 f  0   29.86   14.55 
1 1 1   15    7   14 o  1   35.21   16.38 
1 1 1   15    7   15 o  1   38.87   17.06 
1 1 1   15    7   16 o  1   38.75   16.73 
1 1 1   15    7   17 o  1   30.85   14.55 
1 1 1   15    7   18 o  1   42.36   17.14 
1 1 1   15    7   19 o  1   33.50   15.23 
1 1 1   15    7   20 o  1   23.87   11.95 
1 1 1   15    8  -16 o  1   42.12   18.58 
1 1 1   15    8  -15 o  1   40.85   18.03 
1 1 1   15    8  -14 o  1   49.19   17.86 
1 1 1   15    8  -13 o  1   45.45   19.39 
1 1 1   15    8  -12 o  1   36.06   16.35 
1 1 1   15    8  -11 o  1   29.87   14.50 
1 1 1   15    8  -10 o  1   39.51   17.49 
1 1 1   15    8   -9 o  1   33.46   15.81 
1 1 1   15    8   -8 o  1   34.13   15.13 
1 1 1   15    8   -7 f  0   54.78   18.99 
1 1 1   15    8   -6 o  1   34.31   15.82 
1 1 1   15    8   -5 o  1   57.13   19.52 
1 1 1   15    8   -4 o  1   40.84   17.05 
1 1 1   15    8   -3 o  1   32.24   14.90 
1 1 1   15    8   -2 o  1   38.22   15.71 
1 1 1   15    8   -1 f  0   39.42   18.05 
1 1 1   15    8    0 o  1   50.21   20.86 
1 1 1   15    8    1 o  1   38.38   18.06 
1 1 1   15    8    2 o  1   29.81   13.82 
1 1 1   15    8    3 o  1   44.43   19.57 
1 1 1   15    8    4 o  1   64.74   21.58 
1 1 1   15    8    5 o  1   65.34   19.27 
1 1 1   15    8    6 o  1   31.18   15.17 
1 1 1   15    8    7 o  1   55.21   22.42 
1 1 1   15    8    8 o  1   46.12   18.84 
1 1 1   15    8    9 o  1   41.53   18.47 
1 1 1   15    8   10 o  1   71.96   20.22 
1 1 1   15    8   11 o  1   36.80   17.57 
1 1 1   15    8   12 o  1   34.80   17.06 
1 1 1   15    8   13 o  1   26.59   13.05 
1 1 1   15    8   14 o  1   31.51   14.84 
1 1 1   15    8   15 o  1   56.73   20.38 
1 1 1   15    8   16 o  1   29.72   14.33 
1 1 1   15    9  -10 o  1   43.48   17.73 
1 1 1   15    9   -9 o  1   40.15   15.93 
1 1 1   15    9   -8 o  1   40.87   17.51 
1 1 1   15    9   -7 o  1   39.48   17.04 
1 1 1   15    9   -6 o  1   30.45   14.84 
1 1 1   15    9   -5 o  1   41.17   17.73 
1 1 1   15    9   -4 o  1   31.93   15.24 
1 1 1   15    9   -3 o  1   39.62   17.56 
1 1 1   15    9   -2 o  1   38.42   16.67 
1 1 1   15    9   -1 o  1   38.93   16.89 
1 1 1   15    9    0 o  1   32.79   15.79 
1 1 1   15    9    1 o  1   32.42   15.55 
1 1 1   15    9    2 o  1   34.59   16.07 
1 1 1   15    9    3 o  1   35.17   16.20 
1 1 1   15    9    4 o  1   37.47   17.30 
1 1 1   15    9    5 o  1   32.01   15.27 
1 1 1   15    9    6 o  1   39.26   17.46 
1 1 1   15    9    7 o  1   41.32   17.63 
1 1 1   15    9    8 o  1   54.86   18.85 
1 1 1   15    9    9 o  1   31.54   15.16 
1 1 1   15    9   10 o  1   35.11   16.01 
1 1 1   16    0  -32 o  1   49.28   26.92 
1 1 1   16    0  -31 o  1   26.90   18.08 
1 1 1   16    0  -30 o  1   66.46   23.63 
1 1 1   16    0  -29 o  1   35.72   21.86 
1 1 1   16    0  -28 o  1   22.01   15.64 
1 1 1   16    0  -27 o  1   67.30   26.65 
1 1 1   16    0  -26 o  1   45.16   25.98 
1 1 1   16    0  -25 o  1   21.74   15.47 
1 1 1   16    0  -24 o  1   36.57   22.15 
1 1 1   16    0  -23 o  1   91.87   14.76 
1 1 1   16    0  -22 o  1   92.48   22.93 
1 1 1   16    0  -21 o  1  131.80   14.38 
1 1 1   16    0  -20 o  1   62.95   23.47 
1 1 1   16    0  -19 o  1  171.90   17.55 
1 1 1   16    0  -18 o  1   74.52   26.42 
1 1 1   16    0  -17 o  1  104.90   19.92 
1 1 1   16    0  -16 o  1   85.92   26.32 
1 1 1   16    0  -15 o  1   51.81   26.68 
1 1 1   16    0  -14 o  1   43.68   25.38 
1 1 1   16    0  -13 o  1   60.27   30.20 
1 1 1   16    0  -12 o  1   34.66   22.10 
1 1 1   16    0  -11 o  1  122.70   19.04 
1 1 1   16    0  -10 o  1   84.45   29.36 
1 1 1   16    0   -9 o  1  134.00   20.55 
1 1 1   16    0   -8 o  1   36.79   22.60 
1 1 1   16    0   -7 o  1   36.70   24.31 
1 1 1   16    0   -6 o  1   32.91   22.07 
1 1 1   16    0   -5 o  1  159.20   16.73 
1 1 1   16    0   -4 o  1   71.15   29.04 
1 1 1   16    0   -3 o  1   24.83   17.91 
1 1 1   16    0   -2 o  1  119.40   29.54 
1 1 1   16    0   -1 o  1   46.89   27.09 
1 1 1   16    0    0 o  1  121.40   19.33 
1 1 1   16    0    1 o  1   51.08   27.85 
1 1 1   16    0    2 o  1   53.70   31.10 
1 1 1   16    0    3 o  1   55.95   30.71 
1 1 1   16    0    4 o  1  146.10   18.73 
1 1 1   16    0    5 o  1  157.60   14.90 
1 1 1   16    0    6 o  1   64.47   31.07 
1 1 1   16    0    7 o  1   63.17   30.09 
1 1 1   16    0    8 o  1   52.29   27.88 
1 1 1   16    0    9 f  0   32.95   23.10 
1 1 1   16    0   10 o  1   39.30   26.16 
1 1 1   16    0   11 o  1   44.77   26.18 
1 1 1   16    0   12 o  1   25.68   18.05 
1 1 1   16    0   13 o  1   62.82   30.87 
1 1 1   16    0   14 o  1   44.84   24.61 
1 1 1   16    0   15 o  1  153.90   19.24 
1 1 1   16    0   16 o  1   83.18   35.23 
1 1 1   16    0   17 o  1   65.17   27.76 
1 1 1   16    0   18 o  1   54.94   28.79 
1 1 1   16    0   19 o  1   90.22   20.69 
1 1 1   16    0   20 o  1  108.60   24.20 
1 1 1   16    0   21 o  1   81.52   23.27 
1 1 1   16    0   22 o  1   29.39   19.61 
1 1 1   16    0   23 o  1   25.05   17.52 
1 1 1   16    0   24 o  1   30.74   19.28 
1 1 1   16    0   25 f  0   34.61   22.38 
1 1 1   16    0   26 o  1   35.53   22.06 
1 1 1   16    0   27 o  1   25.31   17.69 
1 1 1   16    0   28 o  1   31.20   21.11 
1 1 1   16    0   29 f  0   39.52   23.14 
1 1 1   16    0   30 o  1   71.13   29.89 
1 1 1   16    0   31 o  1   62.38   27.13 
1 1 1   16    0   32 o  1   22.16   15.25 
1 1 1   16    1  -31 o  1   41.21   17.48 
1 1 1   16    1  -30 o  1   34.51   15.68 
1 1 1   16    1  -29 o  1   36.46   16.09 
1 1 1   16    1  -28 o  1   36.57   15.29 
1 1 1   16    1  -27 o  1   42.51   16.95 
1 1 1   16    1  -26 o  1   37.41   16.46 
1 1 1   16    1  -25 o  1   38.08   16.61 
1 1 1   16    1  -24 o  1   94.61   13.62 
1 1 1   16    1  -23 o  1   79.97   39.72 
1 1 1   16    1  -22 o  1   60.55   17.75 
1 1 1   16    1  -21 o  1   30.00   14.40 
1 1 1   16    1  -20 o  1   48.48   18.43 
1 1 1   16    1  -19 o  1   53.17   18.30 
1 1 1   16    1  -18 o  1  123.60   13.17 
1 1 1   16    1  -17 o  1   50.47   19.53 
1 1 1   16    1  -16 o  1   45.81   19.02 
1 1 1   16    1  -15 o  1   34.45   16.12 
1 1 1   16    1  -14 o  1   52.66   18.34 
1 1 1   16    1  -13 o  1  100.30   12.93 
1 1 1   16    1  -12 o  1   39.24   17.58 
1 1 1   16    1  -11 o  1   45.90   18.57 
1 1 1   16    1  -10 o  1  104.60   14.30 
1 1 1   16    1   -9 o  1   57.09   19.17 
1 1 1   16    1   -8 o  1   40.63   17.72 
1 1 1   16    1   -7 o  1   56.54   20.56 
1 1 1   16    1   -6 o  1   92.93   17.36 
1 1 1   16    1   -5 o  1   48.68   20.25 
1 1 1   16    1   -4 o  1   48.63   20.19 
1 1 1   16    1   -3 f  0  108.50   15.18 
1 1 1   16    1   -2 o  1   38.10   17.83 
1 1 1   16    1   -1 o  1   39.67   18.33 
1 1 1   16    1    0 o  1   67.43   21.15 
1 1 1   16    1    1 f  0   94.43   22.19 
1 1 1   16    1    2 o  1   96.64   18.85 
1 1 1   16    1    3 o  1   74.19   20.54 
1 1 1   16    1    4 f  0  136.00   12.88 
1 1 1   16    1    5 o  1   89.08   16.91 
1 1 1   16    1    6 f  0   64.26   21.46 
1 1 1   16    1    7 o  1   69.63   20.81 
1 1 1   16    1    8 o  1   87.99   19.31 
1 1 1   16    1    9 o  1   59.33   19.80 
1 1 1   16    1   10 o  1   48.58   19.88 
1 1 1   16    1   11 o  1   72.59   19.76 
1 1 1   16    1   12 o  1   42.55   19.80 
1 1 1   16    1   13 o  1   34.74   16.20 
1 1 1   16    1   14 o  1  105.40   18.04 
1 1 1   16    1   15 o  1   54.62   20.11 
1 1 1   16    1   16 o  1   94.00   19.54 
1 1 1   16    1   17 o  1   54.82   19.72 
1 1 1   16    1   18 o  1   68.81   20.87 
1 1 1   16    1   19 o  1   45.19   17.86 
1 1 1   16    1   20 o  1   39.59   17.77 
1 1 1   16    1   21 f  0   85.68   15.76 
1 1 1   16    1   22 o  1   44.42   18.67 
1 1 1   16    1   23 o  1   41.33   17.17 
1 1 1   16    1   24 o  1   54.46   19.57 
1 1 1   16    1   25 o  1   41.49   18.88 
1 1 1   16    1   26 o  1   54.48   19.63 
1 1 1   16    1   27 f  0   48.61   16.50 
1 1 1   16    1   28 o  1   39.44   16.77 
1 1 1   16    1   29 o  1   27.72   13.42 
1 1 1   16    1   30 o  1   23.41   11.67 
1 1 1   16    1   31 o  1   34.47   15.66 
1 1 1   16    2  -29 o  1   44.24   18.95 
1 1 1   16    2  -28 o  1   43.81   16.81 
1 1 1   16    2  -27 o  1   32.46   16.17 
1 1 1   16    2  -26 o  1   35.92   15.90 
1 1 1   16    2  -25 o  1   49.81   18.17 
1 1 1   16    2  -24 o  1   27.67   13.43 
1 1 1   16    2  -23 o  1   45.49   17.79 
1 1 1   16    2  -22 o  1   38.47   16.22 
1 1 1   16    2  -21 o  1   29.38   13.84 
1 1 1   16    2  -20 o  1   49.55   19.32 
1 1 1   16    2  -19 f  0   52.49   19.03 
1 1 1   16    2  -18 o  1   50.23   18.81 
1 1 1   16    2  -17 o  1   50.52   18.83 
1 1 1   16    2  -16 o  1   97.02   14.41 
1 1 1   16    2  -15 o  1   51.28   20.64 
1 1 1   16    2  -14 o  1   63.98   19.23 
1 1 1   16    2  -13 o  1  128.80   16.10 
1 1 1   16    2  -12 o  1   48.55   19.93 
1 1 1   16    2  -11 o  1  114.60   13.85 
1 1 1   16    2  -10 o  1   45.68   19.01 
1 1 1   16    2   -9 o  1   92.09   15.42 
1 1 1   16    2   -8 o  1   28.14   13.82 
1 1 1   16    2   -7 o  1  148.50   12.32 
1 1 1   16    2   -6 o  1   23.26   11.70 
1 1 1   16    2   -5 o  1   34.50   16.35 
1 1 1   16    2   -4 o  1  117.50   13.70 
1 1 1   16    2   -3 o  1   45.46   19.38 
1 1 1   16    2   -2 o  1   79.41   19.42 
1 1 1   16    2   -1 o  1   59.34   20.21 
1 1 1   16    2    0 o  1   44.46   19.02 
1 1 1   16    2    1 o  1   38.26   17.43 
1 1 1   16    2    2 o  1   56.39   20.54 
1 1 1   16    2    3 o  1   62.77   23.44 
1 1 1   16    2    4 o  1   71.33   22.75 
1 1 1   16    2    5 f  0   74.48   20.15 
1 1 1   16    2    6 o  1   56.65   20.73 
1 1 1   16    2    7 o  1   36.66   16.58 
1 1 1   16    2    8 o  1  119.50   10.48 
1 1 1   16    2    9 o  1   42.29   18.22 
1 1 1   16    2   10 o  1   78.95   21.11 
1 1 1   16    2   11 o  1  121.10   13.25 
1 1 1   16    2   12 f  0  104.20   13.74 
1 1 1   16    2   13 o  1   84.34   19.06 
1 1 1   16    2   14 o  1   38.64   16.61 
1 1 1   16    2   15 o  1   56.55   19.21 
1 1 1   16    2   16 o  1  123.60   10.65 
1 1 1   16    2   17 o  1   77.73   14.96 
1 1 1   16    2   18 o  1   40.39   17.32 
1 1 1   16    2   19 o  1   52.51   17.97 
1 1 1   16    2   20 o  1   43.50   17.95 
1 1 1   16    2   21 o  1   35.23   15.56 
1 1 1   16    2   22 o  1   76.35   18.97 
1 1 1   16    2   23 o  1   30.80   14.80 
1 1 1   16    2   24 o  1   29.66   14.43 
1 1 1   16    2   25 o  1   23.53   11.44 
1 1 1   16    2   26 o  1   34.15   15.52 
1 1 1   16    2   27 o  1   60.73   19.42 
1 1 1   16    2   28 o  1   41.82   17.22 
1 1 1   16    2   29 o  1   42.11   17.37 
1 1 1   16    3  -27 o  1   33.64   15.15 
1 1 1   16    3  -26 o  1   26.70   12.93 
1 1 1   16    3  -25 o  1   38.95   16.63 
1 1 1   16    3  -24 o  1   42.09   19.73 
1 1 1   16    3  -23 o  1   51.12   19.08 
1 1 1   16    3  -22 o  1   29.72   14.28 
1 1 1   16    3  -21 o  1   36.22   16.37 
1 1 1   16    3  -20 o  1   82.77   16.82 
1 1 1   16    3  -19 o  1  105.30   15.09 
1 1 1   16    3  -18 o  1   64.83   18.72 
1 1 1   16    3  -17 o  1  148.30   10.40 
1 1 1   16    3  -16 o  1   49.27   19.67 
1 1 1   16    3  -15 o  1   28.93   14.06 
1 1 1   16    3  -14 o  1   72.12   17.44 
1 1 1   16    3  -13 o  1  121.60   12.77 
1 1 1   16    3  -12 o  1   33.27   15.74 
1 1 1   16    3  -11 o  1   65.90   18.56 
1 1 1   16    3  -10 o  1   51.34   19.66 
1 1 1   16    3   -9 o  1   51.74   18.36 
1 1 1   16    3   -8 f  0   72.18   17.65 
1 1 1   16    3   -7 o  1   32.97   15.09 
1 1 1   16    3   -6 o  1   28.41   13.74 
1 1 1   16    3   -5 o  1   91.67   16.93 
1 1 1   16    3   -4 o  1   53.98   19.94 
1 1 1   16    3   -3 o  1   51.74   18.67 
1 1 1   16    3   -2 o  1   53.30   20.60 
1 1 1   16    3   -1 o  1   47.32   20.12 
1 1 1   16    3    0 o  1   43.86   18.50 
1 1 1   16    3    1 o  1   44.47   19.73 
1 1 1   16    3    2 o  1   50.23   20.10 
1 1 1   16    3    3 o  1   55.70   19.29 
1 1 1   16    3    4 o  1   37.87   16.07 
1 1 1   16    3    5 o  1   60.23   18.20 
1 1 1   16    3    6 o  1   38.18   16.55 
1 1 1   16    3    7 o  1   55.72   18.70 
1 1 1   16    3    8 o  1   75.34   18.95 
1 1 1   16    3    9 o  1   51.33   18.64 
1 1 1   16    3   10 o  1   39.48   17.11 
1 1 1   16    3   11 o  1   38.58   16.39 
1 1 1   16    3   12 o  1   45.12   18.72 
1 1 1   16    3   13 o  1   88.39   15.67 
1 1 1   16    3   14 o  1   31.79   14.88 
1 1 1   16    3   15 o  1   67.94   18.21 
1 1 1   16    3   16 o  1   47.09   15.75 
1 1 1   16    3   17 o  1   49.75   18.06 
1 1 1   16    3   18 o  1   33.86   15.05 
1 1 1   16    3   19 o  1   70.66   15.57 
1 1 1   16    3   20 o  1   49.13   18.18 
1 1 1   16    3   21 o  1   50.61   18.70 
1 1 1   16    3   22 o  1   36.66   15.53 
1 1 1   16    3   23 o  1   89.93   13.38 
1 1 1   16    3   24 f  0   71.27   19.64 
1 1 1   16    3   25 o  1   33.48   15.78 
1 1 1   16    3   26 o  1   36.03   16.00 
1 1 1   16    3   27 o  1   42.28   16.98 
1 1 1   16    4  -25 o  1   31.14   14.66 
1 1 1   16    4  -24 o  1   27.85   13.69 
1 1 1   16    4  -23 o  1   27.22   13.22 
1 1 1   16    4  -22 o  1   91.66   15.32 
1 1 1   16    4  -21 o  1   66.51   18.28 
1 1 1   16    4  -20 o  1   55.49   18.41 
1 1 1   16    4  -19 o  1   33.73   15.73 
1 1 1   16    4  -18 o  1   33.08   15.57 
1 1 1   16    4  -17 o  1   35.91   16.26 
1 1 1   16    4  -15 f  0   32.23   15.42 
1 1 1   16    4  -14 f  0   46.29   18.43 
1 1 1   16    4  -13 o  1   27.36   13.46 
1 1 1   16    4  -12 o  1   92.63   21.45 
1 1 1   16    4  -11 o  1   85.36   16.27 
1 1 1   16    4  -10 o  1   53.47   18.07 
1 1 1   16    4   -9 o  1   49.27   19.41 
1 1 1   16    4   -8 o  1   55.45   19.35 
1 1 1   16    4   -7 o  1   48.55   19.29 
1 1 1   16    4   -6 o  1   72.79   16.28 
1 1 1   16    4   -5 o  1   86.89   19.50 
1 1 1   16    4   -4 o  1   53.14   19.54 
1 1 1   16    4   -3 o  1   52.23   19.30 
1 1 1   16    4   -2 o  1   47.78   19.66 
1 1 1   16    4   -1 o  1   55.62   19.44 
1 1 1   16    4    0 o  1   45.63   17.98 
1 1 1   16    4    1 o  1   48.04   18.58 
1 1 1   16    4    2 o  1   27.31   13.42 
1 1 1   16    4    3 o  1   53.92   19.79 
1 1 1   16    4    4 f  0   25.58   12.68 
1 1 1   16    4    5 o  1   34.46   16.37 
1 1 1   16    4    6 o  1   64.75   18.90 
1 1 1   16    4    7 o  1   37.93   17.10 
1 1 1   16    4    8 o  1   70.37   17.00 
1 1 1   16    4    9 o  1   58.01   18.83 
1 1 1   16    4   10 o  1   38.93   17.80 
1 1 1   16    4   11 o  1   53.13   19.41 
1 1 1   16    4   12 o  1   33.34   15.68 
1 1 1   16    4   13 f  0   79.98   16.75 
1 1 1   16    4   14 o  1   31.98   15.26 
1 1 1   16    4   15 o  1   51.04   20.10 
1 1 1   16    4   16 o  1   64.17   17.22 
1 1 1   16    4   17 o  1   34.49   15.06 
1 1 1   16    4   18 o  1   34.51   15.76 
1 1 1   16    4   19 o  1   40.16   17.43 
1 1 1   16    4   20 o  1   24.24   11.91 
1 1 1   16    4   21 o  1   39.21   16.65 
1 1 1   16    4   22 o  1   26.76   13.04 
1 1 1   16    4   23 o  1   43.64   18.03 
1 1 1   16    4   24 o  1   34.53   15.78 
1 1 1   16    4   25 o  1   24.70   12.15 
1 1 1   16    5  -22 o  1   25.80   12.64 
1 1 1   16    5  -21 f  0   61.97   14.78 
1 1 1   16    5  -20 o  1   67.32   15.82 
1 1 1   16    5  -19 o  1   73.37   19.67 
1 1 1   16    5  -18 o  1   66.62   18.40 
1 1 1   16    5  -17 o  1   28.09   13.77 
1 1 1   16    5  -16 o  1   41.56   17.26 
1 1 1   16    5  -15 o  1   34.39   15.85 
1 1 1   16    5  -14 o  1   45.91   17.33 
1 1 1   16    5  -13 o  1   59.76   20.32 
1 1 1   16    5  -12 o  1   49.01   18.43 
1 1 1   16    5  -11 o  1   29.31   14.03 
1 1 1   16    5  -10 o  1   30.79   14.52 
1 1 1   16    5   -9 o  1   46.62   18.59 
1 1 1   16    5   -8 o  1   49.62   17.66 
1 1 1   16    5   -7 o  1   27.07   13.27 
1 1 1   16    5   -6 o  1   66.93   22.24 
1 1 1   16    5   -5 o  1   85.57   16.08 
1 1 1   16    5   -4 o  1   28.06   13.82 
1 1 1   16    5   -3 o  1   40.69   18.03 
1 1 1   16    5   -2 o  1   65.45   19.00 
1 1 1   16    5   -1 o  1   66.77   18.07 
1 1 1   16    5    0 o  1   43.63   17.34 
1 1 1   16    5    1 o  1   42.69   17.33 
1 1 1   16    5    2 o  1   42.14   18.87 
1 1 1   16    5    3 o  1   57.10   19.95 
1 1 1   16    5    4 o  1   43.73   18.48 
1 1 1   16    5    5 o  1   42.20   18.49 
1 1 1   16    5    6 o  1   43.03   18.46 
1 1 1   16    5    7 f  0   39.17   17.44 
1 1 1   16    5    8 o  1   60.85   21.01 
1 1 1   16    5    9 o  1   33.40   14.87 
1 1 1   16    5   10 o  1   47.52   18.91 
1 1 1   16    5   11 o  1   31.39   14.58 
1 1 1   16    5   12 f  0   32.75   14.79 
1 1 1   16    5   13 f  0   28.94   13.68 
1 1 1   16    5   14 o  1   39.73   17.27 
1 1 1   16    5   15 o  1   54.16   19.86 
1 1 1   16    5   16 o  1   34.33   15.98 
1 1 1   16    5   17 o  1   32.72   14.53 
1 1 1   16    5   18 o  1   30.29   14.53 
1 1 1   16    5   19 o  1   54.15   17.65 
1 1 1   16    5   20 o  1   64.94   17.97 
1 1 1   16    5   21 o  1   32.76   14.99 
1 1 1   16    5   22 f  0   66.41   16.69 
1 1 1   16    6  -19 f  0   25.14   12.41 
1 1 1   16    6  -18 o  1   51.02   19.79 
1 1 1   16    6  -17 o  1   29.47   14.20 
1 1 1   16    6  -16 o  1   49.93   20.45 
1 1 1   16    6  -15 o  1   37.43   17.01 
1 1 1   16    6  -14 o  1   50.03   17.89 
1 1 1   16    6  -13 o  1   44.67   18.34 
1 1 1   16    6  -12 o  1   31.05   14.76 
1 1 1   16    6  -11 f  0   27.99   13.53 
1 1 1   16    6  -10 o  1   29.02   13.82 
1 1 1   16    6   -9 o  1   43.93   19.34 
1 1 1   16    6   -8 o  1   40.36   18.35 
1 1 1   16    6   -7 o  1   31.37   14.96 
1 1 1   16    6   -6 f  0   34.91   15.37 
1 1 1   16    6   -5 o  1   55.41   19.22 
1 1 1   16    6   -4 o  1   43.37   17.64 
1 1 1   16    6   -3 o  1   30.29   14.13 
1 1 1   16    6   -2 o  1   70.67   17.79 
1 1 1   16    6   -1 o  1   46.53   18.37 
1 1 1   16    6    0 o  1   65.50   15.91 
1 1 1   16    6    1 o  1   49.63   17.90 
1 1 1   16    6    2 o  1   36.83   17.15 
1 1 1   16    6    3 o  1   35.88   16.44 
1 1 1   16    6    4 o  1   37.53   16.95 
1 1 1   16    6    5 o  1   25.95   12.72 
1 1 1   16    6    6 o  1   27.14   13.44 
1 1 1   16    6    7 o  1   33.58   15.10 
1 1 1   16    6    8 o  1   24.44   12.32 
1 1 1   16    6    9 o  1   35.96   16.73 
1 1 1   16    6   10 f  0   27.32   13.38 
1 1 1   16    6   11 o  1   38.98   17.54 
1 1 1   16    6   12 o  1   41.82   18.05 
1 1 1   16    6   13 o  1   47.61   16.76 
1 1 1   16    6   14 o  1   26.09   12.82 
1 1 1   16    6   15 o  1   56.36   21.12 
1 1 1   16    6   16 o  1   24.51   12.28 
1 1 1   16    6   17 f  0   32.19   15.65 
1 1 1   16    6   18 o  1   33.52   15.67 
1 1 1   16    6   19 o  1   32.69   15.70 
1 1 1   16    7  -15 o  1   42.01   18.51 
1 1 1   16    7  -14 o  1   28.91   14.29 
1 1 1   16    7  -13 o  1   40.17   17.66 
1 1 1   16    7  -12 o  1   36.77   16.34 
1 1 1   16    7  -11 o  1   26.69   13.00 
1 1 1   16    7  -10 o  1   46.18   19.62 
1 1 1   16    7   -9 o  1   40.24   17.61 
1 1 1   16    7   -8 o  1   53.78   20.00 
1 1 1   16    7   -7 o  1   28.61   13.74 
1 1 1   16    7   -6 o  1   27.49   12.90 
1 1 1   16    7   -5 o  1   34.53   15.58 
1 1 1   16    7   -4 o  1   37.79   16.86 
1 1 1   16    7   -3 o  1   40.65   17.57 
1 1 1   16    7   -2 o  1   49.66   17.82 
1 1 1   16    7   -1 o  1   30.44   14.30 
1 1 1   16    7    0 o  1   72.94   16.94 
1 1 1   16    7    1 o  1   42.30   18.03 
1 1 1   16    7    2 o  1   69.27   15.48 
1 1 1   16    7    3 o  1   55.42   18.92 
1 1 1   16    7    4 o  1   27.68   13.56 
1 1 1   16    7    5 o  1  117.90   14.46 
1 1 1   16    7    6 o  1   55.24   18.63 
1 1 1   16    7    7 o  1   41.73   17.35 
1 1 1   16    7    8 o  1   59.24   18.70 
1 1 1   16    7    9 o  1   33.81   16.15 
1 1 1   16    7   10 o  1   56.40   21.21 
1 1 1   16    7   11 o  1   58.17   17.63 
1 1 1   16    7   12 o  1   45.67   18.68 
1 1 1   16    7   13 o  1   32.14   14.80 
1 1 1   16    7   14 o  1   32.34   15.11 
1 1 1   16    7   15 o  1   50.61   20.25 
1 1 1   16    8   -8 o  1   44.97   19.60 
1 1 1   16    8   -7 o  1   30.17   14.50 
1 1 1   16    8   -6 o  1   45.69   19.23 
1 1 1   16    8   -5 o  1   46.68   17.68 
1 1 1   16    8   -4 o  1   36.43   15.99 
1 1 1   16    8   -3 o  1   38.65   16.95 
1 1 1   16    8   -2 o  1   35.93   16.77 
1 1 1   16    8   -1 o  1   32.12   15.13 
1 1 1   16    8    0 o  1   27.64   13.54 
1 1 1   16    8    1 o  1   44.60   17.91 
1 1 1   16    8    2 o  1   29.22   14.33 
1 1 1   16    8    3 o  1   32.74   15.51 
1 1 1   16    8    4 o  1   35.52   15.61 
1 1 1   16    8    5 o  1   67.65   17.42 
1 1 1   16    8    6 o  1   32.02   15.42 
1 1 1   16    8    7 o  1   68.17   16.85 
1 1 1   16    8    8 o  1   50.63   17.88 
1 1 1   17    0  -29 o  1   23.52   16.67 
1 1 1   17    0  -28 o  1   21.31   15.37 
1 1 1   17    0  -27 o  1   24.70   17.28 
1 1 1   17    0  -26 o  1   19.63   14.22 
1 1 1   17    0  -25 o  1  113.50   16.55 
1 1 1   17    0  -24 o  1   48.12   24.29 
1 1 1   17    0  -23 o  1   23.04   15.85 
1 1 1   17    0  -22 o  1  103.40   15.81 
1 1 1   17    0  -21 o  1   38.73   21.81 
1 1 1   17    0  -20 o  1   47.18   26.14 
1 1 1   17    0  -19 o  1   93.79   16.19 
1 1 1   17    0  -18 o  1   29.93   20.21 
1 1 1   17    0  -17 o  1   45.00   24.32 
1 1 1   17    0  -16 o  1   28.18   19.33 
1 1 1   17    0  -15 o  1   59.48   28.38 
1 1 1   17    0  -14 o  1   42.04   23.45 
1 1 1   17    0  -13 o  1   57.03   26.90 
1 1 1   17    0  -12 o  1   31.73   21.03 
1 1 1   17    0  -11 o  1   29.20   20.10 
1 1 1   17    0  -10 o  1   27.19   18.71 
1 1 1   17    0   -9 o  1  108.90   22.60 
1 1 1   17    0   -8 o  1   98.13   20.52 
1 1 1   17    0   -7 f  0   33.71   21.82 
1 1 1   17    0   -6 o  1   52.23   29.55 
1 1 1   17    0   -5 o  1   24.98   17.76 
1 1 1   17    0   -4 o  1   36.64   24.89 
1 1 1   17    0   -3 o  1   79.29   32.86 
1 1 1   17    0   -2 o  1   42.48   25.33 
1 1 1   17    0   -1 o  1   42.90   26.03 
1 1 1   17    0    0 f  0  137.70   16.84 
1 1 1   17    0    1 o  1   43.71   26.77 
1 1 1   17    0    2 o  1   29.53   21.03 
1 1 1   17    0    3 o  1  106.80   30.32 
1 1 1   17    0    4 f  0  160.00   16.22 
1 1 1   17    0    5 o  1  123.40   23.26 
1 1 1   17    0    6 o  1   58.18   29.98 
1 1 1   17    0    7 o  1   75.12   40.55 
1 1 1   17    0    8 o  1   43.87   28.28 
1 1 1   17    0    9 o  1   35.59   24.54 
1 1 1   17    0   10 o  1   84.83   30.33 
1 1 1   17    0   11 f  0   48.12   28.22 
1 1 1   17    0   12 o  1   27.24   19.15 
1 1 1   17    0   13 o  1   85.25   25.12 
1 1 1   17    0   14 o  1   72.55   34.23 
1 1 1   17    0   15 o  1   22.62   16.18 
1 1 1   17    0   16 o  1  128.50   15.34 
1 1 1   17    0   17 o  1   50.70   25.40 
1 1 1   17    0   18 o  1   38.14   24.09 
1 1 1   17    0   19 o  1   27.39   18.30 
1 1 1   17    0   20 o  1   38.56   23.03 
1 1 1   17    0   21 o  1   56.90   29.43 
1 1 1   17    0   22 o  1   28.32   18.31 
1 1 1   17    0   23 o  1   41.14   23.55 
1 1 1   17    0   24 o  1   45.42   23.45 
1 1 1   17    0   25 o  1   40.83   23.75 
1 1 1   17    0   26 o  1   27.02   18.34 
1 1 1   17    0   27 o  1   28.21   19.42 
1 1 1   17    0   28 o  1   50.82   26.97 
1 1 1   17    0   29 o  1   22.01   15.78 
1 1 1   17    1  -28 o  1   47.39   18.47 
1 1 1   17    1  -27 o  1   34.00   15.51 
1 1 1   17    1  -26 o  1   35.20   16.31 
1 1 1   17    1  -25 o  1   48.68   17.91 
1 1 1   17    1  -24 o  1   29.84   14.07 
1 1 1   17    1  -23 o  1   48.25   18.48 
1 1 1   17    1  -22 o  1   37.66   16.66 
1 1 1   17    1  -21 o  1   49.15   16.74 
1 1 1   17    1  -20 o  1   35.57   15.58 
1 1 1   17    1  -19 o  1   35.25   15.77 
1 1 1   17    1  -18 o  1   78.61   15.70 
1 1 1   17    1  -17 o  1  100.30   14.06 
1 1 1   17    1  -16 f  0   58.04   18.51 
1 1 1   17    1  -15 o  1   61.42   16.43 
1 1 1   17    1  -14 o  1   89.00   15.27 
1 1 1   17    1  -13 o  1   52.49   21.13 
1 1 1   17    1  -12 o  1   59.32   18.84 
1 1 1   17    1  -11 o  1   53.01   20.49 
1 1 1   17    1  -10 o  1   42.85   18.29 
1 1 1   17    1   -9 o  1   65.81   19.49 
1 1 1   17    1   -8 o  1   59.30   18.89 
1 1 1   17    1   -7 o  1   99.23   15.00 
1 1 1   17    1   -6 o  1   59.15   20.07 
1 1 1   17    1   -5 o  1   61.15   20.02 
1 1 1   17    1   -4 o  1   29.02   14.13 
1 1 1   17    1   -3 o  1   79.54   18.97 
1 1 1   17    1   -2 f  0  123.60   13.60 
1 1 1   17    1   -1 o  1   74.67   19.04 
1 1 1   17    1    0 o  1   87.27   19.74 
1 1 1   17    1    1 o  1   45.05   19.43 
1 1 1   17    1    2 o  1  106.70   12.88 
1 1 1   17    1    3 o  1   62.25   21.17 
1 1 1   17    1    4 o  1   55.22   20.36 
1 1 1   17    1    5 o  1   67.31   21.18 
1 1 1   17    1    6 o  1   30.30   14.80 
1 1 1   17    1    7 o  1   95.02   13.86 
1 1 1   17    1    8 o  1   38.67   16.84 
1 1 1   17    1    9 o  1   52.94   18.98 
1 1 1   17    1   10 o  1   99.86   15.60 
1 1 1   17    1   11 o  1   26.15   12.87 
1 1 1   17    1   12 o  1   88.91   15.35 
1 1 1   17    1   13 o  1   63.30   16.44 
1 1 1   17    1   14 o  1   45.09   18.70 
1 1 1   17    1   15 o  1   75.30   18.57 
1 1 1   17    1   16 o  1  166.50   10.69 
1 1 1   17    1   17 o  1   27.65   13.67 
1 1 1   17    1   18 o  1   60.51   22.33 
1 1 1   17    1   19 o  1   90.86   17.57 
1 1 1   17    1   20 o  1   42.06   17.68 
1 1 1   17    1   21 o  1   46.67   18.59 
1 1 1   17    1   22 o  1   34.96   15.96 
1 1 1   17    1   23 o  1   32.93   15.30 
1 1 1   17    1   24 o  1   47.73   18.93 
1 1 1   17    1   25 o  1   36.54   17.54 
1 1 1   17    1   26 o  1   59.63   18.12 
1 1 1   17    1   27 o  1   73.43   19.30 
1 1 1   17    1   28 o  1   31.54   14.93 
1 1 1   17    2  -26 o  1   32.06   15.42 
1 1 1   17    2  -25 o  1   31.31   15.20 
1 1 1   17    2  -24 o  1   49.99   17.53 
1 1 1   17    2  -23 o  1   74.37   16.70 
1 1 1   17    2  -22 o  1   42.44   17.28 
1 1 1   17    2  -21 o  1   36.80   16.17 
1 1 1   17    2  -20 o  1   31.61   14.62 
1 1 1   17    2  -19 o  1   40.86   18.40 
1 1 1   17    2  -18 o  1   46.60   19.59 
1 1 1   17    2  -17 o  1   68.87   19.37 
1 1 1   17    2  -16 o  1   61.56   18.43 
1 1 1   17    2  -15 o  1   43.96   17.60 
1 1 1   17    2  -14 o  1   59.75   17.65 
1 1 1   17    2  -13 o  1   48.42   20.13 
1 1 1   17    2  -12 f  0   45.51   18.65 
1 1 1   17    2  -11 o  1   43.40   18.77 
1 1 1   17    2  -10 o  1   62.11   20.21 
1 1 1   17    2   -9 o  1   71.00   20.26 
1 1 1   17    2   -8 o  1   44.10   18.64 
1 1 1   17    2   -7 o  1   41.59   18.53 
1 1 1   17    2   -6 o  1   84.48   13.39 
1 1 1   17    2   -5 o  1   45.86   18.11 
1 1 1   17    2   -4 o  1   52.36   19.15 
1 1 1   17    2   -3 o  1   36.80   16.93 
1 1 1   17    2   -2 o  1   40.05   18.03 
1 1 1   17    2   -1 o  1   61.48   18.92 
1 1 1   17    2    0 o  1   90.61   14.56 
1 1 1   17    2    1 o  1   57.20   19.89 
1 1 1   17    2    2 o  1   31.07   14.70 
1 1 1   17    2    3 o  1   43.90   18.66 
1 1 1   17    2    4 o  1   35.07   16.40 
1 1 1   17    2    5 o  1   57.75   19.69 
1 1 1   17    2    6 o  1   29.31   14.07 
1 1 1   17    2    7 o  1   47.89   20.15 
1 1 1   17    2    8 o  1  128.40   12.15 
1 1 1   17    2    9 o  1   45.42   19.10 
1 1 1   17    2   10 o  1  118.20   12.97 
1 1 1   17    2   11 f  0   54.70   19.92 
1 1 1   17    2   12 o  1   90.70   16.41 
1 1 1   17    2   13 o  1  101.70   14.56 
1 1 1   17    2   14 o  1   50.08   19.89 
1 1 1   17    2   15 o  1   51.28   17.43 
1 1 1   17    2   16 o  1   35.49   15.67 
1 1 1   17    2   17 o  1   64.98   18.93 
1 1 1   17    2   18 o  1   42.10   17.33 
1 1 1   17    2   19 o  1   33.85   15.96 
1 1 1   17    2   20 o  1   30.93   14.97 
1 1 1   17    2   21 o  1   35.08   16.22 
1 1 1   17    2   22 f  0   28.86   13.95 
1 1 1   17    2   23 o  1   52.28   18.49 
1 1 1   17    2   24 o  1   38.23   16.92 
1 1 1   17    2   25 o  1   33.05   15.65 
1 1 1   17    2   26 o  1   27.70   13.57 
1 1 1   17    3  -24 o  1   44.17   17.76 
1 1 1   17    3  -23 o  1   47.48   17.96 
1 1 1   17    3  -22 o  1   64.38   18.45 
1 1 1   17    3  -21 o  1   35.38   15.23 
1 1 1   17    3  -20 o  1   43.93   16.50 
1 1 1   17    3  -19 o  1   39.85   16.83 
1 1 1   17    3  -18 o  1   84.04   17.38 
1 1 1   17    3  -17 f  0   62.21   17.85 
1 1 1   17    3  -16 o  1   31.24   14.82 
1 1 1   17    3  -15 o  1   73.73   17.58 
1 1 1   17    3  -14 o  1   32.68   15.16 
1 1 1   17    3  -13 o  1   41.80   17.11 
1 1 1   17    3  -12 f  0   81.70   18.96 
1 1 1   17    3  -11 o  1   47.47   18.71 
1 1 1   17    3  -10 o  1   57.97   20.00 
1 1 1   17    3   -9 o  1   72.73   16.81 
1 1 1   17    3   -8 f  0   43.14   19.13 
1 1 1   17    3   -7 o  1   36.68   16.00 
1 1 1   17    3   -6 o  1   66.75   19.93 
1 1 1   17    3   -5 o  1   50.90   19.15 
1 1 1   17    3   -4 o  1   52.29   19.84 
1 1 1   17    3   -3 o  1   27.61   13.61 
1 1 1   17    3   -2 o  1   44.73   18.67 
1 1 1   17    3   -1 o  1   32.45   15.06 
1 1 1   17    3    0 o  1   28.72   14.10 
1 1 1   17    3    1 o  1   63.80   18.81 
1 1 1   17    3    2 o  1   27.77   13.54 
1 1 1   17    3    3 o  1  104.40   18.15 
1 1 1   17    3    4 o  1   57.06   20.42 
1 1 1   17    3    5 o  1   35.67   15.71 
1 1 1   17    3    6 o  1   32.97   15.32 
1 1 1   17    3    7 o  1   37.89   17.12 
1 1 1   17    3    8 o  1  108.80   12.65 
1 1 1   17    3    9 o  1   39.68   16.45 
1 1 1   17    3   10 o  1   29.86   14.28 
1 1 1   17    3   11 o  1   32.39   15.19 
1 1 1   17    3   12 o  1   31.57   14.22 
1 1 1   17    3   13 o  1   28.51   13.91 
1 1 1   17    3   14 o  1   74.92   14.89 
1 1 1   17    3   15 o  1   80.28   13.69 
1 1 1   17    3   16 o  1   46.90   17.47 
1 1 1   17    3   17 o  1   65.49   19.44 
1 1 1   17    3   18 o  1   32.42   14.99 
1 1 1   17    3   19 o  1   24.90   12.45 
1 1 1   17    3   20 o  1   30.79   14.71 
1 1 1   17    3   21 o  1   39.46   16.09 
1 1 1   17    3   22 o  1   32.23   15.02 
1 1 1   17    3   23 o  1   71.31   15.04 
1 1 1   17    3   24 o  1   27.23   12.92 
1 1 1   17    4  -21 o  1   47.22   18.31 
1 1 1   17    4  -20 o  1   45.27   19.14 
1 1 1   17    4  -19 o  1   26.73   13.07 
1 1 1   17    4  -18 o  1   50.70   18.90 
1 1 1   17    4  -17 o  1   52.03   18.24 
1 1 1   17    4  -16 o  1   47.58   20.24 
1 1 1   17    4  -15 f  0   34.78   15.95 
1 1 1   17    4  -14 o  1   42.93   18.08 
1 1 1   17    4  -13 f  0   27.99   13.49 
1 1 1   17    4  -12 o  1   37.00   16.67 
1 1 1   17    4  -11 o  1   31.87   14.71 
1 1 1   17    4  -10 o  1   26.94   13.29 
1 1 1   17    4   -9 o  1   66.92   17.46 
1 1 1   17    4   -8 o  1   39.89   17.14 
1 1 1   17    4   -7 o  1   73.41   16.09 
1 1 1   17    4   -6 o  1   43.14   17.47 
1 1 1   17    4   -5 o  1   32.41   14.94 
1 1 1   17    4   -4 o  1   34.16   15.42 
1 1 1   17    4   -3 o  1   40.66   17.25 
1 1 1   17    4   -2 o  1   46.30   18.59 
1 1 1   17    4   -1 f  0   62.26   19.74 
1 1 1   17    4    0 o  1   33.18   15.34 
1 1 1   17    4    1 o  1   50.39   19.14 
1 1 1   17    4    2 o  1   54.80   28.57 
1 1 1   17    4    3 o  1   30.96   14.49 
1 1 1   17    4    4 o  1   52.94   17.17 
1 1 1   17    4    5 o  1   47.68   19.09 
1 1 1   17    4    6 o  1   27.56   13.35 
1 1 1   17    4    7 o  1   53.59   19.24 
1 1 1   17    4    8 o  1   40.41   17.34 
1 1 1   17    4    9 o  1   29.25   14.20 
1 1 1   17    4   10 o  1   39.06   17.27 
1 1 1   17    4   11 o  1   31.96   14.75 
1 1 1   17    4   12 o  1   38.65   16.62 
1 1 1   17    4   13 o  1   52.98   18.37 
1 1 1   17    4   14 o  1   68.39   14.94 
1 1 1   17    4   15 o  1   40.60   17.13 
1 1 1   17    4   16 o  1   29.17   13.94 
1 1 1   17    4   17 o  1   94.57   12.21 
1 1 1   17    4   18 o  1   36.29   15.79 
1 1 1   17    4   19 o  1   36.44   15.59 
1 1 1   17    4   20 o  1   40.10   16.67 
1 1 1   17    4   21 o  1   26.60   12.74 
1 1 1   17    5  -17 o  1   32.47   15.12 
1 1 1   17    5  -16 o  1   37.79   17.96 
1 1 1   17    5  -15 o  1   37.64   16.31 
1 1 1   17    5  -14 o  1   33.08   15.95 
1 1 1   17    5  -13 o  1   33.24   15.74 
1 1 1   17    5  -12 o  1   27.94   13.69 
1 1 1   17    5  -11 f  0   37.76   16.70 
1 1 1   17    5  -10 o  1   33.69   15.79 
1 1 1   17    5   -9 o  1   46.86   19.74 
1 1 1   17    5   -8 o  1   36.45   17.41 
1 1 1   17    5   -7 o  1   28.88   14.36 
1 1 1   17    5   -6 o  1   31.06   15.24 
1 1 1   17    5   -5 o  1   41.06   20.03 
1 1 1   17    5   -4 o  1   27.63   13.96 
1 1 1   17    5   -3 o  1   22.09   11.20 
1 1 1   17    5   -2 o  1   27.63   14.04 
1 1 1   17    5   -1 o  1   30.49   15.21 
1 1 1   17    5    1 o  1   27.56   13.93 
1 1 1   17    5    2 o  1   32.82   16.39 
1 1 1   17    5    3 o  1   27.70   14.04 
1 1 1   17    5    4 o  1   34.49   16.10 
1 1 1   17    5    5 o  1   23.85   12.14 
1 1 1   17    5    6 o  1   28.07   14.08 
1 1 1   17    5    7 o  1   29.73   14.68 
1 1 1   17    5    8 o  1   24.95   12.59 
1 1 1   17    5    9 o  1   32.77   15.58 
1 1 1   17    5   10 o  1   39.64   18.25 
1 1 1   17    5   11 o  1   27.22   13.69 
1 1 1   17    5   12 o  1   40.22   18.91
[truncated: 23,499 more chars]
