# Supplementary material for: Natural hybrid silica/protein superstructure at atomic resolution
Source: Proc Natl Acad Sci U S A. 2020 Nov 23;117(49):31088–93. doi: 10.1073/pnas.2019140117 (PMC7733841; doi:10.1073/pnas.2019140117)
Supplement: Supplementary File [file pnas.2019140117.sd03.txt]

data_200624_SILICA_SHELL_4A_FINAL
# 
_struct_keywords.entry_id        200624_SILICA_SHELL_4A_FINAL 
_struct_keywords.pdbx_keywords   obj01 
_struct_keywords.text            obj01 
# 
_pdbx_database_status.entry_id                           200624_SILICA_SHELL_4A_FINAL 
_pdbx_database_status.ndb_tid                            ? 
_pdbx_database_status.status_code                        . 
_pdbx_database_status.status_code_sf                     ? 
_pdbx_database_status.status_code_mr                     ? 
_pdbx_database_status.status_code_cs                     ? 
_pdbx_database_status.status_coordinates_in_NDB          ? 
_pdbx_database_status.recvd_deposit_form                 ? 
_pdbx_database_status.date_deposition_form               ? 
_pdbx_database_status.recvd_coordinates                  ? 
_pdbx_database_status.date_coordinates                   ? 
_pdbx_database_status.recvd_struct_fact                  ? 
_pdbx_database_status.date_struct_fact                   ? 
_pdbx_database_status.recvd_internal_approval            ? 
_pdbx_database_status.recvd_nmr_constraints              ? 
_pdbx_database_status.date_nmr_constraints               ? 
_pdbx_database_status.recvd_chemical_shifts              ? 
_pdbx_database_status.date_chemical_shifts               ? 
_pdbx_database_status.recvd_manuscript                   ? 
_pdbx_database_status.date_manuscript                    ? 
_pdbx_database_status.name_depositor                     ? 
_pdbx_database_status.pdbx_annotator                     ? 
_pdbx_database_status.recvd_author_approval              ? 
_pdbx_database_status.date_author_approval               ? 
_pdbx_database_status.recvd_initial_deposition_date      ? 
_pdbx_database_status.date_submitted                     ? 
_pdbx_database_status.author_approval_type               ? 
_pdbx_database_status.author_release_status_code         ? 
_pdbx_database_status.auth_req_rel_date                  ? 
_pdbx_database_status.date_revised                       ? 
_pdbx_database_status.revision_id                        ? 
_pdbx_database_status.replaced_entry_id                  ? 
_pdbx_database_status.revision_description               ? 
_pdbx_database_status.date_of_NDB_release                ? 
_pdbx_database_status.date_released_to_PDB               ? 
_pdbx_database_status.date_of_PDB_release                ? 
_pdbx_database_status.date_of_sf_release                 ? 
_pdbx_database_status.date_of_mr_release                 ? 
_pdbx_database_status.date_of_cs_release                 ? 
_pdbx_database_status.date_hold_coordinates              ? 
_pdbx_database_status.date_hold_struct_fact              ? 
_pdbx_database_status.hold_for_publication               ? 
_pdbx_database_status.date_hold_nmr_constraints          ? 
_pdbx_database_status.date_hold_chemical_shifts          ? 
_pdbx_database_status.dep_release_code_coordinates       ? 
_pdbx_database_status.dep_release_code_struct_fact       ? 
_pdbx_database_status.dep_release_code_nmr_constraints   ? 
_pdbx_database_status.dep_release_code_chemical_shifts   ? 
_pdbx_database_status.dep_release_code_sequence          ? 
_pdbx_database_status.pdb_date_of_author_approval        ? 
_pdbx_database_status.deposit_site                       ? 
_pdbx_database_status.process_site                       ? 
_pdbx_database_status.skip_PDB_REMARK                    ? 
_pdbx_database_status.SG_entry                           ? 
_pdbx_database_status.date_begin_deposition              ? 
_pdbx_database_status.date_author_release_request        ? 
_pdbx_database_status.date_begin_release_preparation     ? 
_pdbx_database_status.date_begin_processing              ? 
_pdbx_database_status.date_end_processing                ? 
_pdbx_database_status.pdb_format_compatible              Y 
_pdbx_database_status.title_suppression                  ? 
_pdbx_database_status.methods_development_category       ? 
# 
_entity_poly.entity_id                      1 
_entity_poly.type                           "polypeptide(L)" 
_entity_poly.nstd_linkage                   no 
_entity_poly.nstd_monomer                   no 
_entity_poly.pdbx_seq_one_letter_code       
;PETVDWRTKGAVTGIKSQGDCGASYAFSAMGALEGINALATGKLTYLSEQNIIDCSVPYGNHGCKGGNMYVAFLYVVANE
GVDDGGSYPFRGKQSSCTYQEQYRGASMSGSVQINSGSESDLEAAVANVGPVAVAIDGESNAFRFYYSGVYDSSRCSSSS
LNHAMVITGYGIEYWLAKNSWGENWGELGYVKMARNKYNQCGIASDASYPTL
;
_entity_poly.pdbx_seq_one_letter_code_can   
;PETVDWRTKGAVTGIKSQGDCGASYAFSAMGALEGINALATGKLTYLSEQNIIDCSVPYGNHGCKGGNMYVAFLYVVANE
GVDDGGSYPFRGKQSSCTYQEQYRGASMSGSVQINSGSESDLEAAVANVGPVAVAIDGESNAFRFYYSGVYDSSRCSSSS
LNHAMVITGYGIEYWLAKNSWGENWGELGYVKMARNKYNQCGIASDASYPTL
;
_entity_poly.pdbx_sequence_evidence_code    "derived from coordinates" 
_entity_poly.pdbx_strand_id                 A,B,C,D,E,F 
_entity_poly.pdbx_target_identifier         ? 
# 
loop_
_entity_poly_seq.entity_id 
_entity_poly_seq.num 
_entity_poly_seq.mon_id 
_entity_poly_seq.hetero 
1 1   PRO n 
1 2   GLU n 
1 3   THR n 
1 4   VAL n 
1 5   ASP n 
1 6   TRP n 
1 7   ARG n 
1 8   THR n 
1 9   LYS n 
1 10  GLY n 
1 11  ALA n 
1 12  VAL n 
1 13  THR n 
1 14  GLY n 
1 15  ILE n 
1 16  LYS n 
1 17  SER n 
1 18  GLN n 
1 19  GLY n 
1 20  ASP n 
1 21  CYS n 
1 22  GLY n 
1 23  ALA n 
1 24  SER n 
1 25  TYR n 
1 26  ALA n 
1 27  PHE n 
1 28  SER n 
1 29  ALA n 
1 30  MET n 
1 31  GLY n 
1 32  ALA n 
1 33  LEU n 
1 34  GLU n 
1 35  GLY n 
1 36  ILE n 
1 37  ASN n 
1 38  ALA n 
1 39  LEU n 
1 40  ALA n 
1 41  THR n 
1 42  GLY n 
1 43  LYS n 
1 44  LEU n 
1 45  THR n 
1 46  TYR n 
1 47  LEU n 
1 48  SER n 
1 49  GLU n 
1 50  GLN n 
1 51  ASN n 
1 52  ILE n 
1 53  ILE n 
1 54  ASP n 
1 55  CYS n 
1 56  SER n 
1 57  VAL n 
1 58  PRO n 
1 59  TYR n 
1 60  GLY n 
1 61  ASN n 
1 62  HIS n 
1 63  GLY n 
1 64  CYS n 
1 65  LYS n 
1 66  GLY n 
1 67  GLY n 
1 68  ASN n 
1 69  MET n 
1 70  TYR n 
1 71  VAL n 
1 72  ALA n 
1 73  PHE n 
1 74  LEU n 
1 75  TYR n 
1 76  VAL n 
1 77  VAL n 
1 78  ALA n 
1 79  ASN n 
1 80  GLU n 
1 81  GLY n 
1 82  VAL n 
1 83  ASP n 
1 84  ASP n 
1 85  GLY n 
1 86  GLY n 
1 87  SER n 
1 88  TYR n 
1 89  PRO n 
1 90  PHE n 
1 91  ARG n 
1 92  GLY n 
1 93  LYS n 
1 94  GLN n 
1 95  SER n 
1 96  SER n 
1 97  CYS n 
1 98  THR n 
1 99  TYR n 
1 100 GLN n 
1 101 GLU n 
1 102 GLN n 
1 103 TYR n 
1 104 ARG n 
1 105 GLY n 
1 106 ALA n 
1 107 SER n 
1 108 MET n 
1 109 SER n 
1 110 GLY n 
1 111 SER n 
1 112 VAL n 
1 113 GLN n 
1 114 ILE n 
1 115 ASN n 
1 116 SER n 
1 117 GLY n 
1 118 SER n 
1 119 GLU n 
1 120 SER n 
1 121 ASP n 
1 122 LEU n 
1 123 GLU n 
1 124 ALA n 
1 125 ALA n 
1 126 VAL n 
1 127 ALA n 
1 128 ASN n 
1 129 VAL n 
1 130 GLY n 
1 131 PRO n 
1 132 VAL n 
1 133 ALA n 
1 134 VAL n 
1 135 ALA n 
1 136 ILE n 
1 137 ASP n 
1 138 GLY n 
1 139 GLU n 
1 140 SER n 
1 141 ASN n 
1 142 ALA n 
1 143 PHE n 
1 144 ARG n 
1 145 PHE n 
1 146 TYR n 
1 147 TYR n 
1 148 SER n 
1 149 GLY n 
1 150 VAL n 
1 151 TYR n 
1 152 ASP n 
1 153 SER n 
1 154 SER n 
1 155 ARG n 
1 156 CYS n 
1 157 SER n 
1 158 SER n 
1 159 SER n 
1 160 SER n 
1 161 LEU n 
1 162 ASN n 
1 163 HIS n 
1 164 ALA n 
1 165 MET n 
1 166 VAL n 
1 167 ILE n 
1 168 THR n 
1 169 GLY n 
1 170 TYR n 
1 171 GLY n 
1 172 ILE n 
1 173 GLU n 
1 174 TYR n 
1 175 TRP n 
1 176 LEU n 
1 177 ALA n 
1 178 LYS n 
1 179 ASN n 
1 180 SER n 
1 181 TRP n 
1 182 GLY n 
1 183 GLU n 
1 184 ASN n 
1 185 TRP n 
1 186 GLY n 
1 187 GLU n 
1 188 LEU n 
1 189 GLY n 
1 190 TYR n 
1 191 VAL n 
1 192 LYS n 
1 193 MET n 
1 194 ALA n 
1 195 ARG n 
1 196 ASN n 
1 197 LYS n 
1 198 TYR n 
1 199 ASN n 
1 200 GLN n 
1 201 CYS n 
1 202 GLY n 
1 203 ILE n 
1 204 ALA n 
1 205 SER n 
1 206 ASP n 
1 207 ALA n 
1 208 SER n 
1 209 TYR n 
1 210 PRO n 
1 211 THR n 
1 212 LEU n 
# 
loop_
_entity.id 
_entity.type 
_entity.src_method 
_entity.pdbx_description 
_entity.formula_weight 
_entity.pdbx_number_of_molecules 
_entity.pdbx_ec 
_entity.pdbx_mutation 
_entity.pdbx_fragment 
_entity.details 
1 polymer     man ?                                                                            22614.877 6 ? ? ? ? 
2 non-polymer syn "(1E)-1-[3-(CYCLOPENTYLOXY)-4-METHOXYPHENYL]ETHANONE O-(AMINOCARBONYL)OXIME" 292.330   1 ? ? ? ? 
# 
loop_
_pdbx_poly_seq_scheme.asym_id 
_pdbx_poly_seq_scheme.entity_id 
_pdbx_poly_seq_scheme.seq_id 
_pdbx_poly_seq_scheme.mon_id 
_pdbx_poly_seq_scheme.ndb_seq_num 
_pdbx_poly_seq_scheme.pdb_seq_num 
_pdbx_poly_seq_scheme.auth_seq_num 
_pdbx_poly_seq_scheme.pdb_mon_id 
_pdbx_poly_seq_scheme.auth_mon_id 
_pdbx_poly_seq_scheme.pdb_strand_id 
_pdbx_poly_seq_scheme.pdb_ins_code 
_pdbx_poly_seq_scheme.hetero 
A 1 1   PRO 1   3   3   PRO PRO A . n 
A 1 2   GLU 2   4   4   GLU GLU A . n 
A 1 3   THR 3   5   5   THR THR A . n 
A 1 4   VAL 4   6   6   VAL VAL A . n 
A 1 5   ASP 5   7   7   ASP ASP A . n 
A 1 6   TRP 6   8   8   TRP TRP A . n 
A 1 7   ARG 7   9   9   ARG ARG A . n 
A 1 8   THR 8   10  10  THR THR A . n 
A 1 9   LYS 9   11  11  LYS LYS A . n 
A 1 10  GLY 10  12  12  GLY GLY A . n 
A 1 11  ALA 11  13  13  ALA ALA A . n 
A 1 12  VAL 12  14  14  VAL VAL A . n 
A 1 13  THR 13  15  15  THR THR A . n 
A 1 14  GLY 14  16  16  GLY GLY A . n 
A 1 15  ILE 15  17  17  ILE ILE A . n 
A 1 16  LYS 16  18  18  LYS LYS A . n 
A 1 17  SER 17  19  19  SER SER A . n 
A 1 18  GLN 18  20  20  GLN GLN A . n 
A 1 19  GLY 19  21  21  GLY GLY A . n 
A 1 20  ASP 20  22  22  ASP ASP A . n 
A 1 21  CYS 21  23  23  CYS CYS A . n 
A 1 22  GLY 22  24  24  GLY GLY A . n 
A 1 23  ALA 23  25  25  ALA ALA A . n 
A 1 24  SER 24  26  26  SER SER A . n 
A 1 25  TYR 25  27  27  TYR TYR A . n 
A 1 26  ALA 26  28  28  ALA ALA A . n 
A 1 27  PHE 27  29  29  PHE PHE A . n 
A 1 28  SER 28  30  30  SER SER A . n 
A 1 29  ALA 29  31  31  ALA ALA A . n 
A 1 30  MET 30  32  32  MET MET A . n 
A 1 31  GLY 31  33  33  GLY GLY A . n 
A 1 32  ALA 32  34  34  ALA ALA A . n 
A 1 33  LEU 33  35  35  LEU LEU A . n 
A 1 34  GLU 34  36  36  GLU GLU A . n 
A 1 35  GLY 35  37  37  GLY GLY A . n 
A 1 36  ILE 36  38  38  ILE ILE A . n 
A 1 37  ASN 37  39  39  ASN ASN A . n 
A 1 38  ALA 38  40  40  ALA ALA A . n 
A 1 39  LEU 39  41  41  LEU LEU A . n 
A 1 40  ALA 40  42  42  ALA ALA A . n 
A 1 41  THR 41  43  43  THR THR A . n 
A 1 42  GLY 42  44  44  GLY GLY A . n 
A 1 43  LYS 43  45  45  LYS LYS A . n 
A 1 44  LEU 44  46  46  LEU LEU A . n 
A 1 45  THR 45  47  47  THR THR A . n 
A 1 46  TYR 46  48  48  TYR TYR A . n 
A 1 47  LEU 47  49  49  LEU LEU A . n 
A 1 48  SER 48  50  50  SER SER A . n 
A 1 49  GLU 49  51  51  GLU GLU A . n 
A 1 50  GLN 50  52  52  GLN GLN A . n 
A 1 51  ASN 51  53  53  ASN ASN A . n 
A 1 52  ILE 52  54  54  ILE ILE A . n 
A 1 53  ILE 53  55  55  ILE ILE A . n 
A 1 54  ASP 54  56  56  ASP ASP A . n 
A 1 55  CYS 55  57  57  CYS CYS A . n 
A 1 56  SER 56  58  58  SER SER A . n 
A 1 57  VAL 57  59  59  VAL VAL A . n 
A 1 58  PRO 58  60  60  PRO PRO A . n 
A 1 59  TYR 59  61  61  TYR TYR A . n 
A 1 60  GLY 60  62  62  GLY GLY A . n 
A 1 61  ASN 61  63  63  ASN ASN A . n 
A 1 62  HIS 62  64  64  HIS HIS A . n 
A 1 63  GLY 63  65  65  GLY GLY A . n 
A 1 64  CYS 64  66  66  CYS CYS A . n 
A 1 65  LYS 65  67  67  LYS LYS A . n 
A 1 66  GLY 66  68  68  GLY GLY A . n 
A 1 67  GLY 67  69  69  GLY GLY A . n 
A 1 68  ASN 68  70  70  ASN ASN A . n 
A 1 69  MET 69  71  71  MET MET A . n 
A 1 70  TYR 70  72  72  TYR TYR A . n 
A 1 71  VAL 71  73  73  VAL VAL A . n 
A 1 72  ALA 72  74  74  ALA ALA A . n 
A 1 73  PHE 73  75  75  PHE PHE A . n 
A 1 74  LEU 74  76  76  LEU LEU A . n 
A 1 75  TYR 75  77  77  TYR TYR A . n 
A 1 76  VAL 76  78  78  VAL VAL A . n 
A 1 77  VAL 77  79  79  VAL VAL A . n 
A 1 78  ALA 78  80  80  ALA ALA A . n 
A 1 79  ASN 79  81  81  ASN ASN A . n 
A 1 80  GLU 80  82  82  GLU GLU A . n 
A 1 81  GLY 81  83  83  GLY GLY A . n 
A 1 82  VAL 82  84  84  VAL VAL A . n 
A 1 83  ASP 83  85  85  ASP ASP A . n 
A 1 84  ASP 84  86  86  ASP ASP A . n 
A 1 85  GLY 85  87  87  GLY GLY A . n 
A 1 86  GLY 86  88  88  GLY GLY A . n 
A 1 87  SER 87  89  89  SER SER A . n 
A 1 88  TYR 88  90  90  TYR TYR A . n 
A 1 89  PRO 89  91  91  PRO PRO A . n 
A 1 90  PHE 90  92  92  PHE PHE A . n 
A 1 91  ARG 91  93  93  ARG ARG A . n 
A 1 92  GLY 92  94  94  GLY GLY A . n 
A 1 93  LYS 93  95  95  LYS LYS A . n 
A 1 94  GLN 94  96  96  GLN GLN A . n 
A 1 95  SER 95  97  97  SER SER A . n 
A 1 96  SER 96  98  98  SER SER A . n 
A 1 97  CYS 97  99  99  CYS CYS A . n 
A 1 98  THR 98  100 100 THR THR A . n 
A 1 99  TYR 99  101 101 TYR TYR A . n 
A 1 100 GLN 100 102 102 GLN GLN A . n 
A 1 101 GLU 101 103 103 GLU GLU A . n 
A 1 102 GLN 102 104 104 GLN GLN A . n 
A 1 103 TYR 103 105 105 TYR TYR A . n 
A 1 104 ARG 104 106 106 ARG ARG A . n 
A 1 105 GLY 105 107 107 GLY GLY A . n 
A 1 106 ALA 106 108 108 ALA ALA A . n 
A 1 107 SER 107 109 109 SER SER A . n 
A 1 108 MET 108 110 110 MET MET A . n 
A 1 109 SER 109 111 111 SER SER A . n 
A 1 110 GLY 110 112 112 GLY GLY A . n 
A 1 111 SER 111 113 113 SER SER A . n 
A 1 112 VAL 112 114 114 VAL VAL A . n 
A 1 113 GLN 113 115 115 GLN GLN A . n 
A 1 114 ILE 114 116 116 ILE ILE A . n 
A 1 115 ASN 115 117 117 ASN ASN A . n 
A 1 116 SER 116 118 118 SER SER A . n 
A 1 117 GLY 117 119 119 GLY GLY A . n 
A 1 118 SER 118 120 120 SER SER A . n 
A 1 119 GLU 119 121 121 GLU GLU A . n 
A 1 120 SER 120 122 122 SER SER A . n 
A 1 121 ASP 121 123 123 ASP ASP A . n 
A 1 122 LEU 122 124 124 LEU LEU A . n 
A 1 123 GLU 123 125 125 GLU GLU A . n 
A 1 124 ALA 124 126 126 ALA ALA A . n 
A 1 125 ALA 125 127 127 ALA ALA A . n 
A 1 126 VAL 126 128 128 VAL VAL A . n 
A 1 127 ALA 127 129 129 ALA ALA A . n 
A 1 128 ASN 128 130 130 ASN ASN A . n 
A 1 129 VAL 129 131 131 VAL VAL A . n 
A 1 130 GLY 130 132 132 GLY GLY A . n 
A 1 131 PRO 131 133 133 PRO PRO A . n 
A 1 132 VAL 132 134 134 VAL VAL A . n 
A 1 133 ALA 133 135 135 ALA ALA A . n 
A 1 134 VAL 134 136 136 VAL VAL A . n 
A 1 135 ALA 135 137 137 ALA ALA A . n 
A 1 136 ILE 136 138 138 ILE ILE A . n 
A 1 137 ASP 137 139 139 ASP ASP A . n 
A 1 138 GLY 138 140 140 GLY GLY A . n 
A 1 139 GLU 139 141 141 GLU GLU A . n 
A 1 140 SER 140 142 142 SER SER A . n 
A 1 141 ASN 141 143 143 ASN ASN A . n 
A 1 142 ALA 142 144 144 ALA ALA A . n 
A 1 143 PHE 143 145 145 PHE PHE A . n 
A 1 144 ARG 144 146 146 ARG ARG A . n 
A 1 145 PHE 145 147 147 PHE PHE A . n 
A 1 146 TYR 146 148 148 TYR TYR A . n 
A 1 147 TYR 147 149 149 TYR TYR A . n 
A 1 148 SER 148 150 150 SER SER A . n 
A 1 149 GLY 149 151 151 GLY GLY A . n 
A 1 150 VAL 150 152 152 VAL VAL A . n 
A 1 151 TYR 151 153 153 TYR TYR A . n 
A 1 152 ASP 152 154 154 ASP ASP A . n 
A 1 153 SER 153 155 155 SER SER A . n 
A 1 154 SER 154 156 156 SER SER A . n 
A 1 155 ARG 155 157 157 ARG ARG A . n 
A 1 156 CYS 156 158 158 CYS CYS A . n 
A 1 157 SER 157 159 159 SER SER A . n 
A 1 158 SER 158 160 160 SER SER A . n 
A 1 159 SER 159 161 161 SER SER A . n 
A 1 160 SER 160 162 162 SER SER A . n 
A 1 161 LEU 161 163 163 LEU LEU A . n 
A 1 162 ASN 162 164 164 ASN ASN A . n 
A 1 163 HIS 163 165 165 HIS HIS A . n 
A 1 164 ALA 164 166 166 ALA ALA A . n 
A 1 165 MET 165 167 167 MET MET A . n 
A 1 166 VAL 166 168 168 VAL VAL A . n 
A 1 167 ILE 167 169 169 ILE ILE A . n 
A 1 168 THR 168 170 170 THR THR A . n 
A 1 169 GLY 169 171 171 GLY GLY A . n 
A 1 170 TYR 170 172 172 TYR TYR A . n 
A 1 171 GLY 171 173 173 GLY GLY A . n 
A 1 172 ILE 172 174 174 ILE ILE A . n 
A 1 173 GLU 173 179 179 GLU GLU A . n 
A 1 174 TYR 174 180 180 TYR TYR A . n 
A 1 175 TRP 175 181 181 TRP TRP A . n 
A 1 176 LEU 176 182 182 LEU LEU A . n 
A 1 177 ALA 177 183 183 ALA ALA A . n 
A 1 178 LYS 178 184 184 LYS LYS A . n 
A 1 179 ASN 179 185 185 ASN ASN A . n 
A 1 180 SER 180 186 186 SER SER A . n 
A 1 181 TRP 181 187 187 TRP TRP A . n 
A 1 182 GLY 182 188 188 GLY GLY A . n 
A 1 183 GLU 183 189 189 GLU GLU A . n 
A 1 184 ASN 184 190 190 ASN ASN A . n 
A 1 185 TRP 185 191 191 TRP TRP A . n 
A 1 186 GLY 186 192 192 GLY GLY A . n 
A 1 187 GLU 187 193 193 GLU GLU A . n 
A 1 188 LEU 188 194 194 LEU LEU A . n 
A 1 189 GLY 189 195 195 GLY GLY A . n 
A 1 190 TYR 190 196 196 TYR TYR A . n 
A 1 191 VAL 191 197 197 VAL VAL A . n 
A 1 192 LYS 192 198 198 LYS LYS A . n 
A 1 193 MET 193 199 199 MET MET A . n 
A 1 194 ALA 194 200 200 ALA ALA A . n 
A 1 195 ARG 195 201 201 ARG ARG A . n 
A 1 196 ASN 196 202 202 ASN ASN A . n 
A 1 197 LYS 197 203 203 LYS LYS A . n 
A 1 198 TYR 198 204 204 TYR TYR A . n 
A 1 199 ASN 199 205 205 ASN ASN A . n 
A 1 200 GLN 200 206 206 GLN GLN A . n 
A 1 201 CYS 201 207 207 CYS CYS A . n 
A 1 202 GLY 202 208 208 GLY GLY A . n 
A 1 203 ILE 203 209 209 ILE ILE A . n 
A 1 204 ALA 204 210 210 ALA ALA A . n 
A 1 205 SER 205 211 211 SER SER A . n 
A 1 206 ASP 206 212 212 ASP ASP A . n 
A 1 207 ALA 207 213 213 ALA ALA A . n 
A 1 208 SER 208 214 214 SER SER A . n 
A 1 209 TYR 209 215 215 TYR TYR A . n 
A 1 210 PRO 210 216 216 PRO PRO A . n 
A 1 211 THR 211 217 217 THR THR A . n 
A 1 212 LEU 212 218 218 LEU LEU A . n 
B 1 1   PRO 1   3   3   PRO PRO B . n 
B 1 2   GLU 2   4   4   GLU GLU B . n 
B 1 3   THR 3   5   5   THR THR B . n 
B 1 4   VAL 4   6   6   VAL VAL B . n 
B 1 5   ASP 5   7   7   ASP ASP B . n 
B 1 6   TRP 6   8   8   TRP TRP B . n 
B 1 7   ARG 7   9   9   ARG ARG B . n 
B 1 8   THR 8   10  10  THR THR B . n 
B 1 9   LYS 9   11  11  LYS LYS B . n 
B 1 10  GLY 10  12  12  GLY GLY B . n 
B 1 11  ALA 11  13  13  ALA ALA B . n 
B 1 12  VAL 12  14  14  VAL VAL B . n 
B 1 13  THR 13  15  15  THR THR B . n 
B 1 14  GLY 14  16  16  GLY GLY B . n 
B 1 15  ILE 15  17  17  ILE ILE B . n 
B 1 16  LYS 16  18  18  LYS LYS B . n 
B 1 17  SER 17  19  19  SER SER B . n 
B 1 18  GLN 18  20  20  GLN GLN B . n 
B 1 19  GLY 19  21  21  GLY GLY B . n 
B 1 20  ASP 20  22  22  ASP ASP B . n 
B 1 21  CYS 21  23  23  CYS CYS B . n 
B 1 22  GLY 22  24  24  GLY GLY B . n 
B 1 23  ALA 23  25  25  ALA ALA B . n 
B 1 24  SER 24  26  26  SER SER B . n 
B 1 25  TYR 25  27  27  TYR TYR B . n 
B 1 26  ALA 26  28  28  ALA ALA B . n 
B 1 27  PHE 27  29  29  PHE PHE B . n 
B 1 28  SER 28  30  30  SER SER B . n 
B 1 29  ALA 29  31  31  ALA ALA B . n 
B 1 30  MET 30  32  32  MET MET B . n 
B 1 31  GLY 31  33  33  GLY GLY B . n 
B 1 32  ALA 32  34  34  ALA ALA B . n 
B 1 33  LEU 33  35  35  LEU LEU B . n 
B 1 34  GLU 34  36  36  GLU GLU B . n 
B 1 35  GLY 35  37  37  GLY GLY B . n 
B 1 36  ILE 36  38  38  ILE ILE B . n 
B 1 37  ASN 37  39  39  ASN ASN B . n 
B 1 38  ALA 38  40  40  ALA ALA B . n 
B 1 39  LEU 39  41  41  LEU LEU B . n 
B 1 40  ALA 40  42  42  ALA ALA B . n 
B 1 41  THR 41  43  43  THR THR B . n 
B 1 42  GLY 42  44  44  GLY GLY B . n 
B 1 43  LYS 43  45  45  LYS LYS B . n 
B 1 44  LEU 44  46  46  LEU LEU B . n 
B 1 45  THR 45  47  47  THR THR B . n 
B 1 46  TYR 46  48  48  TYR TYR B . n 
B 1 47  LEU 47  49  49  LEU LEU B . n 
B 1 48  SER 48  50  50  SER SER B . n 
B 1 49  GLU 49  51  51  GLU GLU B . n 
B 1 50  GLN 50  52  52  GLN GLN B . n 
B 1 51  ASN 51  53  53  ASN ASN B . n 
B 1 52  ILE 52  54  54  ILE ILE B . n 
B 1 53  ILE 53  55  55  ILE ILE B . n 
B 1 54  ASP 54  56  56  ASP ASP B . n 
B 1 55  CYS 55  57  57  CYS CYS B . n 
B 1 56  SER 56  58  58  SER SER B . n 
B 1 57  VAL 57  59  59  VAL VAL B . n 
B 1 58  PRO 58  60  60  PRO PRO B . n 
B 1 59  TYR 59  61  61  TYR TYR B . n 
B 1 60  GLY 60  62  62  GLY GLY B . n 
B 1 61  ASN 61  63  63  ASN ASN B . n 
B 1 62  HIS 62  64  64  HIS HIS B . n 
B 1 63  GLY 63  65  65  GLY GLY B . n 
B 1 64  CYS 64  66  66  CYS CYS B . n 
B 1 65  LYS 65  67  67  LYS LYS B . n 
B 1 66  GLY 66  68  68  GLY GLY B . n 
B 1 67  GLY 67  69  69  GLY GLY B . n 
B 1 68  ASN 68  70  70  ASN ASN B . n 
B 1 69  MET 69  71  71  MET MET B . n 
B 1 70  TYR 70  72  72  TYR TYR B . n 
B 1 71  VAL 71  73  73  VAL VAL B . n 
B 1 72  ALA 72  74  74  ALA ALA B . n 
B 1 73  PHE 73  75  75  PHE PHE B . n 
B 1 74  LEU 74  76  76  LEU LEU B . n 
B 1 75  TYR 75  77  77  TYR TYR B . n 
B 1 76  VAL 76  78  78  VAL VAL B . n 
B 1 77  VAL 77  79  79  VAL VAL B . n 
B 1 78  ALA 78  80  80  ALA ALA B . n 
B 1 79  ASN 79  81  81  ASN ASN B . n 
B 1 80  GLU 80  82  82  GLU GLU B . n 
B 1 81  GLY 81  83  83  GLY GLY B . n 
B 1 82  VAL 82  84  84  VAL VAL B . n 
B 1 83  ASP 83  85  85  ASP ASP B . n 
B 1 84  ASP 84  86  86  ASP ASP B . n 
B 1 85  GLY 85  87  87  GLY GLY B . n 
B 1 86  GLY 86  88  88  GLY GLY B . n 
B 1 87  SER 87  89  89  SER SER B . n 
B 1 88  TYR 88  90  90  TYR TYR B . n 
B 1 89  PRO 89  91  91  PRO PRO B . n 
B 1 90  PHE 90  92  92  PHE PHE B . n 
B 1 91  ARG 91  93  93  ARG ARG B . n 
B 1 92  GLY 92  94  94  GLY GLY B . n 
B 1 93  LYS 93  95  95  LYS LYS B . n 
B 1 94  GLN 94  96  96  GLN GLN B . n 
B 1 95  SER 95  97  97  SER SER B . n 
B 1 96  SER 96  98  98  SER SER B . n 
B 1 97  CYS 97  99  99  CYS CYS B . n 
B 1 98  THR 98  100 100 THR THR B . n 
B 1 99  TYR 99  101 101 TYR TYR B . n 
B 1 100 GLN 100 102 102 GLN GLN B . n 
B 1 101 GLU 101 103 103 GLU GLU B . n 
B 1 102 GLN 102 104 104 GLN GLN B . n 
B 1 103 TYR 103 105 105 TYR TYR B . n 
B 1 104 ARG 104 106 106 ARG ARG B . n 
B 1 105 GLY 105 107 107 GLY GLY B . n 
B 1 106 ALA 106 108 108 ALA ALA B . n 
B 1 107 SER 107 109 109 SER SER B . n 
B 1 108 MET 108 110 110 MET MET B . n 
B 1 109 SER 109 111 111 SER SER B . n 
B 1 110 GLY 110 112 112 GLY GLY B . n 
B 1 111 SER 111 113 113 SER SER B . n 
B 1 112 VAL 112 114 114 VAL VAL B . n 
B 1 113 GLN 113 115 115 GLN GLN B . n 
B 1 114 ILE 114 116 116 ILE ILE B . n 
B 1 115 ASN 115 117 117 ASN ASN B . n 
B 1 116 SER 116 118 118 SER SER B . n 
B 1 117 GLY 117 119 119 GLY GLY B . n 
B 1 118 SER 118 120 120 SER SER B . n 
B 1 119 GLU 119 121 121 GLU GLU B . n 
B 1 120 SER 120 122 122 SER SER B . n 
B 1 121 ASP 121 123 123 ASP ASP B . n 
B 1 122 LEU 122 124 124 LEU LEU B . n 
B 1 123 GLU 123 125 125 GLU GLU B . n 
B 1 124 ALA 124 126 126 ALA ALA B . n 
B 1 125 ALA 125 127 127 ALA ALA B . n 
B 1 126 VAL 126 128 128 VAL VAL B . n 
B 1 127 ALA 127 129 129 ALA ALA B . n 
B 1 128 ASN 128 130 130 ASN ASN B . n 
B 1 129 VAL 129 131 131 VAL VAL B . n 
B 1 130 GLY 130 132 132 GLY GLY B . n 
B 1 131 PRO 131 133 133 PRO PRO B . n 
B 1 132 VAL 132 134 134 VAL VAL B . n 
B 1 133 ALA 133 135 135 ALA ALA B . n 
B 1 134 VAL 134 136 136 VAL VAL B . n 
B 1 135 ALA 135 137 137 ALA ALA B . n 
B 1 136 ILE 136 138 138 ILE ILE B . n 
B 1 137 ASP 137 139 139 ASP ASP B . n 
B 1 138 GLY 138 140 140 GLY GLY B . n 
B 1 139 GLU 139 141 141 GLU GLU B . n 
B 1 140 SER 140 142 142 SER SER B . n 
B 1 141 ASN 141 143 143 ASN ASN B . n 
B 1 142 ALA 142 144 144 ALA ALA B . n 
B 1 143 PHE 143 145 145 PHE PHE B . n 
B 1 144 ARG 144 146 146 ARG ARG B . n 
B 1 145 PHE 145 147 147 PHE PHE B . n 
B 1 146 TYR 146 148 148 TYR TYR B . n 
B 1 147 TYR 147 149 149 TYR TYR B . n 
B 1 148 SER 148 150 150 SER SER B . n 
B 1 149 GLY 149 151 151 GLY GLY B . n 
B 1 150 VAL 150 152 152 VAL VAL B . n 
B 1 151 TYR 151 153 153 TYR TYR B . n 
B 1 152 ASP 152 154 154 ASP ASP B . n 
B 1 153 SER 153 155 155 SER SER B . n 
B 1 154 SER 154 156 156 SER SER B . n 
B 1 155 ARG 155 157 157 ARG ARG B . n 
B 1 156 CYS 156 158 158 CYS CYS B . n 
B 1 157 SER 157 159 159 SER SER B . n 
B 1 158 SER 158 160 160 SER SER B . n 
B 1 159 SER 159 161 161 SER SER B . n 
B 1 160 SER 160 162 162 SER SER B . n 
B 1 161 LEU 161 163 163 LEU LEU B . n 
B 1 162 ASN 162 164 164 ASN ASN B . n 
B 1 163 HIS 163 165 165 HIS HIS B . n 
B 1 164 ALA 164 166 166 ALA ALA B . n 
B 1 165 MET 165 167 167 MET MET B . n 
B 1 166 VAL 166 168 168 VAL VAL B . n 
B 1 167 ILE 167 169 169 ILE ILE B . n 
B 1 168 THR 168 170 170 THR THR B . n 
B 1 169 GLY 169 171 171 GLY GLY B . n 
B 1 170 TYR 170 172 172 TYR TYR B . n 
B 1 171 GLY 171 173 173 GLY GLY B . n 
B 1 172 ILE 172 174 174 ILE ILE B . n 
B 1 173 GLU 173 179 179 GLU GLU B . n 
B 1 174 TYR 174 180 180 TYR TYR B . n 
B 1 175 TRP 175 181 181 TRP TRP B . n 
B 1 176 LEU 176 182 182 LEU LEU B . n 
B 1 177 ALA 177 183 183 ALA ALA B . n 
B 1 178 LYS 178 184 184 LYS LYS B . n 
B 1 179 ASN 179 185 185 ASN ASN B . n 
B 1 180 SER 180 186 186 SER SER B . n 
B 1 181 TRP 181 187 187 TRP TRP B . n 
B 1 182 GLY 182 188 188 GLY GLY B . n 
B 1 183 GLU 183 189 189 GLU GLU B . n 
B 1 184 ASN 184 190 190 ASN ASN B . n 
B 1 185 TRP 185 191 191 TRP TRP B . n 
B 1 186 GLY 186 192 192 GLY GLY B . n 
B 1 187 GLU 187 193 193 GLU GLU B . n 
B 1 188 LEU 188 194 194 LEU LEU B . n 
B 1 189 GLY 189 195 195 GLY GLY B . n 
B 1 190 TYR 190 196 196 TYR TYR B . n 
B 1 191 VAL 191 197 197 VAL VAL B . n 
B 1 192 LYS 192 198 198 LYS LYS B . n 
B 1 193 MET 193 199 199 MET MET B . n 
B 1 194 ALA 194 200 200 ALA ALA B . n 
B 1 195 ARG 195 201 201 ARG ARG B . n 
B 1 196 ASN 196 202 202 ASN ASN B . n 
B 1 197 LYS 197 203 203 LYS LYS B . n 
B 1 198 TYR 198 204 204 TYR TYR B . n 
B 1 199 ASN 199 205 205 ASN ASN B . n 
B 1 200 GLN 200 206 206 GLN GLN B . n 
B 1 201 CYS 201 207 207 CYS CYS B . n 
B 1 202 GLY 202 208 208 GLY GLY B . n 
B 1 203 ILE 203 209 209 ILE ILE B . n 
B 1 204 ALA 204 210 210 ALA ALA B . n 
B 1 205 SER 205 211 211 SER SER B . n 
B 1 206 ASP 206 212 212 ASP ASP B . n 
B 1 207 ALA 207 213 213 ALA ALA B . n 
B 1 208 SER 208 214 214 SER SER B . n 
B 1 209 TYR 209 215 215 TYR TYR B . n 
B 1 210 PRO 210 216 216 PRO PRO B . n 
B 1 211 THR 211 217 217 THR THR B . n 
B 1 212 LEU 212 218 218 LEU LEU B . n 
C 1 1   PRO 1   3   3   PRO PRO C . n 
C 1 2   GLU 2   4   4   GLU GLU C . n 
C 1 3   THR 3   5   5   THR THR C . n 
C 1 4   VAL 4   6   6   VAL VAL C . n 
C 1 5   ASP 5   7   7   ASP ASP C . n 
C 1 6   TRP 6   8   8   TRP TRP C . n 
C 1 7   ARG 7   9   9   ARG ARG C . n 
C 1 8   THR 8   10  10  THR THR C . n 
C 1 9   LYS 9   11  11  LYS LYS C . n 
C 1 10  GLY 10  12  12  GLY GLY C . n 
C 1 11  ALA 11  13  13  ALA ALA C . n 
C 1 12  VAL 12  14  14  VAL VAL C . n 
C 1 13  THR 13  15  15  THR THR C . n 
C 1 14  GLY 14  16  16  GLY GLY C . n 
C 1 15  ILE 15  17  17  ILE ILE C . n 
C 1 16  LYS 16  18  18  LYS LYS C . n 
C 1 17  SER 17  19  19  SER SER C . n 
C 1 18  GLN 18  20  20  GLN GLN C . n 
C 1 19  GLY 19  21  21  GLY GLY C . n 
C 1 20  ASP 20  22  22  ASP ASP C . n 
C 1 21  CYS 21  23  23  CYS CYS C . n 
C 1 22  GLY 22  24  24  GLY GLY C . n 
C 1 23  ALA 23  25  25  ALA ALA C . n 
C 1 24  SER 24  26  26  SER SER C . n 
C 1 25  TYR 25  27  27  TYR TYR C . n 
C 1 26  ALA 26  28  28  ALA ALA C . n 
C 1 27  PHE 27  29  29  PHE PHE C . n 
C 1 28  SER 28  30  30  SER SER C . n 
C 1 29  ALA 29  31  31  ALA ALA C . n 
C 1 30  MET 30  32  32  MET MET C . n 
C 1 31  GLY 31  33  33  GLY GLY C . n 
C 1 32  ALA 32  34  34  ALA ALA C . n 
C 1 33  LEU 33  35  35  LEU LEU C . n 
C 1 34  GLU 34  36  36  GLU GLU C . n 
C 1 35  GLY 35  37  37  GLY GLY C . n 
C 1 36  ILE 36  38  38  ILE ILE C . n 
C 1 37  ASN 37  39  39  ASN ASN C . n 
C 1 38  ALA 38  40  40  ALA ALA C . n 
C 1 39  LEU 39  41  41  LEU LEU C . n 
C 1 40  ALA 40  42  42  ALA ALA C . n 
C 1 41  THR 41  43  43  THR THR C . n 
C 1 42  GLY 42  44  44  GLY GLY C . n 
C 1 43  LYS 43  45  45  LYS LYS C . n 
C 1 44  LEU 44  46  46  LEU LEU C . n 
C 1 45  THR 45  47  47  THR THR C . n 
C 1 46  TYR 46  48  48  TYR TYR C . n 
C 1 47  LEU 47  49  49  LEU LEU C . n 
C 1 48  SER 48  50  50  SER SER C . n 
C 1 49  GLU 49  51  51  GLU GLU C . n 
C 1 50  GLN 50  52  52  GLN GLN C . n 
C 1 51  ASN 51  53  53  ASN ASN C . n 
C 1 52  ILE 52  54  54  ILE ILE C . n 
C 1 53  ILE 53  55  55  ILE ILE C . n 
C 1 54  ASP 54  56  56  ASP ASP C . n 
C 1 55  CYS 55  57  57  CYS CYS C . n 
C 1 56  SER 56  58  58  SER SER C . n 
C 1 57  VAL 57  59  59  VAL VAL C . n 
C 1 58  PRO 58  60  60  PRO PRO C . n 
C 1 59  TYR 59  61  61  TYR TYR C . n 
C 1 60  GLY 60  62  62  GLY GLY C . n 
C 1 61  ASN 61  63  63  ASN ASN C . n 
C 1 62  HIS 62  64  64  HIS HIS C . n 
C 1 63  GLY 63  65  65  GLY GLY C . n 
C 1 64  CYS 64  66  66  CYS CYS C . n 
C 1 65  LYS 65  67  67  LYS LYS C . n 
C 1 66  GLY 66  68  68  GLY GLY C . n 
C 1 67  GLY 67  69  69  GLY GLY C . n 
C 1 68  ASN 68  70  70  ASN ASN C . n 
C 1 69  MET 69  71  71  MET MET C . n 
C 1 70  TYR 70  72  72  TYR TYR C . n 
C 1 71  VAL 71  73  73  VAL VAL C . n 
C 1 72  ALA 72  74  74  ALA ALA C . n 
C 1 73  PHE 73  75  75  PHE PHE C . n 
C 1 74  LEU 74  76  76  LEU LEU C . n 
C 1 75  TYR 75  77  77  TYR TYR C . n 
C 1 76  VAL 76  78  78  VAL VAL C . n 
C 1 77  VAL 77  79  79  VAL VAL C . n 
C 1 78  ALA 78  80  80  ALA ALA C . n 
C 1 79  ASN 79  81  81  ASN ASN C . n 
C 1 80  GLU 80  82  82  GLU GLU C . n 
C 1 81  GLY 81  83  83  GLY GLY C . n 
C 1 82  VAL 82  84  84  VAL VAL C . n 
C 1 83  ASP 83  85  85  ASP ASP C . n 
C 1 84  ASP 84  86  86  ASP ASP C . n 
C 1 85  GLY 85  87  87  GLY GLY C . n 
C 1 86  GLY 86  88  88  GLY GLY C . n 
C 1 87  SER 87  89  89  SER SER C . n 
C 1 88  TYR 88  90  90  TYR TYR C . n 
C 1 89  PRO 89  91  91  PRO PRO C . n 
C 1 90  PHE 90  92  92  PHE PHE C . n 
C 1 91  ARG 91  93  93  ARG ARG C . n 
C 1 92  GLY 92  94  94  GLY GLY C . n 
C 1 93  LYS 93  95  95  LYS LYS C . n 
C 1 94  GLN 94  96  96  GLN GLN C . n 
C 1 95  SER 95  97  97  SER SER C . n 
C 1 96  SER 96  98  98  SER SER C . n 
C 1 97  CYS 97  99  99  CYS CYS C . n 
C 1 98  THR 98  100 100 THR THR C . n 
C 1 99  TYR 99  101 101 TYR TYR C . n 
C 1 100 GLN 100 102 102 GLN GLN C . n 
C 1 101 GLU 101 103 103 GLU GLU C . n 
C 1 102 GLN 102 104 104 GLN GLN C . n 
C 1 103 TYR 103 105 105 TYR TYR C . n 
C 1 104 ARG 104 106 106 ARG ARG C . n 
C 1 105 GLY 105 107 107 GLY GLY C . n 
C 1 106 ALA 106 108 108 ALA ALA C . n 
C 1 107 SER 107 109 109 SER SER C . n 
C 1 108 MET 108 110 110 MET MET C . n 
C 1 109 SER 109 111 111 SER SER C . n 
C 1 110 GLY 110 112 112 GLY GLY C . n 
C 1 111 SER 111 113 113 SER SER C . n 
C 1 112 VAL 112 114 114 VAL VAL C . n 
C 1 113 GLN 113 115 115 GLN GLN C . n 
C 1 114 ILE 114 116 116 ILE ILE C . n 
C 1 115 ASN 115 117 117 ASN ASN C . n 
C 1 116 SER 116 118 118 SER SER C . n 
C 1 117 GLY 117 119 119 GLY GLY C . n 
C 1 118 SER 118 120 120 SER SER C . n 
C 1 119 GLU 119 121 121 GLU GLU C . n 
C 1 120 SER 120 122 122 SER SER C . n 
C 1 121 ASP 121 123 123 ASP ASP C . n 
C 1 122 LEU 122 124 124 LEU LEU C . n 
C 1 123 GLU 123 125 125 GLU GLU C . n 
C 1 124 ALA 124 126 126 ALA ALA C . n 
C 1 125 ALA 125 127 127 ALA ALA C . n 
C 1 126 VAL 126 128 128 VAL VAL C . n 
C 1 127 ALA 127 129 129 ALA ALA C . n 
C 1 128 ASN 128 130 130 ASN ASN C . n 
C 1 129 VAL 129 131 131 VAL VAL C . n 
C 1 130 GLY 130 132 132 GLY GLY C . n 
C 1 131 PRO 131 133 133 PRO PRO C . n 
C 1 132 VAL 132 134 134 VAL VAL C . n 
C 1 133 ALA 133 135 135 ALA ALA C . n 
C 1 134 VAL 134 136 136 VAL VAL C . n 
C 1 135 ALA 135 137 137 ALA ALA C . n 
C 1 136 ILE 136 138 138 ILE ILE C . n 
C 1 137 ASP 137 139 139 ASP ASP C . n 
C 1 138 GLY 138 140 140 GLY GLY C . n 
C 1 139 GLU 139 141 141 GLU GLU C . n 
C 1 140 SER 140 142 142 SER SER C . n 
C 1 141 ASN 141 143 143 ASN ASN C . n 
C 1 142 ALA 142 144 144 ALA ALA C . n 
C 1 143 PHE 143 145 145 PHE PHE C . n 
C 1 144 ARG 144 146 146 ARG ARG C . n 
C 1 145 PHE 145 147 147 PHE PHE C . n 
C 1 146 TYR 146 148 148 TYR TYR C . n 
C 1 147 TYR 147 149 149 TYR TYR C . n 
C 1 148 SER 148 150 150 SER SER C . n 
C 1 149 GLY 149 151 151 GLY GLY C . n 
C 1 150 VAL 150 152 152 VAL VAL C . n 
C 1 151 TYR 151 153 153 TYR TYR C . n 
C 1 152 ASP 152 154 154 ASP ASP C . n 
C 1 153 SER 153 155 155 SER SER C . n 
C 1 154 SER 154 156 156 SER SER C . n 
C 1 155 ARG 155 157 157 ARG ARG C . n 
C 1 156 CYS 156 158 158 CYS CYS C . n 
C 1 157 SER 157 159 159 SER SER C . n 
C 1 158 SER 158 160 160 SER SER C . n 
C 1 159 SER 159 161 161 SER SER C . n 
C 1 160 SER 160 162 162 SER SER C . n 
C 1 161 LEU 161 163 163 LEU LEU C . n 
C 1 162 ASN 162 164 164 ASN ASN C . n 
C 1 163 HIS 163 165 165 HIS HIS C . n 
C 1 164 ALA 164 166 166 ALA ALA C . n 
C 1 165 MET 165 167 167 MET MET C . n 
C 1 166 VAL 166 168 168 VAL VAL C . n 
C 1 167 ILE 167 169 169 ILE ILE C . n 
C 1 168 THR 168 170 170 THR THR C . n 
C 1 169 GLY 169 171 171 GLY GLY C . n 
C 1 170 TYR 170 172 172 TYR TYR C . n 
C 1 171 GLY 171 173 173 GLY GLY C . n 
C 1 172 ILE 172 174 174 ILE ILE C . n 
C 1 173 GLU 173 179 179 GLU GLU C . n 
C 1 174 TYR 174 180 180 TYR TYR C . n 
C 1 175 TRP 175 181 181 TRP TRP C . n 
C 1 176 LEU 176 182 182 LEU LEU C . n 
C 1 177 ALA 177 183 183 ALA ALA C . n 
C 1 178 LYS 178 184 184 LYS LYS C . n 
C 1 179 ASN 179 185 185 ASN ASN C . n 
C 1 180 SER 180 186 186 SER SER C . n 
C 1 181 TRP 181 187 187 TRP TRP C . n 
C 1 182 GLY 182 188 188 GLY GLY C . n 
C 1 183 GLU 183 189 189 GLU GLU C . n 
C 1 184 ASN 184 190 190 ASN ASN C . n 
C 1 185 TRP 185 191 191 TRP TRP C . n 
C 1 186 GLY 186 192 192 GLY GLY C . n 
C 1 187 GLU 187 193 193 GLU GLU C . n 
C 1 188 LEU 188 194 194 LEU LEU C . n 
C 1 189 GLY 189 195 195 GLY GLY C . n 
C 1 190 TYR 190 196 196 TYR TYR C . n 
C 1 191 VAL 191 197 197 VAL VAL C . n 
C 1 192 LYS 192 198 198 LYS LYS C . n 
C 1 193 MET 193 199 199 MET MET C . n 
C 1 194 ALA 194 200 200 ALA ALA C . n 
C 1 195 ARG 195 201 201 ARG ARG C . n 
C 1 196 ASN 196 202 202 ASN ASN C . n 
C 1 197 LYS 197 203 203 LYS LYS C . n 
C 1 198 TYR 198 204 204 TYR TYR C . n 
C 1 199 ASN 199 205 205 ASN ASN C . n 
C 1 200 GLN 200 206 206 GLN GLN C . n 
C 1 201 CYS 201 207 207 CYS CYS C . n 
C 1 202 GLY 202 208 208 GLY GLY C . n 
C 1 203 ILE 203 209 209 ILE ILE C . n 
C 1 204 ALA 204 210 210 ALA ALA C . n 
C 1 205 SER 205 211 211 SER SER C . n 
C 1 206 ASP 206 212 212 ASP ASP C . n 
C 1 207 ALA 207 213 213 ALA ALA C . n 
C 1 208 SER 208 214 214 SER SER C . n 
C 1 209 TYR 209 215 215 TYR TYR C . n 
C 1 210 PRO 210 216 216 PRO PRO C . n 
C 1 211 THR 211 217 217 THR THR C . n 
C 1 212 LEU 212 218 218 LEU LEU C . n 
D 1 1   PRO 1   3   3   PRO PRO D . n 
D 1 2   GLU 2   4   4   GLU GLU D . n 
D 1 3   THR 3   5   5   THR THR D . n 
D 1 4   VAL 4   6   6   VAL VAL D . n 
D 1 5   ASP 5   7   7   ASP ASP D . n 
D 1 6   TRP 6   8   8   TRP TRP D . n 
D 1 7   ARG 7   9   9   ARG ARG D . n 
D 1 8   THR 8   10  10  THR THR D . n 
D 1 9   LYS 9   11  11  LYS LYS D . n 
D 1 10  GLY 10  12  12  GLY GLY D . n 
D 1 11  ALA 11  13  13  ALA ALA D . n 
D 1 12  VAL 12  14  14  VAL VAL D . n 
D 1 13  THR 13  15  15  THR THR D . n 
D 1 14  GLY 14  16  16  GLY GLY D . n 
D 1 15  ILE 15  17  17  ILE ILE D . n 
D 1 16  LYS 16  18  18  LYS LYS D . n 
D 1 17  SER 17  19  19  SER SER D . n 
D 1 18  GLN 18  20  20  GLN GLN D . n 
D 1 19  GLY 19  21  21  GLY GLY D . n 
D 1 20  ASP 20  22  22  ASP ASP D . n 
D 1 21  CYS 21  23  23  CYS CYS D . n 
D 1 22  GLY 22  24  24  GLY GLY D . n 
D 1 23  ALA 23  25  25  ALA ALA D . n 
D 1 24  SER 24  26  26  SER SER D . n 
D 1 25  TYR 25  27  27  TYR TYR D . n 
D 1 26  ALA 26  28  28  ALA ALA D . n 
D 1 27  PHE 27  29  29  PHE PHE D . n 
D 1 28  SER 28  30  30  SER SER D . n 
D 1 29  ALA 29  31  31  ALA ALA D . n 
D 1 30  MET 30  32  32  MET MET D . n 
D 1 31  GLY 31  33  33  GLY GLY D . n 
D 1 32  ALA 32  34  34  ALA ALA D . n 
D 1 33  LEU 33  35  35  LEU LEU D . n 
D 1 34  GLU 34  36  36  GLU GLU D . n 
D 1 35  GLY 35  37  37  GLY GLY D . n 
D 1 36  ILE 36  38  38  ILE ILE D . n 
D 1 37  ASN 37  39  39  ASN ASN D . n 
D 1 38  ALA 38  40  40  ALA ALA D . n 
D 1 39  LEU 39  41  41  LEU LEU D . n 
D 1 40  ALA 40  42  42  ALA ALA D . n 
D 1 41  THR 41  43  43  THR THR D . n 
D 1 42  GLY 42  44  44  GLY GLY D . n 
D 1 43  LYS 43  45  45  LYS LYS D . n 
D 1 44  LEU 44  46  46  LEU LEU D . n 
D 1 45  THR 45  47  47  THR THR D . n 
D 1 46  TYR 46  48  48  TYR TYR D . n 
D 1 47  LEU 47  49  49  LEU LEU D . n 
D 1 48  SER 48  50  50  SER SER D . n 
D 1 49  GLU 49  51  51  GLU GLU D . n 
D 1 50  GLN 50  52  52  GLN GLN D . n 
D 1 51  ASN 51  53  53  ASN ASN D . n 
D 1 52  ILE 52  54  54  ILE ILE D . n 
D 1 53  ILE 53  55  55  ILE ILE D . n 
D 1 54  ASP 54  56  56  ASP ASP D . n 
D 1 55  CYS 55  57  57  CYS CYS D . n 
D 1 56  SER 56  58  58  SER SER D . n 
D 1 57  VAL 57  59  59  VAL VAL D . n 
D 1 58  PRO 58  60  60  PRO PRO D . n 
D 1 59  TYR 59  61  61  TYR TYR D . n 
D 1 60  GLY 60  62  62  GLY GLY D . n 
D 1 61  ASN 61  63  63  ASN ASN D . n 
D 1 62  HIS 62  64  64  HIS HIS D . n 
D 1 63  GLY 63  65  65  GLY GLY D . n 
D 1 64  CYS 64  66  66  CYS CYS D . n 
D 1 65  LYS 65  67  67  LYS LYS D . n 
D 1 66  GLY 66  68  68  GLY GLY D . n 
D 1 67  GLY 67  69  69  GLY GLY D . n 
D 1 68  ASN 68  70  70  ASN ASN D . n 
D 1 69  MET 69  71  71  MET MET D . n 
D 1 70  TYR 70  72  72  TYR TYR D . n 
D 1 71  VAL 71  73  73  VAL VAL D . n 
D 1 72  ALA 72  74  74  ALA ALA D . n 
D 1 73  PHE 73  75  75  PHE PHE D . n 
D 1 74  LEU 74  76  76  LEU LEU D . n 
D 1 75  TYR 75  77  77  TYR TYR D . n 
D 1 76  VAL 76  78  78  VAL VAL D . n 
D 1 77  VAL 77  79  79  VAL VAL D . n 
D 1 78  ALA 78  80  80  ALA ALA D . n 
D 1 79  ASN 79  81  81  ASN ASN D . n 
D 1 80  GLU 80  82  82  GLU GLU D . n 
D 1 81  GLY 81  83  83  GLY GLY D . n 
D 1 82  VAL 82  84  84  VAL VAL D . n 
D 1 83  ASP 83  85  85  ASP ASP D . n 
D 1 84  ASP 84  86  86  ASP ASP D . n 
D 1 85  GLY 85  87  87  GLY GLY D . n 
D 1 86  GLY 86  88  88  GLY GLY D . n 
D 1 87  SER 87  89  89  SER SER D . n 
D 1 88  TYR 88  90  90  TYR TYR D . n 
D 1 89  PRO 89  91  91  PRO PRO D . n 
D 1 90  PHE 90  92  92  PHE PHE D . n 
D 1 91  ARG 91  93  93  ARG ARG D . n 
D 1 92  GLY 92  94  94  GLY GLY D . n 
D 1 93  LYS 93  95  95  LYS LYS D . n 
D 1 94  GLN 94  96  96  GLN GLN D . n 
D 1 95  SER 95  97  97  SER SER D . n 
D 1 96  SER 96  98  98  SER SER D . n 
D 1 97  CYS 97  99  99  CYS CYS D . n 
D 1 98  THR 98  100 100 THR THR D . n 
D 1 99  TYR 99  101 101 TYR TYR D . n 
D 1 100 GLN 100 102 102 GLN GLN D . n 
D 1 101 GLU 101 103 103 GLU GLU D . n 
D 1 102 GLN 102 104 104 GLN GLN D . n 
D 1 103 TYR 103 105 105 TYR TYR D . n 
D 1 104 ARG 104 106 106 ARG ARG D . n 
D 1 105 GLY 105 107 107 GLY GLY D . n 
D 1 106 ALA 106 108 108 ALA ALA D . n 
D 1 107 SER 107 109 109 SER SER D . n 
D 1 108 MET 108 110 110 MET MET D . n 
D 1 109 SER 109 111 111 SER SER D . n 
D 1 110 GLY 110 112 112 GLY GLY D . n 
D 1 111 SER 111 113 113 SER SER D . n 
D 1 112 VAL 112 114 114 VAL VAL D . n 
D 1 113 GLN 113 115 115 GLN GLN D . n 
D 1 114 ILE 114 116 116 ILE ILE D . n 
D 1 115 ASN 115 117 117 ASN ASN D . n 
D 1 116 SER 116 118 118 SER SER D . n 
D 1 117 GLY 117 119 119 GLY GLY D . n 
D 1 118 SER 118 120 120 SER SER D . n 
D 1 119 GLU 119 121 121 GLU GLU D . n 
D 1 120 SER 120 122 122 SER SER D . n 
D 1 121 ASP 121 123 123 ASP ASP D . n 
D 1 122 LEU 122 124 124 LEU LEU D . n 
D 1 123 GLU 123 125 125 GLU GLU D . n 
D 1 124 ALA 124 126 126 ALA ALA D . n 
D 1 125 ALA 125 127 127 ALA ALA D . n 
D 1 126 VAL 126 128 128 VAL VAL D . n 
D 1 127 ALA 127 129 129 ALA ALA D . n 
D 1 128 ASN 128 130 130 ASN ASN D . n 
D 1 129 VAL 129 131 131 VAL VAL D . n 
D 1 130 GLY 130 132 132 GLY GLY D . n 
D 1 131 PRO 131 133 133 PRO PRO D . n 
D 1 132 VAL 132 134 134 VAL VAL D . n 
D 1 133 ALA 133 135 135 ALA ALA D . n 
D 1 134 VAL 134 136 136 VAL VAL D . n 
D 1 135 ALA 135 137 137 ALA ALA D . n 
D 1 136 ILE 136 138 138 ILE ILE D . n 
D 1 137 ASP 137 139 139 ASP ASP D . n 
D 1 138 GLY 138 140 140 GLY GLY D . n 
D 1 139 GLU 139 141 141 GLU GLU D . n 
D 1 140 SER 140 142 142 SER SER D . n 
D 1 141 ASN 141 143 143 ASN ASN D . n 
D 1 142 ALA 142 144 144 ALA ALA D . n 
D 1 143 PHE 143 145 145 PHE PHE D . n 
D 1 144 ARG 144 146 146 ARG ARG D . n 
D 1 145 PHE 145 147 147 PHE PHE D . n 
D 1 146 TYR 146 148 148 TYR TYR D . n 
D 1 147 TYR 147 149 149 TYR TYR D . n 
D 1 148 SER 148 150 150 SER SER D . n 
D 1 149 GLY 149 151 151 GLY GLY D . n 
D 1 150 VAL 150 152 152 VAL VAL D . n 
D 1 151 TYR 151 153 153 TYR TYR D . n 
D 1 152 ASP 152 154 154 ASP ASP D . n 
D 1 153 SER 153 155 155 SER SER D . n 
D 1 154 SER 154 156 156 SER SER D . n 
D 1 155 ARG 155 157 157 ARG ARG D . n 
D 1 156 CYS 156 158 158 CYS CYS D . n 
D 1 157 SER 157 159 159 SER SER D . n 
D 1 158 SER 158 160 160 SER SER D . n 
D 1 159 SER 159 161 161 SER SER D . n 
D 1 160 SER 160 162 162 SER SER D . n 
D 1 161 LEU 161 163 163 LEU LEU D . n 
D 1 162 ASN 162 164 164 ASN ASN D . n 
D 1 163 HIS 163 165 165 HIS HIS D . n 
D 1 164 ALA 164 166 166 ALA ALA D . n 
D 1 165 MET 165 167 167 MET MET D . n 
D 1 166 VAL 166 168 168 VAL VAL D . n 
D 1 167 ILE 167 169 169 ILE ILE D . n 
D 1 168 THR 168 170 170 THR THR D . n 
D 1 169 GLY 169 171 171 GLY GLY D . n 
D 1 170 TYR 170 172 172 TYR TYR D . n 
D 1 171 GLY 171 173 173 GLY GLY D . n 
D 1 172 ILE 172 174 174 ILE ILE D . n 
D 1 173 GLU 173 179 179 GLU GLU D . n 
D 1 174 TYR 174 180 180 TYR TYR D . n 
D 1 175 TRP 175 181 181 TRP TRP D . n 
D 1 176 LEU 176 182 182 LEU LEU D . n 
D 1 177 ALA 177 183 183 ALA ALA D . n 
D 1 178 LYS 178 184 184 LYS LYS D . n 
D 1 179 ASN 179 185 185 ASN ASN D . n 
D 1 180 SER 180 186 186 SER SER D . n 
D 1 181 TRP 181 187 187 TRP TRP D . n 
D 1 182 GLY 182 188 188 GLY GLY D . n 
D 1 183 GLU 183 189 189 GLU GLU D . n 
D 1 184 ASN 184 190 190 ASN ASN D . n 
D 1 185 TRP 185 191 191 TRP TRP D . n 
D 1 186 GLY 186 192 192 GLY GLY D . n 
D 1 187 GLU 187 193 193 GLU GLU D . n 
D 1 188 LEU 188 194 194 LEU LEU D . n 
D 1 189 GLY 189 195 195 GLY GLY D . n 
D 1 190 TYR 190 196 196 TYR TYR D . n 
D 1 191 VAL 191 197 197 VAL VAL D . n 
D 1 192 LYS 192 198 198 LYS LYS D . n 
D 1 193 MET 193 199 199 MET MET D . n 
D 1 194 ALA 194 200 200 ALA ALA D . n 
D 1 195 ARG 195 201 201 ARG ARG D . n 
D 1 196 ASN 196 202 202 ASN ASN D . n 
D 1 197 LYS 197 203 203 LYS LYS D . n 
D 1 198 TYR 198 204 204 TYR TYR D . n 
D 1 199 ASN 199 205 205 ASN ASN D . n 
D 1 200 GLN 200 206 206 GLN GLN D . n 
D 1 201 CYS 201 207 207 CYS CYS D . n 
D 1 202 GLY 202 208 208 GLY GLY D . n 
D 1 203 ILE 203 209 209 ILE ILE D . n 
D 1 204 ALA 204 210 210 ALA ALA D . n 
D 1 205 SER 205 211 211 SER SER D . n 
D 1 206 ASP 206 212 212 ASP ASP D . n 
D 1 207 ALA 207 213 213 ALA ALA D . n 
D 1 208 SER 208 214 214 SER SER D . n 
D 1 209 TYR 209 215 215 TYR TYR D . n 
D 1 210 PRO 210 216 216 PRO PRO D . n 
D 1 211 THR 211 217 217 THR THR D . n 
D 1 212 LEU 212 218 218 LEU LEU D . n 
E 1 1   PRO 1   3   3   PRO PRO E . n 
E 1 2   GLU 2   4   4   GLU GLU E . n 
E 1 3   THR 3   5   5   THR THR E . n 
E 1 4   VAL 4   6   6   VAL VAL E . n 
E 1 5   ASP 5   7   7   ASP ASP E . n 
E 1 6   TRP 6   8   8   TRP TRP E . n 
E 1 7   ARG 7   9   9   ARG ARG E . n 
E 1 8   THR 8   10  10  THR THR E . n 
E 1 9   LYS 9   11  11  LYS LYS E . n 
E 1 10  GLY 10  12  12  GLY GLY E . n 
E 1 11  ALA 11  13  13  ALA ALA E . n 
E 1 12  VAL 12  14  14  VAL VAL E . n 
E 1 13  THR 13  15  15  THR THR E . n 
E 1 14  GLY 14  16  16  GLY GLY E . n 
E 1 15  ILE 15  17  17  ILE ILE E . n 
E 1 16  LYS 16  18  18  LYS LYS E . n 
E 1 17  SER 17  19  19  SER SER E . n 
E 1 18  GLN 18  20  20  GLN GLN E . n 
E 1 19  GLY 19  21  21  GLY GLY E . n 
E 1 20  ASP 20  22  22  ASP ASP E . n 
E 1 21  CYS 21  23  23  CYS CYS E . n 
E 1 22  GLY 22  24  24  GLY GLY E . n 
E 1 23  ALA 23  25  25  ALA ALA E . n 
E 1 24  SER 24  26  26  SER SER E . n 
E 1 25  TYR 25  27  27  TYR TYR E . n 
E 1 26  ALA 26  28  28  ALA ALA E . n 
E 1 27  PHE 27  29  29  PHE PHE E . n 
E 1 28  SER 28  30  30  SER SER E . n 
E 1 29  ALA 29  31  31  ALA ALA E . n 
E 1 30  MET 30  32  32  MET MET E . n 
E 1 31  GLY 31  33  33  GLY GLY E . n 
E 1 32  ALA 32  34  34  ALA ALA E . n 
E 1 33  LEU 33  35  35  LEU LEU E . n 
E 1 34  GLU 34  36  36  GLU GLU E . n 
E 1 35  GLY 35  37  37  GLY GLY E . n 
E 1 36  ILE 36  38  38  ILE ILE E . n 
E 1 37  ASN 37  39  39  ASN ASN E . n 
E 1 38  ALA 38  40  40  ALA ALA E . n 
E 1 39  LEU 39  41  41  LEU LEU E . n 
E 1 40  ALA 40  42  42  ALA ALA E . n 
E 1 41  THR 41  43  43  THR THR E . n 
E 1 42  GLY 42  44  44  GLY GLY E . n 
E 1 43  LYS 43  45  45  LYS LYS E . n 
E 1 44  LEU 44  46  46  LEU LEU E . n 
E 1 45  THR 45  47  47  THR THR E . n 
E 1 46  TYR 46  48  48  TYR TYR E . n 
E 1 47  LEU 47  49  49  LEU LEU E . n 
E 1 48  SER 48  50  50  SER SER E . n 
E 1 49  GLU 49  51  51  GLU GLU E . n 
E 1 50  GLN 50  52  52  GLN GLN E . n 
E 1 51  ASN 51  53  53  ASN ASN E . n 
E 1 52  ILE 52  54  54  ILE ILE E . n 
E 1 53  ILE 53  55  55  ILE ILE E . n 
E 1 54  ASP 54  56  56  ASP ASP E . n 
E 1 55  CYS 55  57  57  CYS CYS E . n 
E 1 56  SER 56  58  58  SER SER E . n 
E 1 57  VAL 57  59  59  VAL VAL E . n 
E 1 58  PRO 58  60  60  PRO PRO E . n 
E 1 59  TYR 59  61  61  TYR TYR E . n 
E 1 60  GLY 60  62  62  GLY GLY E . n 
E 1 61  ASN 61  63  63  ASN ASN E . n 
E 1 62  HIS 62  64  64  HIS HIS E . n 
E 1 63  GLY 63  65  65  GLY GLY E . n 
E 1 64  CYS 64  66  66  CYS CYS E . n 
E 1 65  LYS 65  67  67  LYS LYS E . n 
E 1 66  GLY 66  68  68  GLY GLY E . n 
E 1 67  GLY 67  69  69  GLY GLY E . n 
E 1 68  ASN 68  70  70  ASN ASN E . n 
E 1 69  MET 69  71  71  MET MET E . n 
E 1 70  TYR 70  72  72  TYR TYR E . n 
E 1 71  VAL 71  73  73  VAL VAL E . n 
E 1 72  ALA 72  74  74  ALA ALA E . n 
E 1 73  PHE 73  75  75  PHE PHE E . n 
E 1 74  LEU 74  76  76  LEU LEU E . n 
E 1 75  TYR 75  77  77  TYR TYR E . n 
E 1 76  VAL 76  78  78  VAL VAL E . n 
E 1 77  VAL 77  79  79  VAL VAL E . n 
E 1 78  ALA 78  80  80  ALA ALA E . n 
E 1 79  ASN 79  81  81  ASN ASN E . n 
E 1 80  GLU 80  82  82  GLU GLU E . n 
E 1 81  GLY 81  83  83  GLY GLY E . n 
E 1 82  VAL 82  84  84  VAL VAL E . n 
E 1 83  ASP 83  85  85  ASP ASP E . n 
E 1 84  ASP 84  86  86  ASP ASP E . n 
E 1 85  GLY 85  87  87  GLY GLY E . n 
E 1 86  GLY 86  88  88  GLY GLY E . n 
E 1 87  SER 87  89  89  SER SER E . n 
E 1 88  TYR 88  90  90  TYR TYR E . n 
E 1 89  PRO 89  91  91  PRO PRO E . n 
E 1 90  PHE 90  92  92  PHE PHE E . n 
E 1 91  ARG 91  93  93  ARG ARG E . n 
E 1 92  GLY 92  94  94  GLY GLY E . n 
E 1 93  LYS 93  95  95  LYS LYS E . n 
E 1 94  GLN 94  96  96  GLN GLN E . n 
E 1 95  SER 95  97  97  SER SER E . n 
E 1 96  SER 96  98  98  SER SER E . n 
E 1 97  CYS 97  99  99  CYS CYS E . n 
E 1 98  THR 98  100 100 THR THR E . n 
E 1 99  TYR 99  101 101 TYR TYR E . n 
E 1 100 GLN 100 102 102 GLN GLN E . n 
E 1 101 GLU 101 103 103 GLU GLU E . n 
E 1 102 GLN 102 104 104 GLN GLN E . n 
E 1 103 TYR 103 105 105 TYR TYR E . n 
E 1 104 ARG 104 106 106 ARG ARG E . n 
E 1 105 GLY 105 107 107 GLY GLY E . n 
E 1 106 ALA 106 108 108 ALA ALA E . n 
E 1 107 SER 107 109 109 SER SER E . n 
E 1 108 MET 108 110 110 MET MET E . n 
E 1 109 SER 109 111 111 SER SER E . n 
E 1 110 GLY 110 112 112 GLY GLY E . n 
E 1 111 SER 111 113 113 SER SER E . n 
E 1 112 VAL 112 114 114 VAL VAL E . n 
E 1 113 GLN 113 115 115 GLN GLN E . n 
E 1 114 ILE 114 116 116 ILE ILE E . n 
E 1 115 ASN 115 117 117 ASN ASN E . n 
E 1 116 SER 116 118 118 SER SER E . n 
E 1 117 GLY 117 119 119 GLY GLY E . n 
E 1 118 SER 118 120 120 SER SER E . n 
E 1 119 GLU 119 121 121 GLU GLU E . n 
E 1 120 SER 120 122 122 SER SER E . n 
E 1 121 ASP 121 123 123 ASP ASP E . n 
E 1 122 LEU 122 124 124 LEU LEU E . n 
E 1 123 GLU 123 125 125 GLU GLU E . n 
E 1 124 ALA 124 126 126 ALA ALA E . n 
E 1 125 ALA 125 127 127 ALA ALA E . n 
E 1 126 VAL 126 128 128 VAL VAL E . n 
E 1 127 ALA 127 129 129 ALA ALA E . n 
E 1 128 ASN 128 130 130 ASN ASN E . n 
E 1 129 VAL 129 131 131 VAL VAL E . n 
E 1 130 GLY 130 132 132 GLY GLY E . n 
E 1 131 PRO 131 133 133 PRO PRO E . n 
E 1 132 VAL 132 134 134 VAL VAL E . n 
E 1 133 ALA 133 135 135 ALA ALA E . n 
E 1 134 VAL 134 136 136 VAL VAL E . n 
E 1 135 ALA 135 137 137 ALA ALA E . n 
E 1 136 ILE 136 138 138 ILE ILE E . n 
E 1 137 ASP 137 139 139 ASP ASP E . n 
E 1 138 GLY 138 140 140 GLY GLY E . n 
E 1 139 GLU 139 141 141 GLU GLU E . n 
E 1 140 SER 140 142 142 SER SER E . n 
E 1 141 ASN 141 143 143 ASN ASN E . n 
E 1 142 ALA 142 144 144 ALA ALA E . n 
E 1 143 PHE 143 145 145 PHE PHE E . n 
E 1 144 ARG 144 146 146 ARG ARG E . n 
E 1 145 PHE 145 147 147 PHE PHE E . n 
E 1 146 TYR 146 148 148 TYR TYR E . n 
E 1 147 TYR 147 149 149 TYR TYR E . n 
E 1 148 SER 148 150 150 SER SER E . n 
E 1 149 GLY 149 151 151 GLY GLY E . n 
E 1 150 VAL 150 152 152 VAL VAL E . n 
E 1 151 TYR 151 153 153 TYR TYR E . n 
E 1 152 ASP 152 154 154 ASP ASP E . n 
E 1 153 SER 153 155 155 SER SER E . n 
E 1 154 SER 154 156 156 SER SER E . n 
E 1 155 ARG 155 157 157 ARG ARG E . n 
E 1 156 CYS 156 158 158 CYS CYS E . n 
E 1 157 SER 157 159 159 SER SER E . n 
E 1 158 SER 158 160 160 SER SER E . n 
E 1 159 SER 159 161 161 SER SER E . n 
E 1 160 SER 160 162 162 SER SER E . n 
E 1 161 LEU 161 163 163 LEU LEU E . n 
E 1 162 ASN 162 164 164 ASN ASN E . n 
E 1 163 HIS 163 165 165 HIS HIS E . n 
E 1 164 ALA 164 166 166 ALA ALA E . n 
E 1 165 MET 165 167 167 MET MET E . n 
E 1 166 VAL 166 168 168 VAL VAL E . n 
E 1 167 ILE 167 169 169 ILE ILE E . n 
E 1 168 THR 168 170 170 THR THR E . n 
E 1 169 GLY 169 171 171 GLY GLY E . n 
E 1 170 TYR 170 172 172 TYR TYR E . n 
E 1 171 GLY 171 173 173 GLY GLY E . n 
E 1 172 ILE 172 174 174 ILE ILE E . n 
E 1 173 GLU 173 179 179 GLU GLU E . n 
E 1 174 TYR 174 180 180 TYR TYR E . n 
E 1 175 TRP 175 181 181 TRP TRP E . n 
E 1 176 LEU 176 182 182 LEU LEU E . n 
E 1 177 ALA 177 183 183 ALA ALA E . n 
E 1 178 LYS 178 184 184 LYS LYS E . n 
E 1 179 ASN 179 185 185 ASN ASN E . n 
E 1 180 SER 180 186 186 SER SER E . n 
E 1 181 TRP 181 187 187 TRP TRP E . n 
E 1 182 GLY 182 188 188 GLY GLY E . n 
E 1 183 GLU 183 189 189 GLU GLU E . n 
E 1 184 ASN 184 190 190 ASN ASN E . n 
E 1 185 TRP 185 191 191 TRP TRP E . n 
E 1 186 GLY 186 192 192 GLY GLY E . n 
E 1 187 GLU 187 193 193 GLU GLU E . n 
E 1 188 LEU 188 194 194 LEU LEU E . n 
E 1 189 GLY 189 195 195 GLY GLY E . n 
E 1 190 TYR 190 196 196 TYR TYR E . n 
E 1 191 VAL 191 197 197 VAL VAL E . n 
E 1 192 LYS 192 198 198 LYS LYS E . n 
E 1 193 MET 193 199 199 MET MET E . n 
E 1 194 ALA 194 200 200 ALA ALA E . n 
E 1 195 ARG 195 201 201 ARG ARG E . n 
E 1 196 ASN 196 202 202 ASN ASN E . n 
E 1 197 LYS 197 203 203 LYS LYS E . n 
E 1 198 TYR 198 204 204 TYR TYR E . n 
E 1 199 ASN 199 205 205 ASN ASN E . n 
E 1 200 GLN 200 206 206 GLN GLN E . n 
E 1 201 CYS 201 207 207 CYS CYS E . n 
E 1 202 GLY 202 208 208 GLY GLY E . n 
E 1 203 ILE 203 209 209 ILE ILE E . n 
E 1 204 ALA 204 210 210 ALA ALA E . n 
E 1 205 SER 205 211 211 SER SER E . n 
E 1 206 ASP 206 212 212 ASP ASP E . n 
E 1 207 ALA 207 213 213 ALA ALA E . n 
E 1 208 SER 208 214 214 SER SER E . n 
E 1 209 TYR 209 215 215 TYR TYR E . n 
E 1 210 PRO 210 216 216 PRO PRO E . n 
E 1 211 THR 211 217 217 THR THR E . n 
E 1 212 LEU 212 218 218 LEU LEU E . n 
F 1 1   PRO 1   3   3   PRO PRO F . n 
F 1 2   GLU 2   4   4   GLU GLU F . n 
F 1 3   THR 3   5   5   THR THR F . n 
F 1 4   VAL 4   6   6   VAL VAL F . n 
F 1 5   ASP 5   7   7   ASP ASP F . n 
F 1 6   TRP 6   8   8   TRP TRP F . n 
F 1 7   ARG 7   9   9   ARG ARG F . n 
F 1 8   THR 8   10  10  THR THR F . n 
F 1 9   LYS 9   11  11  LYS LYS F . n 
F 1 10  GLY 10  12  12  GLY GLY F . n 
F 1 11  ALA 11  13  13  ALA ALA F . n 
F 1 12  VAL 12  14  14  VAL VAL F . n 
F 1 13  THR 13  15  15  THR THR F . n 
F 1 14  GLY 14  16  16  GLY GLY F . n 
F 1 15  ILE 15  17  17  ILE ILE F . n 
F 1 16  LYS 16  18  18  LYS LYS F . n 
F 1 17  SER 17  19  19  SER SER F . n 
F 1 18  GLN 18  20  20  GLN GLN F . n 
F 1 19  GLY 19  21  21  GLY GLY F . n 
F 1 20  ASP 20  22  22  ASP ASP F . n 
F 1 21  CYS 21  23  23  CYS CYS F . n 
F 1 22  GLY 22  24  24  GLY GLY F . n 
F 1 23  ALA 23  25  25  ALA ALA F . n 
F 1 24  SER 24  26  26  SER SER F . n 
F 1 25  TYR 25  27  27  TYR TYR F . n 
F 1 26  ALA 26  28  28  ALA ALA F . n 
F 1 27  PHE 27  29  29  PHE PHE F . n 
F 1 28  SER 28  30  30  SER SER F . n 
F 1 29  ALA 29  31  31  ALA ALA F . n 
F 1 30  MET 30  32  32  MET MET F . n 
F 1 31  GLY 31  33  33  GLY GLY F . n 
F 1 32  ALA 32  34  34  ALA ALA F . n 
F 1 33  LEU 33  35  35  LEU LEU F . n 
F 1 34  GLU 34  36  36  GLU GLU F . n 
F 1 35  GLY 35  37  37  GLY GLY F . n 
F 1 36  ILE 36  38  38  ILE ILE F . n 
F 1 37  ASN 37  39  39  ASN ASN F . n 
F 1 38  ALA 38  40  40  ALA ALA F . n 
F 1 39  LEU 39  41  41  LEU LEU F . n 
F 1 40  ALA 40  42  42  ALA ALA F . n 
F 1 41  THR 41  43  43  THR THR F . n 
F 1 42  GLY 42  44  44  GLY GLY F . n 
F 1 43  LYS 43  45  45  LYS LYS F . n 
F 1 44  LEU 44  46  46  LEU LEU F . n 
F 1 45  THR 45  47  47  THR THR F . n 
F 1 46  TYR 46  48  48  TYR TYR F . n 
F 1 47  LEU 47  49  49  LEU LEU F . n 
F 1 48  SER 48  50  50  SER SER F . n 
F 1 49  GLU 49  51  51  GLU GLU F . n 
F 1 50  GLN 50  52  52  GLN GLN F . n 
F 1 51  ASN 51  53  53  ASN ASN F . n 
F 1 52  ILE 52  54  54  ILE ILE F . n 
F 1 53  ILE 53  55  55  ILE ILE F . n 
F 1 54  ASP 54  56  56  ASP ASP F . n 
F 1 55  CYS 55  57  57  CYS CYS F . n 
F 1 56  SER 56  58  58  SER SER F . n 
F 1 57  VAL 57  59  59  VAL VAL F . n 
F 1 58  PRO 58  60  60  PRO PRO F . n 
F 1 59  TYR 59  61  61  TYR TYR F . n 
F 1 60  GLY 60  62  62  GLY GLY F . n 
F 1 61  ASN 61  63  63  ASN ASN F . n 
F 1 62  HIS 62  64  64  HIS HIS F . n 
F 1 63  GLY 63  65  65  GLY GLY F . n 
F 1 64  CYS 64  66  66  CYS CYS F . n 
F 1 65  LYS 65  67  67  LYS LYS F . n 
F 1 66  GLY 66  68  68  GLY GLY F . n 
F 1 67  GLY 67  69  69  GLY GLY F . n 
F 1 68  ASN 68  70  70  ASN ASN F . n 
F 1 69  MET 69  71  71  MET MET F . n 
F 1 70  TYR 70  72  72  TYR TYR F . n 
F 1 71  VAL 71  73  73  VAL VAL F . n 
F 1 72  ALA 72  74  74  ALA ALA F . n 
F 1 73  PHE 73  75  75  PHE PHE F . n 
F 1 74  LEU 74  76  76  LEU LEU F . n 
F 1 75  TYR 75  77  77  TYR TYR F . n 
F 1 76  VAL 76  78  78  VAL VAL F . n 
F 1 77  VAL 77  79  79  VAL VAL F . n 
F 1 78  ALA 78  80  80  ALA ALA F . n 
F 1 79  ASN 79  81  81  ASN ASN F . n 
F 1 80  GLU 80  82  82  GLU GLU F . n 
F 1 81  GLY 81  83  83  GLY GLY F . n 
F 1 82  VAL 82  84  84  VAL VAL F . n 
F 1 83  ASP 83  85  85  ASP ASP F . n 
F 1 84  ASP 84  86  86  ASP ASP F . n 
F 1 85  GLY 85  87  87  GLY GLY F . n 
F 1 86  GLY 86  88  88  GLY GLY F . n 
F 1 87  SER 87  89  89  SER SER F . n 
F 1 88  TYR 88  90  90  TYR TYR F . n 
F 1 89  PRO 89  91  91  PRO PRO F . n 
F 1 90  PHE 90  92  92  PHE PHE F . n 
F 1 91  ARG 91  93  93  ARG ARG F . n 
F 1 92  GLY 92  94  94  GLY GLY F . n 
F 1 93  LYS 93  95  95  LYS LYS F . n 
F 1 94  GLN 94  96  96  GLN GLN F . n 
F 1 95  SER 95  97  97  SER SER F . n 
F 1 96  SER 96  98  98  SER SER F . n 
F 1 97  CYS 97  99  99  CYS CYS F . n 
F 1 98  THR 98  100 100 THR THR F . n 
F 1 99  TYR 99  101 101 TYR TYR F . n 
F 1 100 GLN 100 102 102 GLN GLN F . n 
F 1 101 GLU 101 103 103 GLU GLU F . n 
F 1 102 GLN 102 104 104 GLN GLN F . n 
F 1 103 TYR 103 105 105 TYR TYR F . n 
F 1 104 ARG 104 106 106 ARG ARG F . n 
F 1 105 GLY 105 107 107 GLY GLY F . n 
F 1 106 ALA 106 108 108 ALA ALA F . n 
F 1 107 SER 107 109 109 SER SER F . n 
F 1 108 MET 108 110 110 MET MET F . n 
F 1 109 SER 109 111 111 SER SER F . n 
F 1 110 GLY 110 112 112 GLY GLY F . n 
F 1 111 SER 111 113 113 SER SER F . n 
F 1 112 VAL 112 114 114 VAL VAL F . n 
F 1 113 GLN 113 115 115 GLN GLN F . n 
F 1 114 ILE 114 116 116 ILE ILE F . n 
F 1 115 ASN 115 117 117 ASN ASN F . n 
F 1 116 SER 116 118 118 SER SER F . n 
F 1 117 GLY 117 119 119 GLY GLY F . n 
F 1 118 SER 118 120 120 SER SER F . n 
F 1 119 GLU 119 121 121 GLU GLU F . n 
F 1 120 SER 120 122 122 SER SER F . n 
F 1 121 ASP 121 123 123 ASP ASP F . n 
F 1 122 LEU 122 124 124 LEU LEU F . n 
F 1 123 GLU 123 125 125 GLU GLU F . n 
F 1 124 ALA 124 126 126 ALA ALA F . n 
F 1 125 ALA 125 127 127 ALA ALA F . n 
F 1 126 VAL 126 128 128 VAL VAL F . n 
F 1 127 ALA 127 129 129 ALA ALA F . n 
F 1 128 ASN 128 130 130 ASN ASN F . n 
F 1 129 VAL 129 131 131 VAL VAL F . n 
F 1 130 GLY 130 132 132 GLY GLY F . n 
F 1 131 PRO 131 133 133 PRO PRO F . n 
F 1 132 VAL 132 134 134 VAL VAL F . n 
F 1 133 ALA 133 135 135 ALA ALA F . n 
F 1 134 VAL 134 136 136 VAL VAL F . n 
F 1 135 ALA 135 137 137 ALA ALA F . n 
F 1 136 ILE 136 138 138 ILE ILE F . n 
F 1 137 ASP 137 139 139 ASP ASP F . n 
F 1 138 GLY 138 140 140 GLY GLY F . n 
F 1 139 GLU 139 141 141 GLU GLU F . n 
F 1 140 SER 140 142 142 SER SER F . n 
F 1 141 ASN 141 143 143 ASN ASN F . n 
F 1 142 ALA 142 144 144 ALA ALA F . n 
F 1 143 PHE 143 145 145 PHE PHE F . n 
F 1 144 ARG 144 146 146 ARG ARG F . n 
F 1 145 PHE 145 147 147 PHE PHE F . n 
F 1 146 TYR 146 148 148 TYR TYR F . n 
F 1 147 TYR 147 149 149 TYR TYR F . n 
F 1 148 SER 148 150 150 SER SER F . n 
F 1 149 GLY 149 151 151 GLY GLY F . n 
F 1 150 VAL 150 152 152 VAL VAL F . n 
F 1 151 TYR 151 153 153 TYR TYR F . n 
F 1 152 ASP 152 154 154 ASP ASP F . n 
F 1 153 SER 153 155 155 SER SER F . n 
F 1 154 SER 154 156 156 SER SER F . n 
F 1 155 ARG 155 157 157 ARG ARG F . n 
F 1 156 CYS 156 158 158 CYS CYS F . n 
F 1 157 SER 157 159 159 SER SER F . n 
F 1 158 SER 158 160 160 SER SER F . n 
F 1 159 SER 159 161 161 SER SER F . n 
F 1 160 SER 160 162 162 SER SER F . n 
F 1 161 LEU 161 163 163 LEU LEU F . n 
F 1 162 ASN 162 164 164 ASN ASN F . n 
F 1 163 HIS 163 165 165 HIS HIS F . n 
F 1 164 ALA 164 166 166 ALA ALA F . n 
F 1 165 MET 165 167 167 MET MET F . n 
F 1 166 VAL 166 168 168 VAL VAL F . n 
F 1 167 ILE 167 169 169 ILE ILE F . n 
F 1 168 THR 168 170 170 THR THR F . n 
F 1 169 GLY 169 171 171 GLY GLY F . n 
F 1 170 TYR 170 172 172 TYR TYR F . n 
F 1 171 GLY 171 173 173 GLY GLY F . n 
F 1 172 ILE 172 174 174 ILE ILE F . n 
F 1 173 GLU 173 179 179 GLU GLU F . n 
F 1 174 TYR 174 180 180 TYR TYR F . n 
F 1 175 TRP 175 181 181 TRP TRP F . n 
F 1 176 LEU 176 182 182 LEU LEU F . n 
F 1 177 ALA 177 183 183 ALA ALA F . n 
F 1 178 LYS 178 184 184 LYS LYS F . n 
F 1 179 ASN 179 185 185 ASN ASN F . n 
F 1 180 SER 180 186 186 SER SER F . n 
F 1 181 TRP 181 187 187 TRP TRP F . n 
F 1 182 GLY 182 188 188 GLY GLY F . n 
F 1 183 GLU 183 189 189 GLU GLU F . n 
F 1 184 ASN 184 190 190 ASN ASN F . n 
F 1 185 TRP 185 191 191 TRP TRP F . n 
F 1 186 GLY 186 192 192 GLY GLY F . n 
F 1 187 GLU 187 193 193 GLU GLU F . n 
F 1 188 LEU 188 194 194 LEU LEU F . n 
F 1 189 GLY 189 195 195 GLY GLY F . n 
F 1 190 TYR 190 196 196 TYR TYR F . n 
F 1 191 VAL 191 197 197 VAL VAL F . n 
F 1 192 LYS 192 198 198 LYS LYS F . n 
F 1 193 MET 193 199 199 MET MET F . n 
F 1 194 ALA 194 200 200 ALA ALA F . n 
F 1 195 ARG 195 201 201 ARG ARG F . n 
F 1 196 ASN 196 202 202 ASN ASN F . n 
F 1 197 LYS 197 203 203 LYS LYS F . n 
F 1 198 TYR 198 204 204 TYR TYR F . n 
F 1 199 ASN 199 205 205 ASN ASN F . n 
F 1 200 GLN 200 206 206 GLN GLN F . n 
F 1 201 CYS 201 207 207 CYS CYS F . n 
F 1 202 GLY 202 208 208 GLY GLY F . n 
F 1 203 ILE 203 209 209 ILE ILE F . n 
F 1 204 ALA 204 210 210 ALA ALA F . n 
F 1 205 SER 205 211 211 SER SER F . n 
F 1 206 ASP 206 212 212 ASP ASP F . n 
F 1 207 ALA 207 213 213 ALA ALA F . n 
F 1 208 SER 208 214 214 SER SER F . n 
F 1 209 TYR 209 215 215 TYR TYR F . n 
F 1 210 PRO 210 216 216 PRO PRO F . n 
F 1 211 THR 211 217 217 THR THR F . n 
F 1 212 LEU 212 218 218 LEU LEU F . n 
# 
_pdbx_nonpoly_scheme.asym_id         G 
_pdbx_nonpoly_scheme.entity_id       2 
_pdbx_nonpoly_scheme.mon_id          FIL 
_pdbx_nonpoly_scheme.ndb_seq_num     1 
_pdbx_nonpoly_scheme.pdb_seq_num     1 
_pdbx_nonpoly_scheme.auth_seq_num    1 
_pdbx_nonpoly_scheme.pdb_mon_id      FIL 
_pdbx_nonpoly_scheme.auth_mon_id     FIL 
_pdbx_nonpoly_scheme.pdb_strand_id   LX 
_pdbx_nonpoly_scheme.pdb_ins_code    . 
# 
loop_
_chem_comp.id 
_chem_comp.type 
_chem_comp.mon_nstd_flag 
_chem_comp.name 
_chem_comp.pdbx_synonyms 
_chem_comp.formula 
_chem_comp.formula_weight 
ALA "L-peptide linking" y ALANINE                                                                      ?          "C3 H7 N O2"     89.093  
ARG "L-peptide linking" y ARGININE                                                                     ?          "C6 H15 N4 O2 1" 175.209 
ASN "L-peptide linking" y ASPARAGINE                                                                   ?          "C4 H8 N2 O3"    132.118 
ASP "L-peptide linking" y "ASPARTIC ACID"                                                              ?          "C4 H7 N O4"     133.103 
CYS "L-peptide linking" y CYSTEINE                                                                     ?          "C3 H7 N O2 S"   121.158 
FIL non-polymer         . "(1E)-1-[3-(CYCLOPENTYLOXY)-4-METHOXYPHENYL]ETHANONE O-(AMINOCARBONYL)OXIME" FILAMINAST "C15 H20 N2 O4"  292.330 
GLN "L-peptide linking" y GLUTAMINE                                                                    ?          "C5 H10 N2 O3"   146.144 
GLU "L-peptide linking" y "GLUTAMIC ACID"                                                              ?          "C5 H9 N O4"     147.129 
GLY "peptide linking"   y GLYCINE                                                                      ?          "C2 H5 N O2"     75.067  
HIS "L-peptide linking" y HISTIDINE                                                                    ?          "C6 H10 N3 O2 1" 156.162 
ILE "L-peptide linking" y ISOLEUCINE                                                                   ?          "C6 H13 N O2"    131.173 
LEU "L-peptide linking" y LEUCINE                                                                      ?          "C6 H13 N O2"    131.173 
LYS "L-peptide linking" y LYSINE                                                                       ?          "C6 H15 N2 O2 1" 147.195 
MET "L-peptide linking" y METHIONINE                                                                   ?          "C5 H11 N O2 S"  149.211 
PHE "L-peptide linking" y PHENYLALANINE                                                                ?          "C9 H11 N O2"    165.189 
PRO "L-peptide linking" y PROLINE                                                                      ?          "C5 H9 N O2"     115.130 
SER "L-peptide linking" y SERINE                                                                       ?          "C3 H7 N O3"     105.093 
THR "L-peptide linking" y THREONINE                                                                    ?          "C4 H9 N O3"     119.119 
TRP "L-peptide linking" y TRYPTOPHAN                                                                   ?          "C11 H12 N2 O2"  204.225 
TYR "L-peptide linking" y TYROSINE                                                                     ?          "C9 H11 N O3"    181.189 
VAL "L-peptide linking" y VALINE                                                                       ?          "C5 H11 N O2"    117.146 
# 
loop_
_struct_asym.id 
_struct_asym.pdbx_PDB_id 
_struct_asym.pdbx_alt_id 
_struct_asym.pdbx_blank_PDB_chainid_flag 
_struct_asym.pdbx_type 
_struct_asym.pdbx_order 
_struct_asym.pdbx_modified 
_struct_asym.entity_id 
_struct_asym.details 
A A  A  N ATOMP  1 N 1 ? 
B B  B  N ATOMP  2 N 1 ? 
C C  C  N ATOMP  3 N 1 ? 
D D  D  N ATOMP  4 N 1 ? 
E E  E  N ATOMP  5 N 1 ? 
F F  F  N ATOMP  6 N 1 ? 
G LX LX N HETAIN 7 N 2 ? 
# 
_cell.entry_id           200624_SILICA_SHELL_4A_FINAL 
_cell.length_a           59.600 
_cell.length_b           59.600 
_cell.length_c           116.290 
_cell.angle_alpha        90.00 
_cell.angle_beta         90.00 
_cell.angle_gamma        120.00 
_cell.Z_PDB              6 
_cell.pdbx_unique_axis   ? 
# 
_symmetry.entry_id                         200624_SILICA_SHELL_4A_FINAL 
_symmetry.space_group_name_H-M             "P 1" 
_symmetry.pdbx_full_space_group_name_H-M   ? 
_symmetry.cell_setting                     ? 
_symmetry.Int_Tables_number                ? 
# 
_atom_sites.entry_id                    200624_SILICA_SHELL_4A_FINAL 
_atom_sites.fract_transf_matrix[1][1]   0.016779 
_atom_sites.fract_transf_matrix[1][2]   0.009687 
_atom_sites.fract_transf_matrix[1][3]   0.000000 
_atom_sites.fract_transf_matrix[2][1]   0.000000 
_atom_sites.fract_transf_matrix[2][2]   0.019374 
_atom_sites.fract_transf_matrix[2][3]   0.000000 
_atom_sites.fract_transf_matrix[3][1]   0.000000 
_atom_sites.fract_transf_matrix[3][2]   0.000000 
_atom_sites.fract_transf_matrix[3][3]   0.008599 
_atom_sites.fract_transf_vector[1]      0.00000 
_atom_sites.fract_transf_vector[2]      0.00000 
_atom_sites.fract_transf_vector[3]      0.00000 
# 
loop_
_pdbx_validate_close_contact.id 
_pdbx_validate_close_contact.PDB_model_num 
_pdbx_validate_close_contact.auth_atom_id_1 
_pdbx_validate_close_contact.auth_asym_id_1 
_pdbx_validate_close_contact.auth_comp_id_1 
_pdbx_validate_close_contact.auth_seq_id_1 
_pdbx_validate_close_contact.PDB_ins_code_1 
_pdbx_validate_close_contact.label_alt_id_1 
_pdbx_validate_close_contact.auth_atom_id_2 
_pdbx_validate_close_contact.auth_asym_id_2 
_pdbx_validate_close_contact.auth_comp_id_2 
_pdbx_validate_close_contact.auth_seq_id_2 
_pdbx_validate_close_contact.PDB_ins_code_2 
_pdbx_validate_close_contact.label_alt_id_2 
_pdbx_validate_close_contact.dist 
1  1 SG A CYS 23  ? ? SG A CYS 66  ? ? 2.05 
2  1 SG C CYS 23  ? ? SG C CYS 66  ? ? 2.05 
3  1 SG F CYS 23  ? ? SG F CYS 66  ? ? 2.05 
4  1 SG E CYS 23  ? ? SG E CYS 66  ? ? 2.05 
5  1 SG B CYS 23  ? ? SG B CYS 66  ? ? 2.05 
6  1 SG D CYS 23  ? ? SG D CYS 66  ? ? 2.05 
7  1 SG A CYS 158 ? ? SG A CYS 207 ? ? 2.05 
8  1 SG C CYS 158 ? ? SG C CYS 207 ? ? 2.05 
9  1 SG D CYS 158 ? ? SG D CYS 207 ? ? 2.05 
10 1 SG B CYS 158 ? ? SG B CYS 207 ? ? 2.05 
11 1 SG E CYS 158 ? ? SG E CYS 207 ? ? 2.05 
12 1 SG F CYS 158 ? ? SG F CYS 207 ? ? 2.05 
13 1 SG D CYS 57  ? ? SG D CYS 99  ? ? 2.06 
14 1 SG B CYS 57  ? ? SG B CYS 99  ? ? 2.06 
15 1 SG C CYS 57  ? ? SG C CYS 99  ? ? 2.06 
16 1 SG A CYS 57  ? ? SG A CYS 99  ? ? 2.06 
17 1 SG E CYS 57  ? ? SG E CYS 99  ? ? 2.06 
18 1 SG F CYS 57  ? ? SG F CYS 99  ? ? 2.06 
# 
loop_
_pdbx_validate_symm_contact.id 
_pdbx_validate_symm_contact.PDB_model_num 
_pdbx_validate_symm_contact.auth_atom_id_1 
_pdbx_validate_symm_contact.auth_asym_id_1 
_pdbx_validate_symm_contact.auth_comp_id_1 
_pdbx_validate_symm_contact.auth_seq_id_1 
_pdbx_validate_symm_contact.PDB_ins_code_1 
_pdbx_validate_symm_contact.label_alt_id_1 
_pdbx_validate_symm_contact.site_symmetry_1 
_pdbx_validate_symm_contact.auth_atom_id_2 
_pdbx_validate_symm_contact.auth_asym_id_2 
_pdbx_validate_symm_contact.auth_comp_id_2 
_pdbx_validate_symm_contact.auth_seq_id_2 
_pdbx_validate_symm_contact.PDB_ins_code_2 
_pdbx_validate_symm_contact.label_alt_id_2 
_pdbx_validate_symm_contact.site_symmetry_2 
_pdbx_validate_symm_contact.dist 
1   1 O   LX FIL 1   ? ? 1_555 SI LX FIL 1 ? ? 1_545 0.41 
2   1 O   LX FIL 1   ? ? 1_555 SI LX FIL 1 ? ? 1_545 0.41 
3   1 O   LX FIL 1   ? ? 1_555 O  LX FIL 1 ? ? 1_545 0.62 
4   1 O   LX FIL 1   ? ? 1_555 O  LX FIL 1 ? ? 1_545 0.62 
5   1 O   LX FIL 1   ? ? 1_555 O  LX FIL 1 ? ? 1_655 0.63 
6   1 O   LX FIL 1   ? ? 1_555 SI LX FIL 1 ? ? 1_655 0.75 
7   1 O   LX FIL 1   ? ? 1_555 SI LX FIL 1 ? ? 1_655 0.75 
8   1 O   LX FIL 1   ? ? 1_555 SI LX FIL 1 ? ? 1_455 0.79 
9   1 O   LX FIL 1   ? ? 1_555 SI LX FIL 1 ? ? 1_655 0.80 
10  1 O   LX FIL 1   ? ? 1_555 SI LX FIL 1 ? ? 1_655 0.80 
11  1 O   LX FIL 1   ? ? 1_555 O  LX FIL 1 ? ? 1_545 0.81 
12  1 O   LX FIL 1   ? ? 1_555 O  LX FIL 1 ? ? 1_545 0.81 
13  1 O   LX FIL 1   ? ? 1_555 SI LX FIL 1 ? ? 1_655 0.82 
14  1 O   LX FIL 1   ? ? 1_555 SI LX FIL 1 ? ? 1_655 0.82 
15  1 O   LX FIL 1   ? ? 1_555 SI LX FIL 1 ? ? 1_655 0.83 
16  1 O   LX FIL 1   ? ? 1_555 SI LX FIL 1 ? ? 1_655 0.83 
17  1 O   LX FIL 1   ? ? 1_555 SI LX FIL 1 ? ? 1_565 0.83 
18  1 CD  A  PRO 91  ? ? 1_555 SI LX FIL 1 ? ? 1_545 0.90 
19  1 O   LX FIL 1   ? ? 1_555 SI LX FIL 1 ? ? 1_455 0.91 
20  1 O   LX FIL 1   ? ? 1_555 SI LX FIL 1 ? ? 1_455 0.91 
21  1 NZ  B  LYS 203 ? ? 1_555 O  LX FIL 1 ? ? 1_554 0.94 
22  1 O   LX FIL 1   ? ? 1_555 SI LX FIL 1 ? ? 1_455 0.96 
23  1 O   LX FIL 1   ? ? 1_555 SI LX FIL 1 ? ? 1_455 0.96 
24  1 O   LX FIL 1   ? ? 1_555 O  LX FIL 1 ? ? 1_545 0.98 
25  1 O   LX FIL 1   ? ? 1_555 O  LX FIL 1 ? ? 1_545 0.99 
26  1 O   LX FIL 1   ? ? 1_555 O  LX FIL 1 ? ? 1_545 0.99 
27  1 O   LX FIL 1   ? ? 1_555 SI LX FIL 1 ? ? 1_455 1.01 
28  1 O   LX FIL 1   ? ? 1_555 SI LX FIL 1 ? ? 1_655 1.01 
29  1 O   LX FIL 1   ? ? 1_555 O  LX FIL 1 ? ? 1_545 1.01 
30  1 O   LX FIL 1   ? ? 1_555 SI LX FIL 1 ? ? 1_655 1.02 
31  1 O   LX FIL 1   ? ? 1_555 SI LX FIL 1 ? ? 1_655 1.02 
32  1 SI  LX FIL 1   ? ? 1_555 SI LX FIL 1 ? ? 1_545 1.02 
33  1 O   LX FIL 1   ? ? 1_555 O  LX FIL 1 ? ? 1_655 1.02 
34  1 O   LX FIL 1   ? ? 1_555 SI LX FIL 1 ? ? 1_655 1.04 
35  1 O   LX FIL 1   ? ? 1_555 SI LX FIL 1 ? ? 1_455 1.04 
36  1 O   LX FIL 1   ? ? 1_555 SI LX FIL 1 ? ? 1_455 1.04 
37  1 O   LX FIL 1   ? ? 1_555 SI LX FIL 1 ? ? 1_455 1.06 
38  1 O   LX FIL 1   ? ? 1_555 SI LX FIL 1 ? ? 1_455 1.06 
39  1 O   LX FIL 1   ? ? 1_555 SI LX FIL 1 ? ? 1_455 1.06 
40  1 O   LX FIL 1   ? ? 1_555 O  LX FIL 1 ? ? 1_545 1.10 
41  1 O   LX FIL 1   ? ? 1_555 O  LX FIL 1 ? ? 1_545 1.10 
42  1 O   LX FIL 1   ? ? 1_555 SI LX FIL 1 ? ? 1_455 1.10 
43  1 O   LX FIL 1   ? ? 1_555 SI LX FIL 1 ? ? 1_545 1.10 
44  1 O   LX FIL 1   ? ? 1_555 SI LX FIL 1 ? ? 1_545 1.10 
45  1 O   LX FIL 1   ? ? 1_555 O  LX FIL 1 ? ? 1_545 1.10 
46  1 O   LX FIL 1   ? ? 1_555 O  LX FIL 1 ? ? 1_545 1.10 
47  1 O   LX FIL 1   ? ? 1_555 SI LX FIL 1 ? ? 1_455 1.10 
48  1 CG  A  PRO 91  ? ? 1_555 SI LX FIL 1 ? ? 1_545 1.10 
49  1 O   LX FIL 1   ? ? 1_555 O  LX FIL 1 ? ? 1_545 1.10 
50  1 O   LX FIL 1   ? ? 1_555 SI LX FIL 1 ? ? 1_655 1.12 
51  1 O   LX FIL 1   ? ? 1_555 SI LX FIL 1 ? ? 1_565 1.13 
52  1 O   LX FIL 1   ? ? 1_555 SI LX FIL 1 ? ? 1_565 1.13 
53  1 O   LX FIL 1   ? ? 1_555 SI LX FIL 1 ? ? 1_455 1.13 
54  1 O   LX FIL 1   ? ? 1_555 SI LX FIL 1 ? ? 1_655 1.14 
55  1 O   LX FIL 1   ? ? 1_555 O  LX FIL 1 ? ? 1_545 1.14 
56  1 O   LX FIL 1   ? ? 1_555 O  LX FIL 1 ? ? 1_545 1.15 
57  1 O   LX FIL 1   ? ? 1_555 O  LX FIL 1 ? ? 1_565 1.15 
58  1 O   LX FIL 1   ? ? 1_555 SI LX FIL 1 ? ? 1_455 1.17 
59  1 O   LX FIL 1   ? ? 1_555 SI LX FIL 1 ? ? 1_455 1.18 
60  1 O   LX FIL 1   ? ? 1_555 O  LX FIL 1 ? ? 1_655 1.19 
61  1 O   LX FIL 1   ? ? 1_555 SI LX FIL 1 ? ? 1_655 1.20 
62  1 O   LX FIL 1   ? ? 1_555 SI LX FIL 1 ? ? 1_655 1.22 
63  1 O   LX FIL 1   ? ? 1_555 SI LX FIL 1 ? ? 1_455 1.23 
64  1 O   LX FIL 1   ? ? 1_555 SI LX FIL 1 ? ? 1_455 1.23 
65  1 O   LX FIL 1   ? ? 1_555 SI LX FIL 1 ? ? 1_565 1.25 
66  1 O   LX FIL 1   ? ? 1_555 SI LX FIL 1 ? ? 1_455 1.26 
67  1 O   LX FIL 1   ? ? 1_555 SI LX FIL 1 ? ? 1_455 1.26 
68  1 O   LX FIL 1   ? ? 1_555 O  LX FIL 1 ? ? 1_545 1.27 
69  1 O   LX FIL 1   ? ? 1_555 O  LX FIL 1 ? ? 1_545 1.27 
70  1 O   LX FIL 1   ? ? 1_555 SI LX FIL 1 ? ? 1_565 1.28 
71  1 O   LX FIL 1   ? ? 1_555 SI LX FIL 1 ? ? 1_545 1.29 
72  1 O   LX FIL 1   ? ? 1_555 SI LX FIL 1 ? ? 1_545 1.29 
73  1 O   LX FIL 1   ? ? 1_555 SI LX FIL 1 ? ? 1_655 1.30 
74  1 NE  E  ARG 146 ? ? 1_555 SI LX FIL 1 ? ? 1_556 1.31 
75  1 O   LX FIL 1   ? ? 1_555 SI LX FIL 1 ? ? 1_655 1.31 
76  1 O   LX FIL 1   ? ? 1_555 SI LX FIL 1 ? ? 1_455 1.31 
77  1 O   LX FIL 1   ? ? 1_555 O  LX FIL 1 ? ? 1_655 1.32 
78  1 O   LX FIL 1   ? ? 1_555 SI LX FIL 1 ? ? 1_655 1.32 
79  1 O   LX FIL 1   ? ? 1_555 O  LX FIL 1 ? ? 1_655 1.32 
80  1 O   LX FIL 1   ? ? 1_555 SI LX FIL 1 ? ? 1_545 1.33 
81  1 O   LX FIL 1   ? ? 1_555 SI LX FIL 1 ? ? 1_455 1.33 
82  1 O   LX FIL 1   ? ? 1_555 SI LX FIL 1 ? ? 1_655 1.33 
83  1 O   LX FIL 1   ? ? 1_555 SI LX FIL 1 ? ? 1_655 1.33 
84  1 O   LX FIL 1   ? ? 1_555 SI LX FIL 1 ? ? 1_655 1.33 
85  1 O   LX FIL 1   ? ? 1_555 SI LX FIL 1 ? ? 1_565 1.33 
86  1 O   LX FIL 1   ? ? 1_555 SI LX FIL 1 ? ? 1_545 1.33 
87  1 O   LX FIL 1   ? ? 1_555 SI LX FIL 1 ? ? 1_545 1.33 
88  1 O   LX FIL 1   ? ? 1_555 O  LX FIL 1 ? ? 1_545 1.33 
89  1 SI  LX FIL 1   ? ? 1_555 SI LX FIL 1 ? ? 1_545 1.34 
90  1 O   LX FIL 1   ? ? 1_555 O  LX FIL 1 ? ? 1_545 1.34 
91  1 O   LX FIL 1   ? ? 1_555 SI LX FIL 1 ? ? 1_565 1.34 
92  1 O   LX FIL 1   ? ? 1_555 O  LX FIL 1 ? ? 1_545 1.34 
93  1 O   LX FIL 1   ? ? 1_555 O  LX FIL 1 ? ? 1_545 1.34 
94  1 O   LX FIL 1   ? ? 1_555 SI LX FIL 1 ? ? 1_656 1.35 
95  1 O   LX FIL 1   ? ? 1_555 SI LX FIL 1 ? ? 1_565 1.36 
96  1 O   LX FIL 1   ? ? 1_555 SI LX FIL 1 ? ? 1_565 1.36 
97  1 O   LX FIL 1   ? ? 1_555 SI LX FIL 1 ? ? 1_655 1.36 
98  1 CB  B  GLU 4   ? ? 1_555 SI LX FIL 1 ? ? 1_564 1.36 
99  1 NE  E  ARG 146 ? ? 1_555 O  LX FIL 1 ? ? 1_556 1.37 
100 1 O   C  SER 89  ? ? 1_555 O  LX FIL 1 ? ? 1_565 1.37 
101 1 O   LX FIL 1   ? ? 1_555 O  LX FIL 1 ? ? 1_545 1.38 
102 1 O   LX FIL 1   ? ? 1_555 SI LX FIL 1 ? ? 1_455 1.38 
103 1 SI  LX FIL 1   ? ? 1_555 SI LX FIL 1 ? ? 1_545 1.38 
104 1 SI  LX FIL 1   ? ? 1_555 SI LX FIL 1 ? ? 1_545 1.38 
105 1 O   LX FIL 1   ? ? 1_555 O  LX FIL 1 ? ? 1_545 1.39 
106 1 O   LX FIL 1   ? ? 1_555 SI LX FIL 1 ? ? 1_455 1.39 
107 1 O   LX FIL 1   ? ? 1_555 SI LX FIL 1 ? ? 1_455 1.39 
108 1 O   LX FIL 1   ? ? 1_555 SI LX FIL 1 ? ? 1_565 1.40 
109 1 O   LX FIL 1   ? ? 1_555 SI LX FIL 1 ? ? 1_565 1.40 
110 1 O   LX FIL 1   ? ? 1_555 SI LX FIL 1 ? ? 1_545 1.40 
111 1 O   LX FIL 1   ? ? 1_555 SI LX FIL 1 ? ? 1_455 1.41 
112 1 O   LX FIL 1   ? ? 1_555 SI LX FIL 1 ? ? 1_655 1.41 
113 1 O   LX FIL 1   ? ? 1_555 SI LX FIL 1 ? ? 1_655 1.41 
114 1 O   LX FIL 1   ? ? 1_555 SI LX FIL 1 ? ? 1_545 1.41 
115 1 O   LX FIL 1   ? ? 1_555 O  LX FIL 1 ? ? 1_545 1.42 
116 1 CD  F  PRO 91  ? ? 1_555 O  LX FIL 1 ? ? 1_455 1.42 
117 1 O   LX FIL 1   ? ? 1_555 SI LX FIL 1 ? ? 1_655 1.42 
118 1 O   LX FIL 1   ? ? 1_555 SI LX FIL 1 ? ? 1_565 1.42 
119 1 O   LX FIL 1   ? ? 1_555 SI LX FIL 1 ? ? 1_565 1.42 
120 1 O   LX FIL 1   ? ? 1_555 SI LX FIL 1 ? ? 1_455 1.42 
121 1 O   LX FIL 1   ? ? 1_555 O  LX FIL 1 ? ? 1_545 1.43 
122 1 O   LX FIL 1   ? ? 1_555 SI LX FIL 1 ? ? 1_565 1.43 
123 1 O   LX FIL 1   ? ? 1_555 O  LX FIL 1 ? ? 1_545 1.43 
124 1 O   LX FIL 1   ? ? 1_555 O  LX FIL 1 ? ? 1_545 1.43 
125 1 O   LX FIL 1   ? ? 1_555 O  LX FIL 1 ? ? 1_565 1.43 
126 1 O   LX FIL 1   ? ? 1_555 O  LX FIL 1 ? ? 1_655 1.43 
127 1 O   LX FIL 1   ? ? 1_555 O  LX FIL 1 ? ? 1_545 1.43 
128 1 O   LX FIL 1   ? ? 1_555 O  LX FIL 1 ? ? 1_545 1.43 
129 1 O   LX FIL 1   ? ? 1_555 SI LX FIL 1 ? ? 1_455 1.43 
130 1 O   LX FIL 1   ? ? 1_555 SI LX FIL 1 ? ? 1_556 1.44 
131 1 O   LX FIL 1   ? ? 1_555 SI LX FIL 1 ? ? 1_556 1.45 
132 1 O   LX FIL 1   ? ? 1_555 SI LX FIL 1 ? ? 1_455 1.45 
133 1 CA  D  GLU 4   ? ? 1_555 O  LX FIL 1 ? ? 1_545 1.46 
134 1 CD  A  PRO 91  ? ? 1_555 O  LX FIL 1 ? ? 1_545 1.46 
135 1 NE  E  ARG 146 ? ? 1_555 O  LX FIL 1 ? ? 1_556 1.46 
136 1 O   LX FIL 1   ? ? 1_555 SI LX FIL 1 ? ? 1_554 1.46 
137 1 O   LX FIL 1   ? ? 1_555 SI LX FIL 1 ? ? 1_554 1.47 
138 1 O   LX FIL 1   ? ? 1_555 SI LX FIL 1 ? ? 1_545 1.47 
139 1 O   LX FIL 1   ? ? 1_555 SI LX FIL 1 ? ? 1_545 1.47 
140 1 O   LX FIL 1   ? ? 1_555 SI LX FIL 1 ? ? 1_545 1.47 
141 1 O   LX FIL 1   ? ? 1_555 SI LX FIL 1 ? ? 1_545 1.47 
142 1 O   LX FIL 1   ? ? 1_555 SI LX FIL 1 ? ? 1_545 1.47 
143 1 O   LX FIL 1   ? ? 1_555 SI LX FIL 1 ? ? 1_545 1.47 
144 1 O   F  SER 89  ? ? 1_555 SI LX FIL 1 ? ? 1_455 1.48 
145 1 O   LX FIL 1   ? ? 1_555 SI LX FIL 1 ? ? 1_545 1.48 
146 1 O   LX FIL 1   ? ? 1_555 SI LX FIL 1 ? ? 1_455 1.48 
147 1 O   LX FIL 1   ? ? 1_555 SI LX FIL 1 ? ? 1_455 1.48 
148 1 O   LX FIL 1   ? ? 1_555 SI LX FIL 1 ? ? 1_655 1.48 
149 1 O   LX FIL 1   ? ? 1_555 SI LX FIL 1 ? ? 1_655 1.48 
150 1 O   LX FIL 1   ? ? 1_555 SI LX FIL 1 ? ? 1_565 1.48 
151 1 O   LX FIL 1   ? ? 1_555 SI LX FIL 1 ? ? 1_556 1.49 
152 1 O   LX FIL 1   ? ? 1_555 SI LX FIL 1 ? ? 1_556 1.49 
153 1 O   LX FIL 1   ? ? 1_555 SI LX FIL 1 ? ? 1_655 1.49 
154 1 O   LX FIL 1   ? ? 1_555 SI LX FIL 1 ? ? 1_554 1.49 
155 1 O   LX FIL 1   ? ? 1_555 SI LX FIL 1 ? ? 1_554 1.49 
156 1 O   LX FIL 1   ? ? 1_555 SI LX FIL 1 ? ? 1_556 1.50 
157 1 NZ  B  LYS 203 ? ? 1_555 SI LX FIL 1 ? ? 1_554 1.50 
158 1 O   LX FIL 1   ? ? 1_555 SI LX FIL 1 ? ? 1_554 1.50 
159 1 O   LX FIL 1   ? ? 1_555 SI LX FIL 1 ? ? 1_554 1.50 
160 1 O   LX FIL 1   ? ? 1_555 SI LX FIL 1 ? ? 1_554 1.50 
161 1 O   LX FIL 1   ? ? 1_555 SI LX FIL 1 ? ? 1_655 1.50 
162 1 O   LX FIL 1   ? ? 1_555 SI LX FIL 1 ? ? 1_554 1.50 
163 1 O   LX FIL 1   ? ? 1_555 SI LX FIL 1 ? ? 1_545 1.51 
164 1 O   LX FIL 1   ? ? 1_555 SI LX FIL 1 ? ? 1_556 1.51 
165 1 O   LX FIL 1   ? ? 1_555 SI LX FIL 1 ? ? 1_556 1.51 
166 1 O   LX FIL 1   ? ? 1_555 SI LX FIL 1 ? ? 1_556 1.51 
167 1 CG2 B  VAL 152 ? ? 1_555 SI LX FIL 1 ? ? 1_554 1.52 
168 1 O   LX FIL 1   ? ? 1_555 SI LX FIL 1 ? ? 1_554 1.52 
169 1 O   LX FIL 1   ? ? 1_555 SI LX FIL 1 ? ? 1_655 1.52 
170 1 O   LX FIL 1   ? ? 1_555 SI LX FIL 1 ? ? 1_455 1.52 
171 1 O   LX FIL 1   ? ? 1_555 SI LX FIL 1 ? ? 1_455 1.52 
172 1 O   LX FIL 1   ? ? 1_555 SI LX FIL 1 ? ? 1_455 1.52 
173 1 O   LX FIL 1   ? ? 1_555 O  LX FIL 1 ? ? 1_545 1.52 
174 1 O   LX FIL 1   ? ? 1_555 O  LX FIL 1 ? ? 1_545 1.52 
175 1 O   LX FIL 1   ? ? 1_555 SI LX FIL 1 ? ? 1_554 1.53 
176 1 O   LX FIL 1   ? ? 1_555 SI LX FIL 1 ? ? 1_556 1.53 
177 1 O   LX FIL 1   ? ? 1_555 SI LX FIL 1 ? ? 1_565 1.53 
178 1 CG  C  LYS 95  ? ? 1_555 O  LX FIL 1 ? ? 1_565 1.53 
179 1 O   LX FIL 1   ? ? 1_555 SI LX FIL 1 ? ? 1_556 1.53 
180 1 O   LX FIL 1   ? ? 1_555 SI LX FIL 1 ? ? 1_545 1.53 
181 1 CZ  E  ARG 146 ? ? 1_555 O  LX FIL 1 ? ? 1_556 1.54 
182 1 O   LX FIL 1   ? ? 1_555 SI LX FIL 1 ? ? 1_566 1.54 
183 1 SI  LX FIL 1   ? ? 1_555 SI LX FIL 1 ? ? 1_545 1.54 
184 1 SI  LX FIL 1   ? ? 1_555 SI LX FIL 1 ? ? 1_545 1.54 
185 1 O   LX FIL 1   ? ? 1_555 SI LX FIL 1 ? ? 1_554 1.54 
186 1 O   LX FIL 1   ? ? 1_555 O  LX FIL 1 ? ? 1_655 1.54 
187 1 O   LX FIL 1   ? ? 1_555 O  LX FIL 1 ? ? 1_655 1.54 
188 1 O   LX FIL 1   ? ? 1_555 SI LX FIL 1 ? ? 1_554 1.54 
189 1 O   LX FIL 1   ? ? 1_555 O  LX FIL 1 ? ? 1_545 1.55 
190 1 O   LX FIL 1   ? ? 1_555 SI LX FIL 1 ? ? 1_554 1.55 
191 1 O   LX FIL 1   ? ? 1_555 SI LX FIL 1 ? ? 1_455 1.55 
192 1 O   LX FIL 1   ? ? 1_555 SI LX FIL 1 ? ? 1_545 1.55 
193 1 CG  B  GLU 179 ? ? 1_555 O  LX FIL 1 ? ? 1_554 1.55 
194 1 O   LX FIL 1   ? ? 1_555 O  LX FIL 1 ? ? 1_655 1.56 
195 1 O   LX FIL 1   ? ? 1_555 O  LX FIL 1 ? ? 1_565 1.56 
196 1 O   LX FIL 1   ? ? 1_555 O  LX FIL 1 ? ? 1_565 1.56 
197 1 O   LX FIL 1   ? ? 1_555 SI LX FIL 1 ? ? 1_554 1.56 
198 1 O   LX FIL 1   ? ? 1_555 SI LX FIL 1 ? ? 1_556 1.56 
199 1 O   LX FIL 1   ? ? 1_555 SI LX FIL 1 ? ? 1_655 1.57 
200 1 O   LX FIL 1   ? ? 1_555 SI LX FIL 1 ? ? 1_556 1.57 
201 1 SI  LX FIL 1   ? ? 1_555 SI LX FIL 1 ? ? 1_545 1.57 
202 1 O   LX FIL 1   ? ? 1_555 SI LX FIL 1 ? ? 1_554 1.57 
203 1 O   LX FIL 1   ? ? 1_555 SI LX FIL 1 ? ? 1_554 1.57 
204 1 O   LX FIL 1   ? ? 1_555 SI LX FIL 1 ? ? 1_554 1.58 
205 1 O   LX FIL 1   ? ? 1_555 SI LX FIL 1 ? ? 1_455 1.58 
206 1 O   LX FIL 1   ? ? 1_555 SI LX FIL 1 ? ? 1_655 1.58 
207 1 O   LX FIL 1   ? ? 1_555 SI LX FIL 1 ? ? 1_556 1.58 
208 1 O   LX FIL 1   ? ? 1_555 SI LX FIL 1 ? ? 1_554 1.58 
209 1 O   LX FIL 1   ? ? 1_555 SI LX FIL 1 ? ? 1_655 1.58 
210 1 O   LX FIL 1   ? ? 1_555 O  LX FIL 1 ? ? 1_545 1.59 
211 1 O   LX FIL 1   ? ? 1_555 SI LX FIL 1 ? ? 1_655 1.59 
212 1 O   LX FIL 1   ? ? 1_555 SI LX FIL 1 ? ? 1_655 1.59 
213 1 O   LX FIL 1   ? ? 1_555 SI LX FIL 1 ? ? 1_554 1.59 
214 1 O   LX FIL 1   ? ? 1_555 SI LX FIL 1 ? ? 1_554 1.60 
215 1 CG2 C  THR 100 ? ? 1_555 O  LX FIL 1 ? ? 1_565 1.60 
216 1 O   LX FIL 1   ? ? 1_555 SI LX FIL 1 ? ? 1_655 1.61 
217 1 O   LX FIL 1   ? ? 1_555 SI LX FIL 1 ? ? 1_455 1.61 
218 1 O   LX FIL 1   ? ? 1_555 SI LX FIL 1 ? ? 1_455 1.61 
219 1 O   LX FIL 1   ? ? 1_555 SI LX FIL 1 ? ? 1_556 1.61 
220 1 CA  C  GLU 4   ? ? 1_555 O  LX FIL 1 ? ? 1_455 1.61 
221 1 O   LX FIL 1   ? ? 1_555 SI LX FIL 1 ? ? 1_556 1.61 
222 1 O   LX FIL 1   ? ? 1_555 SI LX FIL 1 ? ? 1_556 1.61 
223 1 O   LX FIL 1   ? ? 1_555 SI LX FIL 1 ? ? 1_554 1.61 
224 1 O   LX FIL 1   ? ? 1_555 O  LX FIL 1 ? ? 1_545 1.62 
225 1 O   LX FIL 1   ? ? 1_555 SI LX FIL 1 ? ? 1_554 1.62 
226 1 O   LX FIL 1   ? ? 1_555 SI LX FIL 1 ? ? 1_556 1.62 
227 1 CB  E  ASP 154 ? ? 1_555 O  LX FIL 1 ? ? 1_556 1.62 
228 1 O   LX FIL 1   ? ? 1_555 SI LX FIL 1 ? ? 1_554 1.62 
229 1 CG2 C  VAL 6   ? ? 1_555 O  LX FIL 1 ? ? 1_455 1.62 
230 1 O   LX FIL 1   ? ? 1_555 SI LX FIL 1 ? ? 1_655 1.63 
231 1 O   LX FIL 1   ? ? 1_555 SI LX FIL 1 ? ? 1_655 1.63 
232 1 CG2 D  VAL 6   ? ? 1_555 O  LX FIL 1 ? ? 1_545 1.63 
233 1 O   LX FIL 1   ? ? 1_555 SI LX FIL 1 ? ? 1_556 1.63 
234 1 O   LX FIL 1   ? ? 1_555 SI LX FIL 1 ? ? 1_554 1.63 
235 1 O   LX FIL 1   ? ? 1_555 O  LX FIL 1 ? ? 1_565 1.63 
236 1 O   LX FIL 1   ? ? 1_555 SI LX FIL 1 ? ? 1_554 1.63 
237 1 O   LX FIL 1   ? ? 1_555 O  LX FIL 1 ? ? 1_565 1.63 
238 1 O   LX FIL 1   ? ? 1_555 SI LX FIL 1 ? ? 1_455 1.63 
239 1 O   LX FIL 1   ? ? 1_555 SI LX FIL 1 ? ? 1_455 1.64 
240 1 CZ  E  ARG 146 ? ? 1_555 O  LX FIL 1 ? ? 1_556 1.64 
241 1 O   LX FIL 1   ? ? 1_555 SI LX FIL 1 ? ? 1_556 1.64 
242 1 O   LX FIL 1   ? ? 1_555 SI LX FIL 1 ? ? 1_556 1.65 
243 1 O   LX FIL 1   ? ? 1_555 SI LX FIL 1 ? ? 1_554 1.65 
244 1 O   LX FIL 1   ? ? 1_555 SI LX FIL 1 ? ? 1_565 1.65 
245 1 O   LX FIL 1   ? ? 1_555 SI LX FIL 1 ? ? 1_655 1.65 
246 1 O   LX FIL 1   ? ? 1_555 SI LX FIL 1 ? ? 1_655 1.65 
247 1 O   LX FIL 1   ? ? 1_555 O  LX FIL 1 ? ? 1_545 1.66 
248 1 CD1 C  LEU 41  ? ? 1_555 O  LX FIL 1 ? ? 1_455 1.66 
249 1 O   LX FIL 1   ? ? 1_555 SI LX FIL 1 ? ? 1_455 1.66 
250 1 O   LX FIL 1   ? ? 1_555 O  LX FIL 1 ? ? 1_545 1.66 
251 1 SI  LX FIL 1   ? ? 1_555 SI LX FIL 1 ? ? 1_565 1.66 
252 1 SI  LX FIL 1   ? ? 1_555 SI LX FIL 1 ? ? 1_565 1.66 
253 1 O   LX FIL 1   ? ? 1_555 O  LX FIL 1 ? ? 1_655 1.66 
254 1 CB  D  GLU 4   ? ? 1_555 SI LX FIL 1 ? ? 1_545 1.66 
255 1 O   LX FIL 1   ? ? 1_555 SI LX FIL 1 ? ? 1_554 1.66 
256 1 O   LX FIL 1   ? ? 1_555 SI LX FIL 1 ? ? 1_455 1.67 
257 1 O   LX FIL 1   ? ? 1_555 SI LX FIL 1 ? ? 1_556 1.67 
258 1 O   LX FIL 1   ? ? 1_555 SI LX FIL 1 ? ? 1_554 1.67 
259 1 O   LX FIL 1   ? ? 1_555 O  LX FIL 1 ? ? 1_655 1.67 
260 1 CG2 D  THR 100 ? ? 1_555 SI LX FIL 1 ? ? 1_655 1.67 
261 1 O   LX FIL 1   ? ? 1_555 SI LX FIL 1 ? ? 1_565 1.67 
262 1 O   LX FIL 1   ? ? 1_555 SI LX FIL 1 ? ? 1_565 1.67 
263 1 O   LX FIL 1   ? ? 1_555 SI LX FIL 1 ? ? 1_655 1.67 
264 1 O   LX FIL 1   ? ? 1_555 SI LX FIL 1 ? ? 1_655 1.67 
265 1 O   LX FIL 1   ? ? 1_555 SI LX FIL 1 ? ? 1_565 1.67 
266 1 O   LX FIL 1   ? ? 1_555 SI LX FIL 1 ? ? 1_565 1.67 
267 1 CB  E  ILE 174 ? ? 1_555 O  LX FIL 1 ? ? 1_556 1.67 
268 1 O   LX FIL 1   ? ? 1_555 SI LX FIL 1 ? ? 1_556 1.68 
269 1 SI  LX FIL 1   ? ? 1_555 SI LX FIL 1 ? ? 1_545 1.68 
270 1 O   LX FIL 1   ? ? 1_555 O  LX FIL 1 ? ? 1_655 1.68 
271 1 O   LX FIL 1   ? ? 1_555 O  LX FIL 1 ? ? 1_655 1.68 
272 1 O   LX FIL 1   ? ? 1_555 SI LX FIL 1 ? ? 1_554 1.68 
273 1 O   LX FIL 1   ? ? 1_555 SI LX FIL 1 ? ? 1_554 1.68 
274 1 CG2 F  THR 100 ? ? 1_555 O  LX FIL 1 ? ? 1_455 1.68 
275 1 O   LX FIL 1   ? ? 1_555 SI LX FIL 1 ? ? 1_655 1.68 
276 1 O   LX FIL 1   ? ? 1_555 SI LX FIL 1 ? ? 1_545 1.68 
277 1 O   LX FIL 1   ? ? 1_555 SI LX FIL 1 ? ? 1_655 1.69 
278 1 O   LX FIL 1   ? ? 1_555 SI LX FIL 1 ? ? 1_554 1.69 
279 1 CG2 B  VAL 6   ? ? 1_555 O  LX FIL 1 ? ? 1_565 1.69 
280 1 O   LX FIL 1   ? ? 1_555 SI LX FIL 1 ? ? 1_554 1.69 
281 1 O   LX FIL 1   ? ? 1_555 SI LX FIL 1 ? ? 1_556 1.69 
282 1 O   LX FIL 1   ? ? 1_555 O  LX FIL 1 ? ? 1_545 1.69 
283 1 O   LX FIL 1   ? ? 1_555 SI LX FIL 1 ? ? 1_565 1.69 
284 1 O   LX FIL 1   ? ? 1_555 O  LX FIL 1 ? ? 1_545 1.69 
285 1 O   LX FIL 1   ? ? 1_555 SI LX FIL 1 ? ? 1_554 1.70 
286 1 O   LX FIL 1   ? ? 1_555 SI LX FIL 1 ? ? 1_545 1.70 
287 1 O   LX FIL 1   ? ? 1_555 SI LX FIL 1 ? ? 1_554 1.70 
288 1 O   A  SER 89  ? ? 1_555 O  LX FIL 1 ? ? 1_545 1.70 
289 1 O   LX FIL 1   ? ? 1_555 SI LX FIL 1 ? ? 1_455 1.70 
290 1 O   LX FIL 1   ? ? 1_555 SI LX FIL 1 ? ? 1_554 1.70 
291 1 ND2 B  ASN 190 ? ? 1_555 O  LX FIL 1 ? ? 1_554 1.71 
292 1 O   E  TYR 196 ? ? 1_555 O  LX FIL 1 ? ? 1_556 1.71 
293 1 O   LX FIL 1   ? ? 1_555 SI LX FIL 1 ? ? 1_455 1.71 
294 1 O   LX FIL 1   ? ? 1_555 O  LX FIL 1 ? ? 1_545 1.71 
295 1 O   LX FIL 1   ? ? 1_555 O  LX FIL 1 ? ? 1_545 1.71 
296 1 O   LX FIL 1   ? ? 1_555 SI LX FIL 1 ? ? 1_655 1.72 
297 1 O   LX FIL 1   ? ? 1_555 SI LX FIL 1 ? ? 1_655 1.72 
298 1 O   LX FIL 1   ? ? 1_555 SI LX FIL 1 ? ? 1_554 1.72 
299 1 O   LX FIL 1   ? ? 1_555 SI LX FIL 1 ? ? 1_554 1.72 
300 1 O   LX FIL 1   ? ? 1_555 SI LX FIL 1 ? ? 1_455 1.73 
301 1 O   LX FIL 1   ? ? 1_555 SI LX FIL 1 ? ? 1_455 1.73 
302 1 O   LX FIL 1   ? ? 1_555 SI LX FIL 1 ? ? 1_554 1.73 
303 1 O   LX FIL 1   ? ? 1_555 SI LX FIL 1 ? ? 1_655 1.73 
304 1 O   LX FIL 1   ? ? 1_555 SI LX FIL 1 ? ? 1_655 1.73 
305 1 O   LX FIL 1   ? ? 1_555 SI LX FIL 1 ? ? 1_455 1.73 
306 1 O   LX FIL 1   ? ? 1_555 SI LX FIL 1 ? ? 1_455 1.73 
307 1 O   LX FIL 1   ? ? 1_555 O  LX FIL 1 ? ? 1_655 1.74 
308 1 O   LX FIL 1   ? ? 1_555 O  LX FIL 1 ? ? 1_655 1.74 
309 1 O   LX FIL 1   ? ? 1_555 O  LX FIL 1 ? ? 1_655 1.74 
310 1 O   LX FIL 1   ? ? 1_555 O  LX FIL 1 ? ? 1_655 1.74 
311 1 O   LX FIL 1   ? ? 1_555 SI LX FIL 1 ? ? 1_556 1.74 
312 1 CG  D  LYS 95  ? ? 1_555 SI LX FIL 1 ? ? 1_655 1.74 
313 1 O   LX FIL 1   ? ? 1_555 O  LX FIL 1 ? ? 1_545 1.75 
314 1 O   LX FIL 1   ? ? 1_555 O  LX FIL 1 ? ? 1_655 1.75 
315 1 O   LX FIL 1   ? ? 1_555 SI LX FIL 1 ? ? 1_455 1.75 
316 1 O   E  SER 142 ? ? 1_555 O  LX FIL 1 ? ? 1_556 1.75 
317 1 CZ  E  ARG 146 ? ? 1_555 SI LX FIL 1 ? ? 1_556 1.75 
318 1 O   LX FIL 1   ? ? 1_555 SI LX FIL 1 ? ? 1_455 1.75 
319 1 O   LX FIL 1   ? ? 1_555 SI LX FIL 1 ? ? 1_665 1.75 
320 1 CB  E  ILE 174 ? ? 1_555 O  LX FIL 1 ? ? 1_556 1.75 
321 1 OH  B  TYR 148 ? ? 1_555 O  LX FIL 1 ? ? 1_554 1.76 
322 1 O   LX FIL 1   ? ? 1_555 SI LX FIL 1 ? ? 1_565 1.76 
323 1 O   LX FIL 1   ? ? 1_555 SI LX FIL 1 ? ? 1_554 1.76 
324 1 O   LX FIL 1   ? ? 1_555 O  LX FIL 1 ? ? 1_655 1.76 
325 1 O   LX FIL 1   ? ? 1_555 SI LX FIL 1 ? ? 1_554 1.76 
326 1 CG2 E  THR 10  ? ? 1_555 O  LX FIL 1 ? ? 1_655 1.76 
327 1 OH  E  TYR 153 ? ? 1_555 O  LX FIL 1 ? ? 1_556 1.76 
328 1 O   LX FIL 1   ? ? 1_555 SI LX FIL 1 ? ? 1_545 1.76 
329 1 O   LX FIL 1   ? ? 1_555 SI LX FIL 1 ? ? 1_545 1.76 
330 1 O   LX FIL 1   ? ? 1_555 O  LX FIL 1 ? ? 1_655 1.76 
331 1 O   LX FIL 1   ? ? 1_555 SI LX FIL 1 ? ? 1_545 1.77 
332 1 O   LX FIL 1   ? ? 1_555 O  LX FIL 1 ? ? 1_545 1.77 
333 1 O   LX FIL 1   ? ? 1_555 SI LX FIL 1 ? ? 1_545 1.77 
334 1 O   LX FIL 1   ? ? 1_555 SI LX FIL 1 ? ? 1_545 1.77 
335 1 O   LX FIL 1   ? ? 1_555 SI LX FIL 1 ? ? 1_455 1.77 
336 1 CZ3 E  TRP 187 ? ? 1_555 O  LX FIL 1 ? ? 1_556 1.77 
337 1 NH2 B  ARG 201 ? ? 1_555 O  LX FIL 1 ? ? 1_554 1.77 
338 1 N   D  PRO 3   ? ? 1_555 SI LX FIL 1 ? ? 1_545 1.77 
339 1 O   LX FIL 1   ? ? 1_555 SI LX FIL 1 ? ? 1_545 1.78 
340 1 O   B  TYR 149 ? ? 1_555 SI LX FIL 1 ? ? 1_554 1.78 
341 1 O   E  ASP 154 ? ? 1_555 O  LX FIL 1 ? ? 1_556 1.78 
342 1 O   LX FIL 1   ? ? 1_555 SI LX FIL 1 ? ? 1_554 1.78 
343 1 O   LX FIL 1   ? ? 1_555 SI LX FIL 1 ? ? 1_655 1.79 
344 1 O   C  SER 89  ? ? 1_555 SI LX FIL 1 ? ? 1_565 1.80 
345 1 O   LX FIL 1   ? ? 1_555 O  LX FIL 1 ? ? 1_565 1.80 
346 1 O   LX FIL 1   ? ? 1_555 O  LX FIL 1 ? ? 1_565 1.80 
347 1 O   LX FIL 1   ? ? 1_555 SI LX FIL 1 ? ? 1_545 1.80 
348 1 O   LX FIL 1   ? ? 1_555 O  LX FIL 1 ? ? 1_545 1.80 
349 1 O   LX FIL 1   ? ? 1_555 O  LX FIL 1 ? ? 1_545 1.80 
350 1 O   LX FIL 1   ? ? 1_555 SI LX FIL 1 ? ? 1_545 1.80 
351 1 O   LX FIL 1   ? ? 1_555 SI LX FIL 1 ? ? 1_655 1.80 
352 1 O   LX FIL 1   ? ? 1_555 SI LX FIL 1 ? ? 1_655 1.80 
353 1 CG  C  LYS 95  ? ? 1_555 SI LX FIL 1 ? ? 1_565 1.80 
354 1 SI  LX FIL 1   ? ? 1_555 SI LX FIL 1 ? ? 1_545 1.80 
355 1 O   LX FIL 1   ? ? 1_555 SI LX FIL 1 ? ? 1_554 1.81 
356 1 SI  LX FIL 1   ? ? 1_555 SI LX FIL 1 ? ? 1_545 1.81 
357 1 SI  LX FIL 1   ? ? 1_555 SI LX FIL 1 ? ? 1_545 1.81 
358 1 O   LX FIL 1   ? ? 1_555 O  LX FIL 1 ? ? 1_655 1.81 
359 1 O   LX FIL 1   ? ? 1_555 SI LX FIL 1 ? ? 1_545 1.81 
360 1 O   LX FIL 1   ? ? 1_555 SI LX FIL 1 ? ? 1_545 1.81 
361 1 N   E  GLU 193 ? ? 1_555 O  LX FIL 1 ? ? 1_556 1.81 
362 1 O   B  MET 199 ? ? 1_555 O  LX FIL 1 ? ? 1_554 1.82 
363 1 O   LX FIL 1   ? ? 1_555 SI LX FIL 1 ? ? 1_545 1.82 
364 1 O   LX FIL 1   ? ? 1_555 SI LX FIL 1 ? ? 1_545 1.82 
365 1 O   E  ALA 144 ? ? 1_555 O  LX FIL 1 ? ? 1_556 1.83 
366 1 O   LX FIL 1   ? ? 1_555 SI LX FIL 1 ? ? 1_455 1.83 
367 1 O   E  GLU 4   ? ? 1_555 O  LX FIL 1 ? ? 1_556 1.83 
368 1 O   LX FIL 1   ? ? 1_555 SI LX FIL 1 ? ? 1_455 1.83 
369 1 O   B  ASP 154 ? ? 1_555 SI LX FIL 1 ? ? 1_554 1.83 
370 1 O   LX FIL 1   ? ? 1_555 SI LX FIL 1 ? ? 1_655 1.83 
371 1 CB  B  TYR 153 ? ? 1_555 O  LX FIL 1 ? ? 1_554 1.83 
372 1 O   LX FIL 1   ? ? 1_555 O  LX FIL 1 ? ? 1_545 1.84 
373 1 SI  LX FIL 1   ? ? 1_555 SI LX FIL 1 ? ? 1_655 1.84 
374 1 O   LX FIL 1   ? ? 1_555 O  LX FIL 1 ? ? 1_545 1.84 
375 1 SI  LX FIL 1   ? ? 1_555 SI LX FIL 1 ? ? 1_545 1.84 
376 1 CB  C  LYS 95  ? ? 1_555 O  LX FIL 1 ? ? 1_565 1.84 
377 1 O   LX FIL 1   ? ? 1_555 SI LX FIL 1 ? ? 1_545 1.84 
378 1 O   LX FIL 1   ? ? 1_555 SI LX FIL 1 ? ? 1_545 1.84 
379 1 O   LX FIL 1   ? ? 1_555 O  LX FIL 1 ? ? 1_545 1.84 
380 1 O   LX FIL 1   ? ? 1_555 O  LX FIL 1 ? ? 1_655 1.84 
381 1 O   LX FIL 1   ? ? 1_555 SI LX FIL 1 ? ? 1_565 1.85 
382 1 CB  B  ARG 201 ? ? 1_555 O  LX FIL 1 ? ? 1_554 1.85 
383 1 O   LX FIL 1   ? ? 1_555 SI LX FIL 1 ? ? 1_455 1.85 
384 1 O   LX FIL 1   ? ? 1_555 SI LX FIL 1 ? ? 1_455 1.85 
385 1 O   LX FIL 1   ? ? 1_555 SI LX FIL 1 ? ? 1_655 1.85 
386 1 CD  E  PRO 3   ? ? 1_555 SI LX FIL 1 ? ? 1_655 1.85 
387 1 O   LX FIL 1   ? ? 1_555 SI LX FIL 1 ? ? 1_455 1.85 
388 1 NH2 E  ARG 146 ? ? 1_555 SI LX FIL 1 ? ? 1_556 1.86 
389 1 O   E  LYS 11  ? ? 1_555 O  LX FIL 1 ? ? 1_655 1.86 
390 1 OG1 D  THR 5   ? ? 1_555 O  LX FIL 1 ? ? 1_545 1.87 
391 1 O   LX FIL 1   ? ? 1_555 O  LX FIL 1 ? ? 1_545 1.87 
392 1 O   LX FIL 1   ? ? 1_555 O  LX FIL 1 ? ? 1_545 1.87 
393 1 CB  E  GLU 189 ? ? 1_555 O  LX FIL 1 ? ? 1_556 1.87 
394 1 O   LX FIL 1   ? ? 1_555 O  LX FIL 1 ? ? 1_655 1.87 
395 1 OD2 E  ASP 139 ? ? 1_555 O  LX FIL 1 ? ? 1_556 1.87 
396 1 O   LX FIL 1   ? ? 1_555 O  LX FIL 1 ? ? 1_545 1.87 
397 1 O   LX FIL 1   ? ? 1_555 SI LX FIL 1 ? ? 1_455 1.87 
398 1 SI  LX FIL 1   ? ? 1_555 SI LX FIL 1 ? ? 1_545 1.88 
399 1 O   LX FIL 1   ? ? 1_555 SI LX FIL 1 ? ? 1_655 1.88 
400 1 O   LX FIL 1   ? ? 1_555 SI LX FIL 1 ? ? 1_655 1.88 
401 1 O   LX FIL 1   ? ? 1_555 SI LX FIL 1 ? ? 1_655 1.88 
402 1 O   LX FIL 1   ? ? 1_555 SI LX FIL 1 ? ? 1_655 1.88 
403 1 O   LX FIL 1   ? ? 1_555 SI LX FIL 1 ? ? 1_655 1.88 
404 1 O   LX FIL 1   ? ? 1_555 SI LX FIL 1 ? ? 1_655 1.88 
405 1 O   LX FIL 1   ? ? 1_555 SI LX FIL 1 ? ? 1_565 1.89 
406 1 O   LX FIL 1   ? ? 1_555 SI LX FIL 1 ? ? 1_565 1.89 
407 1 O   LX FIL 1   ? ? 1_555 SI LX FIL 1 ? ? 1_655 1.89 
408 1 O   LX FIL 1   ? ? 1_555 SI LX FIL 1 ? ? 1_655 1.89 
409 1 O   LX FIL 1   ? ? 1_555 O  LX FIL 1 ? ? 1_545 1.89 
410 1 N   D  GLN 96  ? ? 1_555 O  LX FIL 1 ? ? 1_655 1.90 
411 1 O   LX FIL 1   ? ? 1_555 O  LX FIL 1 ? ? 1_545 1.90 
412 1 CB  B  ILE 17  ? ? 1_555 SI LX FIL 1 ? ? 1_554 1.90 
413 1 O   LX FIL 1   ? ? 1_555 O  LX FIL 1 ? ? 1_655 1.90 
414 1 O   LX FIL 1   ? ? 1_555 SI LX FIL 1 ? ? 1_455 1.90 
415 1 O   LX FIL 1   ? ? 1_555 SI LX FIL 1 ? ? 1_455 1.90 
416 1 O   LX FIL 1   ? ? 1_555 O  LX FIL 1 ? ? 1_545 1.90 
417 1 O   LX FIL 1   ? ? 1_555 O  LX FIL 1 ? ? 1_545 1.90 
418 1 O   LX FIL 1   ? ? 1_555 O  LX FIL 1 ? ? 1_545 1.90 
419 1 O   LX FIL 1   ? ? 1_555 O  LX FIL 1 ? ? 1_545 1.90 
420 1 O   LX FIL 1   ? ? 1_555 SI LX FIL 1 ? ? 1_565 1.90 
421 1 O   LX FIL 1   ? ? 1_555 SI LX FIL 1 ? ? 1_455 1.91 
422 1 O   LX FIL 1   ? ? 1_555 SI LX FIL 1 ? ? 1_455 1.91 
423 1 O   LX FIL 1   ? ? 1_555 SI LX FIL 1 ? ? 1_655 1.91 
424 1 O   LX FIL 1   ? ? 1_555 SI LX FIL 1 ? ? 1_455 1.91 
425 1 CB  E  ARG 146 ? ? 1_555 O  LX FIL 1 ? ? 1_556 1.91 
426 1 NH2 E  ARG 146 ? ? 1_555 O  LX FIL 1 ? ? 1_556 1.92 
427 1 SI  LX FIL 1   ? ? 1_555 SI LX FIL 1 ? ? 1_545 1.92 
428 1 O   LX FIL 1   ? ? 1_555 O  LX FIL 1 ? ? 1_655 1.92 
429 1 NH2 E  ARG 146 ? ? 1_555 O  LX FIL 1 ? ? 1_556 1.92 
430 1 CA  C  LEU 41  ? ? 1_555 O  LX FIL 1 ? ? 1_455 1.92 
431 1 CG2 C  VAL 6   ? ? 1_555 SI LX FIL 1 ? ? 1_455 1.92 
432 1 O   LX FIL 1   ? ? 1_555 SI LX FIL 1 ? ? 1_455 1.92 
433 1 N   B  TYR 149 ? ? 1_555 SI LX FIL 1 ? ? 1_554 1.92 
434 1 N   E  ALA 13  ? ? 1_555 O  LX FIL 1 ? ? 1_655 1.92 
435 1 O   LX FIL 1   ? ? 1_555 O  LX FIL 1 ? ? 1_655 1.93 
436 1 O   LX FIL 1   ? ? 1_555 SI LX FIL 1 ? ? 1_565 1.93 
437 1 O   LX FIL 1   ? ? 1_555 O  LX FIL 1 ? ? 1_655 1.93 
438 1 O   LX FIL 1   ? ? 1_555 SI LX FIL 1 ? ? 1_565 1.93 
439 1 O   LX FIL 1   ? ? 1_555 SI LX FIL 1 ? ? 1_455 1.94 
440 1 O   LX FIL 1   ? ? 1_555 SI LX FIL 1 ? ? 1_655 1.94 
441 1 O   LX FIL 1   ? ? 1_555 SI LX FIL 1 ? ? 1_655 1.94 
442 1 O   LX FIL 1   ? ? 1_555 SI LX FIL 1 ? ? 1_455 1.94 
443 1 O   LX FIL 1   ? ? 1_555 SI LX FIL 1 ? ? 1_455 1.94 
444 1 CG  B  PRO 3   ? ? 1_555 SI LX FIL 1 ? ? 1_565 1.94 
445 1 O   LX FIL 1   ? ? 1_555 SI LX FIL 1 ? ? 1_565 1.94 
446 1 O   LX FIL 1   ? ? 1_555 SI LX FIL 1 ? ? 1_565 1.94 
447 1 O   LX FIL 1   ? ? 1_555 SI LX FIL 1 ? ? 1_455 1.94 
448 1 CB  D  GLU 4   ? ? 1_555 O  LX FIL 1 ? ? 1_545 1.94 
449 1 O   LX FIL 1   ? ? 1_555 SI LX FIL 1 ? ? 1_455 1.94 
450 1 O   LX FIL 1   ? ? 1_555 SI LX FIL 1 ? ? 1_655 1.94 
451 1 O   LX FIL 1   ? ? 1_555 SI LX FIL 1 ? ? 1_455 1.94 
452 1 O   LX FIL 1   ? ? 1_555 SI LX FIL 1 ? ? 1_565 1.95 
453 1 O   C  PRO 3   ? ? 1_555 O  LX FIL 1 ? ? 1_455 1.95 
454 1 CG  D  PRO 91  ? ? 1_555 O  LX FIL 1 ? ? 1_655 1.95 
455 1 O   LX FIL 1   ? ? 1_555 O  LX FIL 1 ? ? 1_655 1.95 
456 1 O   LX FIL 1   ? ? 1_555 SI LX FIL 1 ? ? 1_565 1.95 
457 1 O   LX FIL 1   ? ? 1_555 SI LX FIL 1 ? ? 1_655 1.95 
458 1 O   LX FIL 1   ? ? 1_555 SI LX FIL 1 ? ? 1_655 1.95 
459 1 O   LX FIL 1   ? ? 1_555 O  LX FIL 1 ? ? 1_545 1.95 
460 1 O   E  GLU 189 ? ? 1_555 SI LX FIL 1 ? ? 1_556 1.95 
461 1 O   LX FIL 1   ? ? 1_555 SI LX FIL 1 ? ? 1_655 1.96 
462 1 O   LX FIL 1   ? ? 1_555 O  LX FIL 1 ? ? 1_655 1.96 
463 1 O   LX FIL 1   ? ? 1_555 O  LX FIL 1 ? ? 1_655 1.96 
464 1 SG  D  CYS 66  ? ? 1_555 O  LX FIL 1 ? ? 1_655 1.96 
465 1 CB  B  ASP 154 ? ? 1_555 SI LX FIL 1 ? ? 1_554 1.96 
466 1 O   LX FIL 1   ? ? 1_555 O  LX FIL 1 ? ? 1_545 1.97 
467 1 O   LX FIL 1   ? ? 1_555 O  LX FIL 1 ? ? 1_545 1.97 
468 1 OG1 E  THR 5   ? ? 1_555 SI LX FIL 1 ? ? 1_556 1.97 
469 1 CG2 D  THR 43  ? ? 1_555 O  LX FIL 1 ? ? 1_545 1.97 
470 1 C   C  SER 89  ? ? 1_555 O  LX FIL 1 ? ? 1_565 1.97 
471 1 CG  F  PRO 91  ? ? 1_555 O  LX FIL 1 ? ? 1_455 1.97 
472 1 CB  D  CYS 66  ? ? 1_555 SI LX FIL 1 ? ? 1_655 1.97 
473 1 O   LX FIL 1   ? ? 1_555 O  LX FIL 1 ? ? 1_545 1.97 
474 1 O   LX FIL 1   ? ? 1_555 O  LX FIL 1 ? ? 1_655 1.97 
475 1 O   LX FIL 1   ? ? 1_555 O  LX FIL 1 ? ? 1_655 1.97 
476 1 OG1 D  THR 100 ? ? 1_555 O  LX FIL 1 ? ? 1_655 1.98 
477 1 OG1 C  THR 10  ? ? 1_555 O  LX FIL 1 ? ? 1_455 1.98 
478 1 O   LX FIL 1   ? ? 1_555 SI LX FIL 1 ? ? 1_455 1.98 
479 1 O   LX FIL 1   ? ? 1_555 O  LX FIL 1 ? ? 1_545 1.98 
480 1 O   LX FIL 1   ? ? 1_555 O  LX FIL 1 ? ? 1_545 1.98 
481 1 O   LX FIL 1   ? ? 1_555 O  LX FIL 1 ? ? 1_655 1.98 
482 1 O   LX FIL 1   ? ? 1_555 O  LX FIL 1 ? ? 1_655 1.98 
483 1 O   LX FIL 1   ? ? 1_555 O  LX FIL 1 ? ? 1_655 1.98 
484 1 OH  B  TYR 180 ? ? 1_555 SI LX FIL 1 ? ? 1_554 1.98 
485 1 O   LX FIL 1   ? ? 1_555 O  LX FIL 1 ? ? 1_655 1.98 
486 1 O   LX FIL 1   ? ? 1_555 O  LX FIL 1 ? ? 1_655 1.98 
487 1 O   LX FIL 1   ? ? 1_555 SI LX FIL 1 ? ? 1_655 1.98 
488 1 O   LX FIL 1   ? ? 1_555 SI LX FIL 1 ? ? 1_655 1.98 
489 1 NZ  E  LYS 203 ? ? 1_555 O  LX FIL 1 ? ? 1_556 1.99 
490 1 SI  LX FIL 1   ? ? 1_555 SI LX FIL 1 ? ? 1_655 1.99 
491 1 SI  LX FIL 1   ? ? 1_555 SI LX FIL 1 ? ? 1_655 1.99 
492 1 O   LX FIL 1   ? ? 1_555 SI LX FIL 1 ? ? 1_455 1.99 
493 1 OG  E  SER 155 ? ? 1_555 SI LX FIL 1 ? ? 1_556 1.99 
494 1 O   LX FIL 1   ? ? 1_555 SI LX FIL 1 ? ? 1_655 1.99 
495 1 OD2 E  ASP 154 ? ? 1_555 O  LX FIL 1 ? ? 1_556 1.99 
496 1 O   D  GLY 94  ? ? 1_555 SI LX FIL 1 ? ? 1_655 1.99 
497 1 O   LX FIL 1   ? ? 1_555 O  LX FIL 1 ? ? 1_655 1.99 
498 1 CB  E  PRO 3   ? ? 1_555 O  LX FIL 1 ? ? 1_655 2.00 
499 1 O   LX FIL 1   ? ? 1_555 SI LX FIL 1 ? ? 1_455 2.00 
500 1 O   LX FIL 1   ? ? 1_555 SI LX FIL 1 ? ? 1_545 2.00 
501 1 O   LX FIL 1   ? ? 1_555 SI LX FIL 1 ? ? 1_545 2.00 
502 1 O   LX FIL 1   ? ? 1_555 O  LX FIL 1 ? ? 1_545 2.00 
503 1 SI  LX FIL 1   ? ? 1_555 SI LX FIL 1 ? ? 1_545 2.00 
504 1 SI  LX FIL 1   ? ? 1_555 SI LX FIL 1 ? ? 1_545 2.00 
505 1 CB  B  GLU 179 ? ? 1_555 O  LX FIL 1 ? ? 1_554 2.00 
506 1 O   LX FIL 1   ? ? 1_555 SI LX FIL 1 ? ? 1_545 2.00 
507 1 O   LX FIL 1   ? ? 1_555 SI LX FIL 1 ? ? 1_455 2.00 
508 1 O   LX FIL 1   ? ? 1_555 O  LX FIL 1 ? ? 1_565 2.00 
509 1 O   LX FIL 1   ? ? 1_555 O  LX FIL 1 ? ? 1_565 2.00 
510 1 O   E  TRP 181 ? ? 1_555 SI LX FIL 1 ? ? 1_556 2.00 
511 1 CE2 E  TRP 191 ? ? 1_555 O  LX FIL 1 ? ? 1_556 2.00 
512 1 O   LX FIL 1   ? ? 1_555 SI LX FIL 1 ? ? 1_565 2.00 
513 1 O   LX FIL 1   ? ? 1_555 SI LX FIL 1 ? ? 1_565 2.00 
514 1 O   LX FIL 1   ? ? 1_555 SI LX FIL 1 ? ? 1_455 2.01 
515 1 O   LX FIL 1   ? ? 1_555 SI LX FIL 1 ? ? 1_445 2.01 
516 1 O   LX FIL 1   ? ? 1_555 SI LX FIL 1 ? ? 1_445 2.01 
517 1 O   LX FIL 1   ? ? 1_555 O  LX FIL 1 ? ? 1_545 2.01 
518 1 O   LX FIL 1   ? ? 1_555 SI LX FIL 1 ? ? 1_455 2.01 
519 1 O   LX FIL 1   ? ? 1_555 SI LX FIL 1 ? ? 1_455 2.01 
520 1 NH2 E  ARG 146 ? ? 1_555 O  LX FIL 1 ? ? 1_556 2.01 
521 1 CG2 E  VAL 197 ? ? 1_555 SI LX FIL 1 ? ? 1_556 2.02 
522 1 CG  D  LYS 95  ? ? 1_555 O  LX FIL 1 ? ? 1_655 2.02 
523 1 SI  LX FIL 1   ? ? 1_555 SI LX FIL 1 ? ? 1_545 2.02 
524 1 CH2 B  TRP 187 ? ? 1_555 O  LX FIL 1 ? ? 1_554 2.02 
525 1 N   B  ARG 201 ? ? 1_555 O  LX FIL 1 ? ? 1_554 2.02 
526 1 O   LX FIL 1   ? ? 1_555 SI LX FIL 1 ? ? 1_545 2.02 
527 1 O   LX FIL 1   ? ? 1_555 SI LX FIL 1 ? ? 1_545 2.02 
528 1 O   E  GLU 4   ? ? 1_555 O  LX FIL 1 ? ? 1_556 2.02 
529 1 CA  B  ARG 201 ? ? 1_555 O  LX FIL 1 ? ? 1_554 2.02 
530 1 O   LX FIL 1   ? ? 1_555 O  LX FIL 1 ? ? 1_655 2.03 
531 1 CD  C  PRO 91  ? ? 1_555 SI LX FIL 1 ? ? 1_565 2.03 
532 1 CB  E  LYS 45  ? ? 1_555 O  LX FIL 1 ? ? 1_655 2.03 
533 1 O   LX FIL 1   ? ? 1_555 SI LX FIL 1 ? ? 1_455 2.03 
534 1 O   LX FIL 1   ? ? 1_555 SI LX FIL 1 ? ? 1_455 2.03 
535 1 CD  C  PRO 3   ? ? 1_555 O  LX FIL 1 ? ? 1_455 2.03 
536 1 O   LX FIL 1   ? ? 1_555 O  LX FIL 1 ? ? 1_565 2.03 
537 1 O   LX FIL 1   ? ? 1_555 SI LX FIL 1 ? ? 1_545 2.03 
538 1 NH2 E  ARG 201 ? ? 1_555 SI LX FIL 1 ? ? 1_556 2.03 
539 1 O   LX FIL 1   ? ? 1_555 O  LX FIL 1 ? ? 1_445 2.03 
540 1 O   LX FIL 1   ? ? 1_555 O  LX FIL 1 ? ? 1_445 2.03 
541 1 CA  B  ALA 13  ? ? 1_555 O  LX FIL 1 ? ? 1_565 2.04 
542 1 O   LX FIL 1   ? ? 1_555 O  LX FIL 1 ? ? 1_655 2.04 
543 1 O   LX FIL 1   ? ? 1_555 SI LX FIL 1 ? ? 1_655 2.04 
544 1 O   LX FIL 1   ? ? 1_555 O  LX FIL 1 ? ? 1_655 2.04 
545 1 O   LX FIL 1   ? ? 1_555 O  LX FIL 1 ? ? 1_655 2.04 
546 1 CD  E  PRO 3   ? ? 1_555 O  LX FIL 1 ? ? 1_655 2.04 
547 1 CA  A  GLY 94  ? ? 1_555 O  LX FIL 1 ? ? 1_545 2.04 
548 1 OH  E  TYR 204 ? ? 1_555 O  LX FIL 1 ? ? 1_545 2.04 
549 1 O   LX FIL 1   ? ? 1_555 SI LX FIL 1 ? ? 1_455 2.04 
550 1 O   LX FIL 1   ? ? 1_555 SI LX FIL 1 ? ? 1_455 2.04 
551 1 O   LX FIL 1   ? ? 1_555 SI LX FIL 1 ? ? 1_455 2.04 
552 1 O   C  PRO 3   ? ? 1_555 O  LX FIL 1 ? ? 1_455 2.04 
553 1 OD2 E  ASP 7   ? ? 1_555 O  LX FIL 1 ? ? 1_556 2.04 
554 1 O   E  VAL 6   ? ? 1_555 O  LX FIL 1 ? ? 1_556 2.04 
555 1 CG  A  PRO 91  ? ? 1_555 O  LX FIL 1 ? ? 1_545 2.05 
556 1 O   LX FIL 1   ? ? 1_555 SI LX FIL 1 ? ? 1_655 2.05 
557 1 O   LX FIL 1   ? ? 1_555 O  LX FIL 1 ? ? 1_545 2.05 
558 1 O   LX FIL 1   ? ? 1_555 O  LX FIL 1 ? ? 1_545 2.05 
559 1 CB  E  THR 5   ? ? 1_555 O  LX FIL 1 ? ? 1_556 2.05 
560 1 CD1 C  LEU 41  ? ? 1_555 O  LX FIL 1 ? ? 1_455 2.05 
561 1 NH2 B  ARG 146 ? ? 1_555 O  LX FIL 1 ? ? 1_554 2.05 
562 1 O   LX FIL 1   ? ? 1_555 O  LX FIL 1 ? ? 1_565 2.05 
563 1 CB  B  ASP 7   ? ? 1_555 O  LX FIL 1 ? ? 1_554 2.05 
564 1 CA  B  TYR 148 ? ? 1_555 SI LX FIL 1 ? ? 1_554 2.05 
565 1 O   LX FIL 1   ? ? 1_555 O  LX FIL 1 ? ? 1_545 2.05 
566 1 O   LX FIL 1   ? ? 1_555 O  LX FIL 1 ? ? 1_545 2.05 
567 1 CB  F  THR 100 ? ? 1_555 O  LX FIL 1 ? ? 1_455 2.06 
568 1 O   LX FIL 1   ? ? 1_555 O  LX FIL 1 ? ? 1_545 2.06 
569 1 O   LX FIL 1   ? ? 1_555 SI LX FIL 1 ? ? 1_545 2.06 
570 1 O   LX FIL 1   ? ? 1_555 SI LX FIL 1 ? ? 1_545 2.06 
571 1 O   LX FIL 1   ? ? 1_555 SI LX FIL 1 ? ? 1_545 2.06 
572 1 O   LX FIL 1   ? ? 1_555 SI LX FIL 1 ? ? 1_545 2.06 
573 1 O   LX FIL 1   ? ? 1_555 O  LX FIL 1 ? ? 1_545 2.06 
574 1 O   LX FIL 1   ? ? 1_555 SI LX FIL 1 ? ? 1_655 2.06 
575 1 O   LX FIL 1   ? ? 1_555 SI LX FIL 1 ? ? 1_545 2.06 
576 1 O   LX FIL 1   ? ? 1_555 SI LX FIL 1 ? ? 1_545 2.06 
577 1 CG  E  TYR 148 ? ? 1_555 O  LX FIL 1 ? ? 1_556 2.06 
578 1 O   LX FIL 1   ? ? 1_555 SI LX FIL 1 ? ? 1_565 2.06 
579 1 O   LX FIL 1   ? ? 1_555 SI LX FIL 1 ? ? 1_455 2.06 
580 1 O   LX FIL 1   ? ? 1_555 SI LX FIL 1 ? ? 1_455 2.06 
581 1 CD2 E  TYR 148 ? ? 1_555 O  LX FIL 1 ? ? 1_556 2.06 
582 1 O   LX FIL 1   ? ? 1_555 SI LX FIL 1 ? ? 1_455 2.06 
583 1 N   E  THR 5   ? ? 1_555 SI LX FIL 1 ? ? 1_655 2.06 
584 1 O   LX FIL 1   ? ? 1_555 O  LX FIL 1 ? ? 1_655 2.06 
585 1 O   LX FIL 1   ? ? 1_555 O  LX FIL 1 ? ? 1_655 2.06 
586 1 O   LX FIL 1   ? ? 1_555 SI LX FIL 1 ? ? 1_545 2.06 
587 1 SI  LX FIL 1   ? ? 1_555 SI LX FIL 1 ? ? 1_645 2.06 
588 1 CB  E  TYR 180 ? ? 1_555 O  LX FIL 1 ? ? 1_556 2.06 
589 1 CB  C  CYS 23  ? ? 1_555 SI LX FIL 1 ? ? 1_565 2.06 
590 1 O   E  SER 150 ? ? 1_555 O  LX FIL 1 ? ? 1_556 2.07 
591 1 O   LX FIL 1   ? ? 1_555 SI LX FIL 1 ? ? 1_456 2.07 
592 1 O   LX FIL 1   ? ? 1_555 O  LX FIL 1 ? ? 1_655 2.07 
593 1 NH2 B  ARG 9   ? ? 1_555 O  LX FIL 1 ? ? 1_554 2.07 
594 1 O   LX FIL 1   ? ? 1_555 SI LX FIL 1 ? ? 1_655 2.07 
595 1 O   E  LYS 198 ? ? 1_555 SI LX FIL 1 ? ? 1_556 2.07 
596 1 OG1 C  THR 5   ? ? 1_555 O  LX FIL 1 ? ? 1_455 2.07 
597 1 CD1 E  PHE 145 ? ? 1_555 SI LX FIL 1 ? ? 1_556 2.07 
598 1 O   LX FIL 1   ? ? 1_555 SI LX FIL 1 ? ? 1_545 2.07 
599 1 O   LX FIL 1   ? ? 1_555 O  LX FIL 1 ? ? 1_545 2.07 
600 1 O   LX FIL 1   ? ? 1_555 O  LX FIL 1 ? ? 1_545 2.07 
601 1 OG  A  SER 97  ? ? 1_555 O  LX FIL 1 ? ? 1_545 2.07 
602 1 O   LX FIL 1   ? ? 1_555 SI LX FIL 1 ? ? 1_565 2.07 
603 1 OH  B  TYR 148 ? ? 1_555 SI LX FIL 1 ? ? 1_554 2.08 
604 1 O   LX FIL 1   ? ? 1_555 O  LX FIL 1 ? ? 1_545 2.08 
605 1 CB  B  GLU 4   ? ? 1_555 O  LX FIL 1 ? ? 1_564 2.08 
606 1 NZ  B  LYS 203 ? ? 1_555 O  LX FIL 1 ? ? 1_554 2.08 
607 1 O   LX FIL 1   ? ? 1_555 O  LX FIL 1 ? ? 1_545 2.08 
608 1 O   E  ASP 154 ? ? 1_555 O  LX FIL 1 ? ? 1_556 2.08 
609 1 O   LX FIL 1   ? ? 1_555 O  LX FIL 1 ? ? 1_655 2.08 
610 1 O   LX FIL 1   ? ? 1_555 O  LX FIL 1 ? ? 1_545 2.08 
611 1 O   LX FIL 1   ? ? 1_555 SI LX FIL 1 ? ? 1_545 2.08 
612 1 O   LX FIL 1   ? ? 1_555 O  LX FIL 1 ? ? 1_545 2.08 
613 1 CB  B  ILE 174 ? ? 1_555 O  LX FIL 1 ? ? 1_554 2.08 
614 1 O   LX FIL 1   ? ? 1_555 SI LX FIL 1 ? ? 1_655 2.08 
615 1 O   LX FIL 1   ? ? 1_555 O  LX FIL 1 ? ? 1_544 2.08 
616 1 O   LX FIL 1   ? ? 1_555 SI LX FIL 1 ? ? 1_455 2.08 
617 1 O   LX FIL 1   ? ? 1_555 SI LX FIL 1 ? ? 1_455 2.08 
618 1 O   LX FIL 1   ? ? 1_555 SI LX FIL 1 ? ? 1_655 2.08 
619 1 CD2 E  TYR 153 ? ? 1_555 O  LX FIL 1 ? ? 1_556 2.08 
620 1 O   LX FIL 1   ? ? 1_555 SI LX FIL 1 ? ? 1_545 2.08 
621 1 O   LX FIL 1   ? ? 1_555 SI LX FIL 1 ? ? 1_545 2.08 
622 1 O   LX FIL 1   ? ? 1_555 O  LX FIL 1 ? ? 1_545 2.08 
623 1 O   LX FIL 1   ? ? 1_555 SI LX FIL 1 ? ? 1_565 2.08 
624 1 CB  C  LYS 67  ? ? 1_555 SI LX FIL 1 ? ? 1_565 2.08 
625 1 O   F  SER 89  ? ? 1_555 O  LX FIL 1 ? ? 1_455 2.08 
626 1 O   LX FIL 1   ? ? 1_555 SI LX FIL 1 ? ? 1_545 2.09 
627 1 O   LX FIL 1   ? ? 1_555 SI LX FIL 1 ? ? 1_565 2.09 
628 1 O   E  VAL 152 ? ? 1_555 O  LX FIL 1 ? ? 1_556 2.09 
629 1 CE1 B  TYR 148 ? ? 1_555 SI LX FIL 1 ? ? 1_554 2.09 
630 1 O   LX FIL 1   ? ? 1_555 O  LX FIL 1 ? ? 1_655 2.09 
631 1 O   LX FIL 1   ? ? 1_555 O  LX FIL 1 ? ? 1_655 2.09 
632 1 SI  LX FIL 1   ? ? 1_555 SI LX FIL 1 ? ? 1_545 2.09 
633 1 SI  LX FIL 1   ? ? 1_555 SI LX FIL 1 ? ? 1_545 2.09 
634 1 O   B  PHE 147 ? ? 1_555 SI LX FIL 1 ? ? 1_554 2.09 
635 1 CZ  B  PHE 147 ? ? 1_555 SI LX FIL 1 ? ? 1_554 2.09 
636 1 O   LX FIL 1   ? ? 1_555 SI LX FIL 1 ? ? 1_565 2.09 
637 1 O   LX FIL 1   ? ? 1_555 SI LX FIL 1 ? ? 1_545 2.09 
638 1 O   LX FIL 1   ? ? 1_555 SI LX FIL 1 ? ? 1_545 2.09 
639 1 O   E  PHE 147 ? ? 1_555 SI LX FIL 1 ? ? 1_556 2.09 
640 1 O   LX FIL 1   ? ? 1_555 SI LX FIL 1 ? ? 1_655 2.10 
641 1 SI  LX FIL 1   ? ? 1_555 SI LX FIL 1 ? ? 1_545 2.10 
642 1 O   LX FIL 1   ? ? 1_555 SI LX FIL 1 ? ? 1_455 2.10 
643 1 O   LX FIL 1   ? ? 1_555 O  LX FIL 1 ? ? 1_655 2.10 
644 1 O   LX FIL 1   ? ? 1_555 O  LX FIL 1 ? ? 1_655 2.10 
645 1 O   LX FIL 1   ? ? 1_555 SI LX FIL 1 ? ? 1_455 2.10 
646 1 O   LX FIL 1   ? ? 1_555 SI LX FIL 1 ? ? 1_455 2.10 
647 1 O   B  TYR 149 ? ? 1_555 O  LX FIL 1 ? ? 1_554 2.10 
648 1 OG1 E  THR 5   ? ? 1_555 O  LX FIL 1 ? ? 1_556 2.10 
649 1 OE1 E  GLN 206 ? ? 1_555 O  LX FIL 1 ? ? 1_556 2.10 
650 1 CD  C  PRO 3   ? ? 1_555 O  LX FIL 1 ? ? 1_455 2.10 
651 1 N   D  PRO 3   ? ? 1_555 O  LX FIL 1 ? ? 1_545 2.10 
652 1 O   C  GLY 94  ? ? 1_555 SI LX FIL 1 ? ? 1_565 2.10 
653 1 CD  C  PRO 91  ? ? 1_555 O  LX FIL 1 ? ? 1_565 2.10 
654 1 CG2 B  ILE 17  ? ? 1_555 SI LX FIL 1 ? ? 1_554 2.10 
655 1 O   LX FIL 1   ? ? 1_555 SI LX FIL 1 ? ? 1_655 2.10 
656 1 O   LX FIL 1   ? ? 1_555 SI LX FIL 1 ? ? 1_655 2.10 
657 1 SI  LX FIL 1   ? ? 1_555 SI LX FIL 1 ? ? 1_545 2.11 
658 1 O   LX FIL 1   ? ? 1_555 O  LX FIL 1 ? ? 1_655 2.11 
659 1 O   LX FIL 1   ? ? 1_555 O  LX FIL 1 ? ? 1_655 2.11 
660 1 SI  LX FIL 1   ? ? 1_555 SI LX FIL 1 ? ? 1_545 2.11 
661 1 O   LX FIL 1   ? ? 1_555 O  LX FIL 1 ? ? 1_655 2.11 
662 1 O   LX FIL 1   ? ? 1_555 O  LX FIL 1 ? ? 1_655 2.11 
663 1 O   LX FIL 1   ? ? 1_555 O  LX FIL 1 ? ? 1_545 2.11 
664 1 O   LX FIL 1   ? ? 1_555 O  LX FIL 1 ? ? 1_545 2.11 
665 1 CB  B  ALA 129 ? ? 1_555 O  LX FIL 1 ? ? 1_565 2.11 
666 1 C   B  TYR 148 ? ? 1_555 SI LX FIL 1 ? ? 1_554 2.11 
667 1 O   LX FIL 1   ? ? 1_555 SI LX FIL 1 ? ? 1_545 2.11 
668 1 O   D  GLY 37  ? ? 1_555 O  LX FIL 1 ? ? 1_545 2.11 
669 1 O   B  ARG 157 ? ? 1_555 O  LX FIL 1 ? ? 1_554 2.11 
670 1 CA  E  TYR 149 ? ? 1_555 O  LX FIL 1 ? ? 1_556 2.11 
671 1 CG  E  ASP 154 ? ? 1_555 O  LX FIL 1 ? ? 1_556 2.12 
672 1 O   LX FIL 1   ? ? 1_555 SI LX FIL 1 ? ? 1_565 2.12 
673 1 OH  A  TYR 204 ? ? 1_555 O  LX FIL 1 ? ? 1_655 2.12 
674 1 CB  D  LYS 11  ? ? 1_555 O  LX FIL 1 ? ? 1_545 2.12 
675 1 O   LX FIL 1   ? ? 1_555 SI LX FIL 1 ? ? 1_455 2.12 
676 1 O   LX FIL 1   ? ? 1_555 O  LX FIL 1 ? ? 1_655 2.12 
677 1 O   LX FIL 1   ? ? 1_555 SI LX FIL 1 ? ? 1_655 2.12 
678 1 O   LX FIL 1   ? ? 1_555 SI LX FIL 1 ? ? 1_655 2.12 
679 1 O   LX FIL 1   ? ? 1_555 SI LX FIL 1 ? ? 1_655 2.12 
680 1 O   LX FIL 1   ? ? 1_555 SI LX FIL 1 ? ? 1_655 2.12 
681 1 CG1 C  VAL 6   ? ? 1_555 SI LX FIL 1 ? ? 1_455 2.12 
682 1 O   LX FIL 1   ? ? 1_555 SI LX FIL 1 ? ? 1_565 2.12 
683 1 CD2 E  TYR 148 ? ? 1_555 SI LX FIL 1 ? ? 1_556 2.12 
684 1 O   LX FIL 1   ? ? 1_555 SI LX FIL 1 ? ? 1_565 2.12 
685 1 O   LX FIL 1   ? ? 1_555 O  LX FIL 1 ? ? 1_545 2.12 
686 1 O   LX FIL 1   ? ? 1_555 O  LX FIL 1 ? ? 1_545 2.12 
687 1 O   LX FIL 1   ? ? 1_555 O  LX FIL 1 ? ? 1_565 2.13 
688 1 CB  E  GLU 193 ? ? 1_555 O  LX FIL 1 ? ? 1_556 2.13 
689 1 O   E  PHE 147 ? ? 1_555 O  LX FIL 1 ? ? 1_556 2.13 
690 1 O   E  PRO 3   ? ? 1_555 SI LX FIL 1 ? ? 1_655 2.13 
691 1 O   LX FIL 1   ? ? 1_555 O  LX FIL 1 ? ? 1_655 2.13 
692 1 O   LX FIL 1   ? ? 1_555 O  LX FIL 1 ? ? 1_655 2.13 
693 1 CB  A  PRO 91  ? ? 1_555 SI LX FIL 1 ? ? 1_545 2.13 
694 1 OH  B  TYR 172 ? ? 1_555 O  LX FIL 1 ? ? 1_565 2.13 
695 1 NZ  B  LYS 11  ? ? 1_555 O  LX FIL 1 ? ? 1_565 2.13 
696 1 N   B  MET 199 ? ? 1_555 SI LX FIL 1 ? ? 1_554 2.13 
697 1 O   LX FIL 1   ? ? 1_555 SI LX FIL 1 ? ? 1_565 2.13 
698 1 O   LX FIL 1   ? ? 1_555 O  LX FIL 1 ? ? 1_545 2.13 
699 1 O   LX FIL 1   ? ? 1_555 O  LX FIL 1 ? ? 1_545 2.13 
700 1 O   C  ASP 7   ? ? 1_555 O  LX FIL 1 ? ? 1_455 2.14 
701 1 O   D  LYS 95  ? ? 1_555 O  LX FIL 1 ? ? 1_655 2.14 
702 1 O   LX FIL 1   ? ? 1_555 O  LX FIL 1 ? ? 1_655 2.14 
703 1 CD2 E  TYR 180 ? ? 1_555 SI LX FIL 1 ? ? 1_556 2.14 
704 1 C   E  PRO 3   ? ? 1_555 O  LX FIL 1 ? ? 1_655 2.14 
705 1 CB  C  PRO 91  ? ? 1_555 O  LX FIL 1 ? ? 1_565 2.14 
706 1 N   E  PRO 3   ? ? 1_555 SI LX FIL 1 ? ? 1_655 2.14 
707 1 N   C  PRO 3   ? ? 1_555 O  LX FIL 1 ? ? 1_455 2.14 
708 1 CD1 E  TYR 148 ? ? 1_555 O  LX FIL 1 ? ? 1_556 2.14 
709 1 O   LX FIL 1   ? ? 1_555 O  LX FIL 1 ? ? 1_545 2.14 
710 1 CB  D  PRO 91  ? ? 1_555 O  LX FIL 1 ? ? 1_655 2.14 
711 1 O   LX FIL 1   ? ? 1_555 SI LX FIL 1 ? ? 1_565 2.14 
712 1 O   LX FIL 1   ? ? 1_555 SI LX FIL 1 ? ? 1_565 2.14 
713 1 CE  B  LYS 203 ? ? 1_555 O  LX FIL 1 ? ? 1_554 2.15 
714 1 N   E  GLU 4   ? ? 1_555 O  LX FIL 1 ? ? 1_655 2.15 
715 1 CG2 E  VAL 197 ? ? 1_555 SI LX FIL 1 ? ? 1_556 2.15 
716 1 CD1 B  TRP 191 ? ? 1_555 SI LX FIL 1 ? ? 1_554 2.15 
717 1 CB  D  LYS 45  ? ? 1_555 O  LX FIL 1 ? ? 1_545 2.15 
718 1 CB  E  TYR 149 ? ? 1_555 O  LX FIL 1 ? ? 1_556 2.15 
719 1 CA  D  ALA 13  ? ? 1_555 O  LX FIL 1 ? ? 1_545 2.15 
720 1 O   LX FIL 1   ? ? 1_555 O  LX FIL 1 ? ? 1_545 2.15 
721 1 O   E  LYS 45  ? ? 1_555 O  LX FIL 1 ? ? 1_655 2.15 
722 1 NE  E  ARG 146 ? ? 1_555 O  LX FIL 1 ? ? 1_556 2.15 
723 1 SI  LX FIL 1   ? ? 1_555 SI LX FIL 1 ? ? 1_655 2.16 
724 1 O   LX FIL 1   ? ? 1_555 SI LX FIL 1 ? ? 1_455 2.16 
725 1 CA  D  GLU 4   ? ? 1_555 SI LX FIL 1 ? ? 1_545 2.16 
726 1 O   LX FIL 1   ? ? 1_555 O  LX FIL 1 ? ? 1_655 2.16 
727 1 O   LX FIL 1   ? ? 1_555 O  LX FIL 1 ? ? 1_655 2.16 
728 1 CA  C  LEU 46  ? ? 1_555 SI LX FIL 1 ? ? 1_455 2.16 
729 1 CB  E  GLN 206 ? ? 1_555 O  LX FIL 1 ? ? 1_556 2.16 
730 1 O   LX FIL 1   ? ? 1_555 SI LX FIL 1 ? ? 1_565 2.16 
731 1 O   LX FIL 1   ? ? 1_555 SI LX FIL 1 ? ? 1_565 2.16 
732 1 O   B  LEU 41  ? ? 1_555 O  LX FIL 1 ? ? 1_565 2.16 
733 1 O   LX FIL 1   ? ? 1_555 SI LX FIL 1 ? ? 1_655 2.16 
734 1 O   LX FIL 1   ? ? 1_555 SI LX FIL 1 ? ? 1_455 2.16 
735 1 CB  D  ALA 40  ? ? 1_555 O  LX FIL 1 ? ? 1_545 2.16 
736 1 CG  B  MET 199 ? ? 1_555 O  LX FIL 1 ? ? 1_554 2.16 
737 1 O   LX FIL 1   ? ? 1_555 SI LX FIL 1 ? ? 1_565 2.17 
738 1 CB  C  CYS 66  ? ? 1_555 O  LX FIL 1 ? ? 1_565 2.17 
739 1 O   B  ASN 202 ? ? 1_555 O  LX FIL 1 ? ? 1_554 2.17 
740 1 N   D  ALA 13  ? ? 1_555 O  LX FIL 1 ? ? 1_545 2.17 
741 1 C   D  ASN 39  ? ? 1_555 SI LX FIL 1 ? ? 1_545 2.17 
742 1 NE2 D  GLN 52  ? ? 1_555 SI LX FIL 1 ? ? 1_655 2.17 
743 1 O   LX FIL 1   ? ? 1_555 O  LX FIL 1 ? ? 1_655 2.17 
744 1 O   LX FIL 1   ? ? 1_555 O  LX FIL 1 ? ? 1_655 2.17 
745 1 O   LX FIL 1   ? ? 1_555 SI LX FIL 1 ? ? 1_455 2.17 
746 1 CZ3 E  TRP 191 ? ? 1_555 O  LX FIL 1 ? ? 1_556 2.17 
747 1 O   LX FIL 1   ? ? 1_555 O  LX FIL 1 ? ? 1_655 2.17 
748 1 O   LX FIL 1   ? ? 1_555 O  LX FIL 1 ? ? 1_545 2.17 
749 1 O   E  GLY 188 ? ? 1_555 O  LX FIL 1 ? ? 1_556 2.17 
750 1 O   LX FIL 1   ? ? 1_555 O  LX FIL 1 ? ? 1_545 2.17 
751 1 CG  E  TYR 180 ? ? 1_555 SI LX FIL 1 ? ? 1_556 2.17 
752 1 O   LX FIL 1   ? ? 1_555 SI LX FIL 1 ? ? 1_565 2.17 
753 1 O   LX FIL 1   ? ? 1_555 SI LX FIL 1 ? ? 1_565 2.17 
754 1 CB  C  ALA 13  ? ? 1_555 O  LX FIL 1 ? ? 1_455 2.17 
755 1 O   LX FIL 1   ? ? 1_555 O  LX FIL 1 ? ? 1_565 2.18 
756 1 N   E  TRP 187 ? ? 1_555 SI LX FIL 1 ? ? 1_556 2.18 
757 1 O   LX FIL 1   ? ? 1_555 SI LX FIL 1 ? ? 1_565 2.18 
758 1 O   LX FIL 1   ? ? 1_555 SI LX FIL 1 ? ? 1_455 2.18 
759 1 O   LX FIL 1   ? ? 1_555 SI LX FIL 1 ? ? 1_655 2.18 
760 1 CD  D  GLN 52  ? ? 1_555 SI LX FIL 1 ? ? 1_655 2.18 
761 1 O   LX FIL 1   ? ? 1_555 SI LX FIL 1 ? ? 1_455 2.18 
762 1 O   LX FIL 1   ? ? 1_555 SI LX FIL 1 ? ? 1_655 2.18 
763 1 O   B  LYS 11  ? ? 1_555 O  LX FIL 1 ? ? 1_565 2.18 
764 1 O   LX FIL 1   ? ? 1_555 O  LX FIL 1 ? ? 1_655 2.18 
765 1 O   LX FIL 1   ? ? 1_555 SI LX FIL 1 ? ? 1_655 2.18 
766 1 O   LX FIL 1   ? ? 1_555 O  LX FIL 1 ? ? 1_655 2.18 
767 1 CD  C  PRO 91  ? ? 1_555 O  LX FIL 1 ? ? 1_565 2.18 
768 1 CB  B  SER 156 ? ? 1_555 O  LX FIL 1 ? ? 1_554 2.18 
769 1 N   D  ALA 40  ? ? 1_555 SI LX FIL 1 ? ? 1_545 2.19 
770 1 O   C  SER 89  ? ? 1_555 O  LX FIL 1 ? ? 1_565 2.19 
771 1 O   LX FIL 1   ? ? 1_555 O  LX FIL 1 ? ? 1_545 2.19 
772 1 O   LX FIL 1   ? ? 1_555 O  LX FIL 1 ? ? 1_655 2.19 
773 1 O   LX FIL 1   ? ? 1_555 SI LX FIL 1 ? ? 1_545 2.19 
774 1 CB  E  TYR 153 ? ? 1_555 O  LX FIL 1 ? ? 1_556 2.19 
775 1 CB  D  GLU 4   ? ? 1_555 O  LX FIL 1 ? ? 1_545 2.19 
776 1 O   LX FIL 1   ? ? 1_555 SI LX FIL 1 ? ? 1_455 2.19 
777 1 O   LX FIL 1   ? ? 1_555 SI LX FIL 1 ? ? 1_655 2.19 
778 1 O   LX FIL 1   ? ? 1_555 SI LX FIL 1 ? ? 1_655 2.19 
779 1 O   D  ASN 39  ? ? 1_555 SI LX FIL 1 ? ? 1_545 2.19 
# 
loop_
_pdbx_validate_torsion.id 
_pdbx_validate_torsion.PDB_model_num 
_pdbx_validate_torsion.auth_comp_id 
_pdbx_validate_torsion.auth_asym_id 
_pdbx_validate_torsion.auth_seq_id 
_pdbx_validate_torsion.PDB_ins_code 
_pdbx_validate_torsion.label_alt_id 
_pdbx_validate_torsion.phi 
_pdbx_validate_torsion.psi 
1  1 ARG A 106 ? ? -59.91  106.30 
2  1 ASP A 154 ? ? -150.75 84.16  
3  1 SER A 161 ? ? -140.74 -47.06 
4  1 LEU A 194 ? ? 77.34   31.54  
5  1 LYS A 203 ? ? -103.56 56.35  
6  1 ARG B 106 ? ? -59.96  106.32 
7  1 ASP B 154 ? ? -150.75 84.15  
8  1 SER B 161 ? ? -140.81 -47.04 
9  1 LEU B 194 ? ? 77.34   31.52  
10 1 LYS B 203 ? ? -103.56 56.31  
11 1 ARG C 106 ? ? -59.91  106.26 
12 1 ASP C 154 ? ? -150.75 84.16  
13 1 SER C 161 ? ? -140.74 -47.06 
14 1 LEU C 194 ? ? 77.38   31.47  
15 1 LYS C 203 ? ? -103.56 56.35  
16 1 ARG D 106 ? ? -59.96  106.32 
17 1 ASP D 154 ? ? -150.75 84.15  
18 1 SER D 161 ? ? -140.81 -47.04 
19 1 LEU D 194 ? ? 77.34   31.52  
20 1 LYS D 203 ? ? -103.56 56.31  
21 1 ARG E 106 ? ? -59.92  106.32 
22 1 ASP E 154 ? ? -150.73 84.15  
23 1 SER E 161 ? ? -140.80 -47.00 
24 1 LEU E 194 ? ? 77.30   31.52  
25 1 LYS E 203 ? ? -103.55 56.32  
26 1 ARG F 106 ? ? -59.92  106.36 
27 1 ASP F 154 ? ? -150.73 84.15  
28 1 SER F 161 ? ? -140.80 -47.00 
29 1 LEU F 194 ? ? 77.29   31.56  
30 1 LYS F 203 ? ? -103.55 56.32  
# 
loop_
_pdbx_validate_main_chain_plane.id 
_pdbx_validate_main_chain_plane.PDB_model_num 
_pdbx_validate_main_chain_plane.auth_comp_id 
_pdbx_validate_main_chain_plane.auth_asym_id 
_pdbx_validate_main_chain_plane.auth_seq_id 
_pdbx_validate_main_chain_plane.PDB_ins_code 
_pdbx_validate_main_chain_plane.label_alt_id 
_pdbx_validate_main_chain_plane.improper_torsion_angle 
1 1 LEU A 194 ? ? 12.81 
2 1 LEU B 194 ? ? 12.84 
3 1 LEU C 194 ? ? 12.88 
4 1 LEU D 194 ? ? 12.84 
5 1 LEU E 194 ? ? 12.87 
6 1 LEU F 194 ? ? 12.82 
# 
loop_
_pdbx_validate_polymer_linkage.id 
_pdbx_validate_polymer_linkage.PDB_model_num 
_pdbx_validate_polymer_linkage.auth_atom_id_1 
_pdbx_validate_polymer_linkage.auth_asym_id_1 
_pdbx_validate_polymer_linkage.auth_comp_id_1 
_pdbx_validate_polymer_linkage.auth_seq_id_1 
_pdbx_validate_polymer_linkage.PDB_ins_code_1 
_pdbx_validate_polymer_linkage.label_alt_id_1 
_pdbx_validate_polymer_linkage.auth_atom_id_2 
_pdbx_validate_polymer_linkage.auth_asym_id_2 
_pdbx_validate_polymer_linkage.auth_comp_id_2 
_pdbx_validate_polymer_linkage.auth_seq_id_2 
_pdbx_validate_polymer_linkage.PDB_ins_code_2 
_pdbx_validate_polymer_linkage.label_alt_id_2 
_pdbx_validate_polymer_linkage.dist 
1 1 C A ILE 174 ? ? N A GLU 179 ? ? 5.38 
2 1 C B ILE 174 ? ? N B GLU 179 ? ? 5.38 
3 1 C C ILE 174 ? ? N C GLU 179 ? ? 5.38 
4 1 C D ILE 174 ? ? N D GLU 179 ? ? 5.38 
5 1 C E ILE 174 ? ? N E GLU 179 ? ? 5.38 
6 1 C F ILE 174 ? ? N F GLU 179 ? ? 5.38 
# 
loop_
_pdbx_unobs_or_zero_occ_atoms.id 
_pdbx_unobs_or_zero_occ_atoms.PDB_model_num 
_pdbx_unobs_or_zero_occ_atoms.polymer_flag 
_pdbx_unobs_or_zero_occ_atoms.occupancy_flag 
_pdbx_unobs_or_zero_occ_atoms.auth_asym_id 
_pdbx_unobs_or_zero_occ_atoms.auth_comp_id 
_pdbx_unobs_or_zero_occ_atoms.auth_seq_id 
_pdbx_unobs_or_zero_occ_atoms.PDB_ins_code 
_pdbx_unobs_or_zero_occ_atoms.auth_atom_id 
_pdbx_unobs_or_zero_occ_atoms.label_alt_id 
_pdbx_unobs_or_zero_occ_atoms.label_asym_id 
_pdbx_unobs_or_zero_occ_atoms.label_comp_id 
_pdbx_unobs_or_zero_occ_atoms.label_seq_id 
_pdbx_unobs_or_zero_occ_atoms.label_atom_id 
1   1 Y 1 A  GLU 4   ? CG  ? A GLU 2   CG  
2   1 Y 1 A  GLU 4   ? CD  ? A GLU 2   CD  
3   1 Y 1 A  GLU 4   ? OE1 ? A GLU 2   OE1 
4   1 Y 1 A  GLU 4   ? OE2 ? A GLU 2   OE2 
5   1 Y 1 A  LYS 45  ? CG  ? A LYS 43  CG  
6   1 Y 1 A  LYS 45  ? CD  ? A LYS 43  CD  
7   1 Y 1 A  LYS 45  ? CE  ? A LYS 43  CE  
8   1 Y 1 A  LYS 45  ? NZ  ? A LYS 43  NZ  
9   1 Y 1 A  TYR 48  ? CG  ? A TYR 46  CG  
10  1 Y 1 A  TYR 48  ? CD1 ? A TYR 46  CD1 
11  1 Y 1 A  TYR 48  ? CD2 ? A TYR 46  CD2 
12  1 Y 1 A  TYR 48  ? CE1 ? A TYR 46  CE1 
13  1 Y 1 A  TYR 48  ? CE2 ? A TYR 46  CE2 
14  1 Y 1 A  TYR 48  ? CZ  ? A TYR 46  CZ  
15  1 Y 1 A  TYR 48  ? OH  ? A TYR 46  OH  
16  1 Y 1 A  LYS 67  ? CG  ? A LYS 65  CG  
17  1 Y 1 A  LYS 67  ? CD  ? A LYS 65  CD  
18  1 Y 1 A  LYS 67  ? CE  ? A LYS 65  CE  
19  1 Y 1 A  LYS 67  ? NZ  ? A LYS 65  NZ  
20  1 Y 1 A  TYR 72  ? CD1 ? A TYR 70  CD1 
21  1 Y 1 A  TYR 72  ? CD2 ? A TYR 70  CD2 
22  1 Y 1 A  TYR 72  ? CE1 ? A TYR 70  CE1 
23  1 Y 1 A  TYR 72  ? CE2 ? A TYR 70  CE2 
24  1 Y 1 A  TYR 72  ? CZ  ? A TYR 70  CZ  
25  1 Y 1 A  TYR 72  ? OH  ? A TYR 70  OH  
26  1 Y 1 A  GLU 82  ? CG  ? A GLU 80  CG  
27  1 Y 1 A  GLU 82  ? CD  ? A GLU 80  CD  
28  1 Y 1 A  GLU 82  ? OE1 ? A GLU 80  OE1 
29  1 Y 1 A  GLU 82  ? OE2 ? A GLU 80  OE2 
30  1 Y 1 A  ARG 93  ? CG  ? A ARG 91  CG  
31  1 Y 1 A  ARG 93  ? CD  ? A ARG 91  CD  
32  1 Y 1 A  ARG 93  ? NE  ? A ARG 91  NE  
33  1 Y 1 A  ARG 93  ? CZ  ? A ARG 91  CZ  
34  1 Y 1 A  ARG 93  ? NH1 ? A ARG 91  NH1 
35  1 Y 1 A  ARG 93  ? NH2 ? A ARG 91  NH2 
36  1 Y 1 A  LYS 95  ? CD  ? A LYS 93  CD  
37  1 Y 1 A  LYS 95  ? CE  ? A LYS 93  CE  
38  1 Y 1 A  LYS 95  ? NZ  ? A LYS 93  NZ  
39  1 Y 1 A  GLN 102 ? CG  ? A GLN 100 CG  
40  1 Y 1 A  GLN 102 ? CD  ? A GLN 100 CD  
41  1 Y 1 A  GLN 102 ? OE1 ? A GLN 100 OE1 
42  1 Y 1 A  GLN 102 ? NE2 ? A GLN 100 NE2 
43  1 Y 1 A  GLU 103 ? CG  ? A GLU 101 CG  
44  1 Y 1 A  GLU 103 ? CD  ? A GLU 101 CD  
45  1 Y 1 A  GLU 103 ? OE1 ? A GLU 101 OE1 
46  1 Y 1 A  GLU 103 ? OE2 ? A GLU 101 OE2 
47  1 Y 1 A  GLN 104 ? CG  ? A GLN 102 CG  
48  1 Y 1 A  GLN 104 ? CD  ? A GLN 102 CD  
49  1 Y 1 A  GLN 104 ? OE1 ? A GLN 102 OE1 
50  1 Y 1 A  GLN 104 ? NE2 ? A GLN 102 NE2 
51  1 Y 1 A  TYR 105 ? CD1 ? A TYR 103 CD1 
52  1 Y 1 A  TYR 105 ? CD2 ? A TYR 103 CD2 
53  1 Y 1 A  TYR 105 ? CE1 ? A TYR 103 CE1 
54  1 Y 1 A  TYR 105 ? CE2 ? A TYR 103 CE2 
55  1 Y 1 A  TYR 105 ? CZ  ? A TYR 103 CZ  
56  1 Y 1 A  TYR 105 ? OH  ? A TYR 103 OH  
57  1 Y 1 A  ARG 106 ? CD  ? A ARG 104 CD  
58  1 Y 1 A  ARG 106 ? NE  ? A ARG 104 NE  
59  1 Y 1 A  ARG 106 ? CZ  ? A ARG 104 CZ  
60  1 Y 1 A  ARG 106 ? NH1 ? A ARG 104 NH1 
61  1 Y 1 A  ARG 106 ? NH2 ? A ARG 104 NH2 
62  1 Y 1 A  GLN 115 ? CG  ? A GLN 113 CG  
63  1 Y 1 A  GLN 115 ? CD  ? A GLN 113 CD  
64  1 Y 1 A  GLN 115 ? OE1 ? A GLN 113 OE1 
65  1 Y 1 A  GLN 115 ? NE2 ? A GLN 113 NE2 
66  1 Y 1 A  ASN 117 ? CG  ? A ASN 115 CG  
67  1 Y 1 A  ASN 117 ? OD1 ? A ASN 115 OD1 
68  1 Y 1 A  ASN 117 ? ND2 ? A ASN 115 ND2 
69  1 Y 1 A  ASP 123 ? CG  ? A ASP 121 CG  
70  1 Y 1 A  ASP 123 ? OD1 ? A ASP 121 OD1 
71  1 Y 1 A  ASP 123 ? OD2 ? A ASP 121 OD2 
72  1 Y 1 A  GLU 125 ? CG  ? A GLU 123 CG  
73  1 Y 1 A  GLU 125 ? CD  ? A GLU 123 CD  
74  1 Y 1 A  GLU 125 ? OE1 ? A GLU 123 OE1 
75  1 Y 1 A  GLU 125 ? OE2 ? A GLU 123 OE2 
76  1 Y 1 A  ASN 130 ? CG  ? A ASN 128 CG  
77  1 Y 1 A  ASN 130 ? OD1 ? A ASN 128 OD1 
78  1 Y 1 A  ASN 130 ? ND2 ? A ASN 128 ND2 
79  1 Y 1 A  GLU 141 ? CB  ? A GLU 139 CB  
80  1 Y 1 A  GLU 141 ? CG  ? A GLU 139 CG  
81  1 Y 1 A  GLU 141 ? CD  ? A GLU 139 CD  
82  1 Y 1 A  GLU 141 ? OE1 ? A GLU 139 OE1 
83  1 Y 1 A  GLU 141 ? OE2 ? A GLU 139 OE2 
84  1 Y 1 A  TYR 149 ? CD1 ? A TYR 147 CD1 
85  1 Y 1 A  TYR 149 ? CD2 ? A TYR 147 CD2 
86  1 Y 1 A  TYR 149 ? CE1 ? A TYR 147 CE1 
87  1 Y 1 A  TYR 149 ? CE2 ? A TYR 147 CE2 
88  1 Y 1 A  TYR 149 ? CZ  ? A TYR 147 CZ  
89  1 Y 1 A  TYR 149 ? OH  ? A TYR 147 OH  
90  1 Y 1 A  ARG 157 ? CG  ? A ARG 155 CG  
91  1 Y 1 A  ARG 157 ? CD  ? A ARG 155 CD  
92  1 Y 1 A  ARG 157 ? NE  ? A ARG 155 NE  
93  1 Y 1 A  ARG 157 ? CZ  ? A ARG 155 CZ  
94  1 Y 1 A  ARG 157 ? NH1 ? A ARG 155 NH1 
95  1 Y 1 A  ARG 157 ? NH2 ? A ARG 155 NH2 
96  1 Y 1 A  ILE 174 ? CG1 ? A ILE 172 CG1 
97  1 Y 1 A  ILE 174 ? CG2 ? A ILE 172 CG2 
98  1 Y 1 A  ILE 174 ? CD1 ? A ILE 172 CD1 
99  1 Y 1 A  GLU 179 ? OE1 ? A GLU 173 OE1 
100 1 Y 1 A  GLU 179 ? OE2 ? A GLU 173 OE2 
101 1 Y 1 A  GLU 189 ? CG  ? A GLU 183 CG  
102 1 Y 1 A  GLU 189 ? CD  ? A GLU 183 CD  
103 1 Y 1 A  GLU 189 ? OE1 ? A GLU 183 OE1 
104 1 Y 1 A  GLU 189 ? OE2 ? A GLU 183 OE2 
105 1 Y 1 A  GLU 193 ? OE1 ? A GLU 187 OE1 
106 1 Y 1 A  GLU 193 ? OE2 ? A GLU 187 OE2 
107 1 Y 1 A  LEU 194 ? CB  ? A LEU 188 CB  
108 1 Y 1 A  LEU 194 ? CG  ? A LEU 188 CG  
109 1 Y 1 A  LEU 194 ? CD1 ? A LEU 188 CD1 
110 1 Y 1 A  LEU 194 ? CD2 ? A LEU 188 CD2 
111 1 Y 1 A  LYS 198 ? CG  ? A LYS 192 CG  
112 1 Y 1 A  LYS 198 ? CD  ? A LYS 192 CD  
113 1 Y 1 A  LYS 198 ? CE  ? A LYS 192 CE  
114 1 Y 1 A  LYS 198 ? NZ  ? A LYS 192 NZ  
115 1 Y 1 A  ASP 212 ? CG  ? A ASP 206 CG  
116 1 Y 1 A  ASP 212 ? OD1 ? A ASP 206 OD1 
117 1 Y 1 A  ASP 212 ? OD2 ? A ASP 206 OD2 
118 1 Y 1 A  LEU 218 ? CD1 ? A LEU 212 CD1 
119 1 Y 1 A  LEU 218 ? CD2 ? A LEU 212 CD2 
120 1 Y 1 B  GLU 4   ? CG  ? B GLU 2   CG  
121 1 Y 1 B  GLU 4   ? CD  ? B GLU 2   CD  
122 1 Y 1 B  GLU 4   ? OE1 ? B GLU 2   OE1 
123 1 Y 1 B  GLU 4   ? OE2 ? B GLU 2   OE2 
124 1 Y 1 B  LYS 45  ? CG  ? B LYS 43  CG  
125 1 Y 1 B  LYS 45  ? CD  ? B LYS 43  CD  
126 1 Y 1 B  LYS 45  ? CE  ? B LYS 43  CE  
127 1 Y 1 B  LYS 45  ? NZ  ? B LYS 43  NZ  
128 1 Y 1 B  TYR 48  ? CG  ? B TYR 46  CG  
129 1 Y 1 B  TYR 48  ? CD1 ? B TYR 46  CD1 
130 1 Y 1 B  TYR 48  ? CD2 ? B TYR 46  CD2 
131 1 Y 1 B  TYR 48  ? CE1 ? B TYR 46  CE1 
132 1 Y 1 B  TYR 48  ? CE2 ? B TYR 46  CE2 
133 1 Y 1 B  TYR 48  ? CZ  ? B TYR 46  CZ  
134 1 Y 1 B  TYR 48  ? OH  ? B TYR 46  OH  
135 1 Y 1 B  LYS 67  ? CG  ? B LYS 65  CG  
136 1 Y 1 B  LYS 67  ? CD  ? B LYS 65  CD  
137 1 Y 1 B  LYS 67  ? CE  ? B LYS 65  CE  
138 1 Y 1 B  LYS 67  ? NZ  ? B LYS 65  NZ  
139 1 Y 1 B  TYR 72  ? CD1 ? B TYR 70  CD1 
140 1 Y 1 B  TYR 72  ? CD2 ? B TYR 70  CD2 
141 1 Y 1 B  TYR 72  ? CE1 ? B TYR 70  CE1 
142 1 Y 1 B  TYR 72  ? CE2 ? B TYR 70  CE2 
143 1 Y 1 B  TYR 72  ? CZ  ? B TYR 70  CZ  
144 1 Y 1 B  TYR 72  ? OH  ? B TYR 70  OH  
145 1 Y 1 B  GLU 82  ? CG  ? B GLU 80  CG  
146 1 Y 1 B  GLU 82  ? CD  ? B GLU 80  CD  
147 1 Y 1 B  GLU 82  ? OE1 ? B GLU 80  OE1 
148 1 Y 1 B  GLU 82  ? OE2 ? B GLU 80  OE2 
149 1 Y 1 B  ARG 93  ? CG  ? B ARG 91  CG  
150 1 Y 1 B  ARG 93  ? CD  ? B ARG 91  CD  
151 1 Y 1 B  ARG 93  ? NE  ? B ARG 91  NE  
152 1 Y 1 B  ARG 93  ? CZ  ? B ARG 91  CZ  
153 1 Y 1 B  ARG 93  ? NH1 ? B ARG 91  NH1 
154 1 Y 1 B  ARG 93  ? NH2 ? B ARG 91  NH2 
155 1 Y 1 B  LYS 95  ? CD  ? B LYS 93  CD  
156 1 Y 1 B  LYS 95  ? CE  ? B LYS 93  CE  
157 1 Y 1 B  LYS 95  ? NZ  ? B LYS 93  NZ  
158 1 Y 1 B  GLN 102 ? CG  ? B GLN 100 CG  
159 1 Y 1 B  GLN 102 ? CD  ? B GLN 100 CD  
160 1 Y 1 B  GLN 102 ? OE1 ? B GLN 100 OE1 
161 1 Y 1 B  GLN 102 ? NE2 ? B GLN 100 NE2 
162 1 Y 1 B  GLU 103 ? CG  ? B GLU 101 CG  
163 1 Y 1 B  GLU 103 ? CD  ? B GLU 101 CD  
164 1 Y 1 B  GLU 103 ? OE1 ? B GLU 101 OE1 
165 1 Y 1 B  GLU 103 ? OE2 ? B GLU 101 OE2 
166 1 Y 1 B  GLN 104 ? CG  ? B GLN 102 CG  
167 1 Y 1 B  GLN 104 ? CD  ? B GLN 102 CD  
168 1 Y 1 B  GLN 104 ? OE1 ? B GLN 102 OE1 
169 1 Y 1 B  GLN 104 ? NE2 ? B GLN 102 NE2 
170 1 Y 1 B  TYR 105 ? CD1 ? B TYR 103 CD1 
171 1 Y 1 B  TYR 105 ? CD2 ? B TYR 103 CD2 
172 1 Y 1 B  TYR 105 ? CE1 ? B TYR 103 CE1 
173 1 Y 1 B  TYR 105 ? CE2 ? B TYR 103 CE2 
174 1 Y 1 B  TYR 105 ? CZ  ? B TYR 103 CZ  
175 1 Y 1 B  TYR 105 ? OH  ? B TYR 103 OH  
176 1 Y 1 B  ARG 106 ? CD  ? B ARG 104 CD  
177 1 Y 1 B  ARG 106 ? NE  ? B ARG 104 NE  
178 1 Y 1 B  ARG 106 ? CZ  ? B ARG 104 CZ  
179 1 Y 1 B  ARG 106 ? NH1 ? B ARG 104 NH1 
180 1 Y 1 B  ARG 106 ? NH2 ? B ARG 104 NH2 
181 1 Y 1 B  GLN 115 ? CG  ? B GLN 113 CG  
182 1 Y 1 B  GLN 115 ? CD  ? B GLN 113 CD  
183 1 Y 1 B  GLN 115 ? OE1 ? B GLN 113 OE1 
184 1 Y 1 B  GLN 115 ? NE2 ? B GLN 113 NE2 
185 1 Y 1 B  ASN 117 ? CG  ? B ASN 115 CG  
186 1 Y 1 B  ASN 117 ? OD1 ? B ASN 115 OD1 
187 1 Y 1 B  ASN 117 ? ND2 ? B ASN 115 ND2 
188 1 Y 1 B  ASP 123 ? CG  ? B ASP 121 CG  
189 1 Y 1 B  ASP 123 ? OD1 ? B ASP 121 OD1 
190 1 Y 1 B  ASP 123 ? OD2 ? B ASP 121 OD2 
191 1 Y 1 B  GLU 125 ? CG  ? B GLU 123 CG  
192 1 Y 1 B  GLU 125 ? CD  ? B GLU 123 CD  
193 1 Y 1 B  GLU 125 ? OE1 ? B GLU 123 OE1 
194 1 Y 1 B  GLU 125 ? OE2 ? B GLU 123 OE2 
195 1 Y 1 B  ASN 130 ? CG  ? B ASN 128 CG  
196 1 Y 1 B  ASN 130 ? OD1 ? B ASN 128 OD1 
197 1 Y 1 B  ASN 130 ? ND2 ? B ASN 128 ND2 
198 1 Y 1 B  GLU 141 ? CB  ? B GLU 139 CB  
199 1 Y 1 B  GLU 141 ? CG  ? B GLU 139 CG  
200 1 Y 1 B  GLU 141 ? CD  ? B GLU 139 CD  
201 1 Y 1 B  GLU 141 ? OE1 ? B GLU 139 OE1 
202 1 Y 1 B  GLU 141 ? OE2 ? B GLU 139 OE2 
203 1 Y 1 B  TYR 149 ? CD1 ? B TYR 147 CD1 
204 1 Y 1 B  TYR 149 ? CD2 ? B TYR 147 CD2 
205 1 Y 1 B  TYR 149 ? CE1 ? B TYR 147 CE1 
206 1 Y 1 B  TYR 149 ? CE2 ? B TYR 147 CE2 
207 1 Y 1 B  TYR 149 ? CZ  ? B TYR 147 CZ  
208 1 Y 1 B  TYR 149 ? OH  ? B TYR 147 OH  
209 1 Y 1 B  ARG 157 ? CG  ? B ARG 155 CG  
210 1 Y 1 B  ARG 157 ? CD  ? B ARG 155 CD  
211 1 Y 1 B  ARG 157 ? NE  ? B ARG 155 NE  
212 1 Y 1 B  ARG 157 ? CZ  ? B ARG 155 CZ  
213 1 Y 1 B  ARG 157 ? NH1 ? B ARG 155 NH1 
214 1 Y 1 B  ARG 157 ? NH2 ? B ARG 155 NH2 
215 1 Y 1 B  ILE 174 ? CG1 ? B ILE 172 CG1 
216 1 Y 1 B  ILE 174 ? CG2 ? B ILE 172 CG2 
217 1 Y 1 B  ILE 174 ? CD1 ? B ILE 172 CD1 
218 1 Y 1 B  GLU 179 ? OE1 ? B GLU 173 OE1 
219 1 Y 1 B  GLU 179 ? OE2 ? B GLU 173 OE2 
220 1 Y 1 B  GLU 189 ? CG  ? B GLU 183 CG  
221 1 Y 1 B  GLU 189 ? CD  ? B GLU 183 CD  
222 1 Y 1 B  GLU 189 ? OE1 ? B GLU 183 OE1 
223 1 Y 1 B  GLU 189 ? OE2 ? B GLU 183 OE2 
224 1 Y 1 B  GLU 193 ? OE1 ? B GLU 187 OE1 
225 1 Y 1 B  GLU 193 ? OE2 ? B GLU 187 OE2 
226 1 Y 1 B  LEU 194 ? CB  ? B LEU 188 CB  
227 1 Y 1 B  LEU 194 ? CG  ? B LEU 188 CG  
228 1 Y 1 B  LEU 194 ? CD1 ? B LEU 188 CD1 
229 1 Y 1 B  LEU 194 ? CD2 ? B LEU 188 CD2 
230 1 Y 1 B  LYS 198 ? CG  ? B LYS 192 CG  
231 1 Y 1 B  LYS 198 ? CD  ? B LYS 192 CD  
232 1 Y 1 B  LYS 198 ? CE  ? B LYS 192 CE  
233 1 Y 1 B  LYS 198 ? NZ  ? B LYS 192 NZ  
234 1 Y 1 B  ASP 212 ? CG  ? B ASP 206 CG  
235 1 Y 1 B  ASP 212 ? OD1 ? B ASP 206 OD1 
236 1 Y 1 B  ASP 212 ? OD2 ? B ASP 206 OD2 
237 1 Y 1 B  LEU 218 ? CD1 ? B LEU 212 CD1 
238 1 Y 1 B  LEU 218 ? CD2 ? B LEU 212 CD2 
239 1 Y 1 C  GLU 4   ? CG  ? C GLU 2   CG  
240 1 Y 1 C  GLU 4   ? CD  ? C GLU 2   CD  
241 1 Y 1 C  GLU 4   ? OE1 ? C GLU 2   OE1 
242 1 Y 1 C  GLU 4   ? OE2 ? C GLU 2   OE2 
243 1 Y 1 C  LYS 45  ? CG  ? C LYS 43  CG  
244 1 Y 1 C  LYS 45  ? CD  ? C LYS 43  CD  
245 1 Y 1 C  LYS 45  ? CE  ? C LYS 43  CE  
246 1 Y 1 C  LYS 45  ? NZ  ? C LYS 43  NZ  
247 1 Y 1 C  TYR 48  ? CG  ? C TYR 46  CG  
248 1 Y 1 C  TYR 48  ? CD1 ? C TYR 46  CD1 
249 1 Y 1 C  TYR 48  ? CD2 ? C TYR 46  CD2 
250 1 Y 1 C  TYR 48  ? CE1 ? C TYR 46  CE1 
251 1 Y 1 C  TYR 48  ? CE2 ? C TYR 46  CE2 
252 1 Y 1 C  TYR 48  ? CZ  ? C TYR 46  CZ  
253 1 Y 1 C  TYR 48  ? OH  ? C TYR 46  OH  
254 1 Y 1 C  LYS 67  ? CG  ? C LYS 65  CG  
255 1 Y 1 C  LYS 67  ? CD  ? C LYS 65  CD  
256 1 Y 1 C  LYS 67  ? CE  ? C LYS 65  CE  
257 1 Y 1 C  LYS 67  ? NZ  ? C LYS 65  NZ  
258 1 Y 1 C  TYR 72  ? CD1 ? C TYR 70  CD1 
259 1 Y 1 C  TYR 72  ? CD2 ? C TYR 70  CD2 
260 1 Y 1 C  TYR 72  ? CE1 ? C TYR 70  CE1 
261 1 Y 1 C  TYR 72  ? CE2 ? C TYR 70  CE2 
262 1 Y 1 C  TYR 72  ? CZ  ? C TYR 70  CZ  
263 1 Y 1 C  TYR 72  ? OH  ? C TYR 70  OH  
264 1 Y 1 C  GLU 82  ? CG  ? C GLU 80  CG  
265 1 Y 1 C  GLU 82  ? CD  ? C GLU 80  CD  
266 1 Y 1 C  GLU 82  ? OE1 ? C GLU 80  OE1 
267 1 Y 1 C  GLU 82  ? OE2 ? C GLU 80  OE2 
268 1 Y 1 C  ARG 93  ? CG  ? C ARG 91  CG  
269 1 Y 1 C  ARG 93  ? CD  ? C ARG 91  CD  
270 1 Y 1 C  ARG 93  ? NE  ? C ARG 91  NE  
271 1 Y 1 C  ARG 93  ? CZ  ? C ARG 91  CZ  
272 1 Y 1 C  ARG 93  ? NH1 ? C ARG 91  NH1 
273 1 Y 1 C  ARG 93  ? NH2 ? C ARG 91  NH2 
274 1 Y 1 C  LYS 95  ? CD  ? C LYS 93  CD  
275 1 Y 1 C  LYS 95  ? CE  ? C LYS 93  CE  
276 1 Y 1 C  LYS 95  ? NZ  ? C LYS 93  NZ  
277 1 Y 1 C  GLN 102 ? CG  ? C GLN 100 CG  
278 1 Y 1 C  GLN 102 ? CD  ? C GLN 100 CD  
279 1 Y 1 C  GLN 102 ? OE1 ? C GLN 100 OE1 
280 1 Y 1 C  GLN 102 ? NE2 ? C GLN 100 NE2 
281 1 Y 1 C  GLU 103 ? CG  ? C GLU 101 CG  
282 1 Y 1 C  GLU 103 ? CD  ? C GLU 101 CD  
283 1 Y 1 C  GLU 103 ? OE1 ? C GLU 101 OE1 
284 1 Y 1 C  GLU 103 ? OE2 ? C GLU 101 OE2 
285 1 Y 1 C  GLN 104 ? CG  ? C GLN 102 CG  
286 1 Y 1 C  GLN 104 ? CD  ? C GLN 102 CD  
287 1 Y 1 C  GLN 104 ? OE1 ? C GLN 102 OE1 
288 1 Y 1 C  GLN 104 ? NE2 ? C GLN 102 NE2 
289 1 Y 1 C  TYR 105 ? CD1 ? C TYR 103 CD1 
290 1 Y 1 C  TYR 105 ? CD2 ? C TYR 103 CD2 
291 1 Y 1 C  TYR 105 ? CE1 ? C TYR 103 CE1 
292 1 Y 1 C  TYR 105 ? CE2 ? C TYR 103 CE2 
293 1 Y 1 C  TYR 105 ? CZ  ? C TYR 103 CZ  
294 1 Y 1 C  TYR 105 ? OH  ? C TYR 103 OH  
295 1 Y 1 C  ARG 106 ? CD  ? C ARG 104 CD  
296 1 Y 1 C  ARG 106 ? NE  ? C ARG 104 NE  
297 1 Y 1 C  ARG 106 ? CZ  ? C ARG 104 CZ  
298 1 Y 1 C  ARG 106 ? NH1 ? C ARG 104 NH1 
299 1 Y 1 C  ARG 106 ? NH2 ? C ARG 104 NH2 
300 1 Y 1 C  GLN 115 ? CG  ? C GLN 113 CG  
301 1 Y 1 C  GLN 115 ? CD  ? C GLN 113 CD  
302 1 Y 1 C  GLN 115 ? OE1 ? C GLN 113 OE1 
303 1 Y 1 C  GLN 115 ? NE2 ? C GLN 113 NE2 
304 1 Y 1 C  ASN 117 ? CG  ? C ASN 115 CG  
305 1 Y 1 C  ASN 117 ? OD1 ? C ASN 115 OD1 
306 1 Y 1 C  ASN 117 ? ND2 ? C ASN 115 ND2 
307 1 Y 1 C  ASP 123 ? CG  ? C ASP 121 CG  
308 1 Y 1 C  ASP 123 ? OD1 ? C ASP 121 OD1 
309 1 Y 1 C  ASP 123 ? OD2 ? C ASP 121 OD2 
310 1 Y 1 C  GLU 125 ? CG  ? C GLU 123 CG  
311 1 Y 1 C  GLU 125 ? CD  ? C GLU 123 CD  
312 1 Y 1 C  GLU 125 ? OE1 ? C GLU 123 OE1 
313 1 Y 1 C  GLU 125 ? OE2 ? C GLU 123 OE2 
314 1 Y 1 C  ASN 130 ? CG  ? C ASN 128 CG  
315 1 Y 1 C  ASN 130 ? OD1 ? C ASN 128 OD1 
316 1 Y 1 C  ASN 130 ? ND2 ? C ASN 128 ND2 
317 1 Y 1 C  GLU 141 ? CB  ? C GLU 139 CB  
318 1 Y 1 C  GLU 141 ? CG  ? C GLU 139 CG  
319 1 Y 1 C  GLU 141 ? CD  ? C GLU 139 CD  
320 1 Y 1 C  GLU 141 ? OE1 ? C GLU 139 OE1 
321 1 Y 1 C  GLU 141 ? OE2 ? C GLU 139 OE2 
322 1 Y 1 C  TYR 149 ? CD1 ? C TYR 147 CD1 
323 1 Y 1 C  TYR 149 ? CD2 ? C TYR 147 CD2 
324 1 Y 1 C  TYR 149 ? CE1 ? C TYR 147 CE1 
325 1 Y 1 C  TYR 149 ? CE2 ? C TYR 147 CE2 
326 1 Y 1 C  TYR 149 ? CZ  ? C TYR 147 CZ  
327 1 Y 1 C  TYR 149 ? OH  ? C TYR 147 OH  
328 1 Y 1 C  ARG 157 ? CG  ? C ARG 155 CG  
329 1 Y 1 C  ARG 157 ? CD  ? C ARG 155 CD  
330 1 Y 1 C  ARG 157 ? NE  ? C ARG 155 NE  
331 1 Y 1 C  ARG 157 ? CZ  ? C ARG 155 CZ  
332 1 Y 1 C  ARG 157 ? NH1 ? C ARG 155 NH1 
333 1 Y 1 C  ARG 157 ? NH2 ? C ARG 155 NH2 
334 1 Y 1 C  ILE 174 ? CG1 ? C ILE 172 CG1 
335 1 Y 1 C  ILE 174 ? CG2 ? C ILE 172 CG2 
336 1 Y 1 C  ILE 174 ? CD1 ? C ILE 172 CD1 
337 1 Y 1 C  GLU 179 ? OE1 ? C GLU 173 OE1 
338 1 Y 1 C  GLU 179 ? OE2 ? C GLU 173 OE2 
339 1 Y 1 C  GLU 189 ? CG  ? C GLU 183 CG  
340 1 Y 1 C  GLU 189 ? CD  ? C GLU 183 CD  
341 1 Y 1 C  GLU 189 ? OE1 ? C GLU 183 OE1 
342 1 Y 1 C  GLU 189 ? OE2 ? C GLU 183 OE2 
343 1 Y 1 C  GLU 193 ? OE1 ? C GLU 187 OE1 
344 1 Y 1 C  GLU 193 ? OE2 ? C GLU 187 OE2 
345 1 Y 1 C  LEU 194 ? CB  ? C LEU 188 CB  
346 1 Y 1 C  LEU 194 ? CG  ? C LEU 188 CG  
347 1 Y 1 C  LEU 194 ? CD1 ? C LEU 188 CD1 
348 1 Y 1 C  LEU 194 ? CD2 ? C LEU 188 CD2 
349 1 Y 1 C  LYS 198 ? CG  ? C LYS 192 CG  
350 1 Y 1 C  LYS 198 ? CD  ? C LYS 192 CD  
351 1 Y 1 C  LYS 198 ? CE  ? C LYS 192 CE  
352 1 Y 1 C  LYS 198 ? NZ  ? C LYS 192 NZ  
353 1 Y 1 C  ASP 212 ? CG  ? C ASP 206 CG  
354 1 Y 1 C  ASP 212 ? OD1 ? C ASP 206 OD1 
355 1 Y 1 C  ASP 212 ? OD2 ? C ASP 206 OD2 
356 1 Y 1 C  LEU 218 ? CD1 ? C LEU 212 CD1 
357 1 Y 1 C  LEU 218 ? CD2 ? C LEU 212 CD2 
358 1 Y 1 D  GLU 4   ? CG  ? D GLU 2   CG  
359 1 Y 1 D  GLU 4   ? CD  ? D GLU 2   CD  
360 1 Y 1 D  GLU 4   ? OE1 ? D GLU 2   OE1 
361 1 Y 1 D  GLU 4   ? OE2 ? D GLU 2   OE2 
362 1 Y 1 D  LYS 45  ? CG  ? D LYS 43  CG  
363 1 Y 1 D  LYS 45  ? CD  ? D LYS 43  CD  
364 1 Y 1 D  LYS 45  ? CE  ? D LYS 43  CE  
365 1 Y 1 D  LYS 45  ? NZ  ? D LYS 43  NZ  
366 1 Y 1 D  TYR 48  ? CG  ? D TYR 46  CG  
367 1 Y 1 D  TYR 48  ? CD1 ? D TYR 46  CD1 
368 1 Y 1 D  TYR 48  ? CD2 ? D TYR 46  CD2 
369 1 Y 1 D  TYR 48  ? CE1 ? D TYR 46  CE1 
370 1 Y 1 D  TYR 48  ? CE2 ? D TYR 46  CE2 
371 1 Y 1 D  TYR 48  ? CZ  ? D TYR 46  CZ  
372 1 Y 1 D  TYR 48  ? OH  ? D TYR 46  OH  
373 1 Y 1 D  LYS 67  ? CG  ? D LYS 65  CG  
374 1 Y 1 D  LYS 67  ? CD  ? D LYS 65  CD  
375 1 Y 1 D  LYS 67  ? CE  ? D LYS 65  CE  
376 1 Y 1 D  LYS 67  ? NZ  ? D LYS 65  NZ  
377 1 Y 1 D  TYR 72  ? CD1 ? D TYR 70  CD1 
378 1 Y 1 D  TYR 72  ? CD2 ? D TYR 70  CD2 
379 1 Y 1 D  TYR 72  ? CE1 ? D TYR 70  CE1 
380 1 Y 1 D  TYR 72  ? CE2 ? D TYR 70  CE2 
381 1 Y 1 D  TYR 72  ? CZ  ? D TYR 70  CZ  
382 1 Y 1 D  TYR 72  ? OH  ? D TYR 70  OH  
383 1 Y 1 D  GLU 82  ? CG  ? D GLU 80  CG  
384 1 Y 1 D  GLU 82  ? CD  ? D GLU 80  CD  
385 1 Y 1 D  GLU 82  ? OE1 ? D GLU 80  OE1 
386 1 Y 1 D  GLU 82  ? OE2 ? D GLU 80  OE2 
387 1 Y 1 D  ARG 93  ? CG  ? D ARG 91  CG  
388 1 Y 1 D  ARG 93  ? CD  ? D ARG 91  CD  
389 1 Y 1 D  ARG 93  ? NE  ? D ARG 91  NE  
390 1 Y 1 D  ARG 93  ? CZ  ? D ARG 91  CZ  
391 1 Y 1 D  ARG 93  ? NH1 ? D ARG 91  NH1 
392 1 Y 1 D  ARG 93  ? NH2 ? D ARG 91  NH2 
393 1 Y 1 D  LYS 95  ? CD  ? D LYS 93  CD  
394 1 Y 1 D  LYS 95  ? CE  ? D LYS 93  CE  
395 1 Y 1 D  LYS 95  ? NZ  ? D LYS 93  NZ  
396 1 Y 1 D  GLN 102 ? CG  ? D GLN 100 CG  
397 1 Y 1 D  GLN 102 ? CD  ? D GLN 100 CD  
398 1 Y 1 D  GLN 102 ? OE1 ? D GLN 100 OE1 
399 1 Y 1 D  GLN 102 ? NE2 ? D GLN 100 NE2 
400 1 Y 1 D  GLU 103 ? CG  ? D GLU 101 CG  
401 1 Y 1 D  GLU 103 ? CD  ? D GLU 101 CD  
402 1 Y 1 D  GLU 103 ? OE1 ? D GLU 101 OE1 
403 1 Y 1 D  GLU 103 ? OE2 ? D GLU 101 OE2 
404 1 Y 1 D  GLN 104 ? CG  ? D GLN 102 CG  
405 1 Y 1 D  GLN 104 ? CD  ? D GLN 102 CD  
406 1 Y 1 D  GLN 104 ? OE1 ? D GLN 102 OE1 
407 1 Y 1 D  GLN 104 ? NE2 ? D GLN 102 NE2 
408 1 Y 1 D  TYR 105 ? CD1 ? D TYR 103 CD1 
409 1 Y 1 D  TYR 105 ? CD2 ? D TYR 103 CD2 
410 1 Y 1 D  TYR 105 ? CE1 ? D TYR 103 CE1 
411 1 Y 1 D  TYR 105 ? CE2 ? D TYR 103 CE2 
412 1 Y 1 D  TYR 105 ? CZ  ? D TYR 103 CZ  
413 1 Y 1 D  TYR 105 ? OH  ? D TYR 103 OH  
414 1 Y 1 D  ARG 106 ? CD  ? D ARG 104 CD  
415 1 Y 1 D  ARG 106 ? NE  ? D ARG 104 NE  
416 1 Y 1 D  ARG 106 ? CZ  ? D ARG 104 CZ  
417 1 Y 1 D  ARG 106 ? NH1 ? D ARG 104 NH1 
418 1 Y 1 D  ARG 106 ? NH2 ? D ARG 104 NH2 
419 1 Y 1 D  GLN 115 ? CG  ? D GLN 113 CG  
420 1 Y 1 D  GLN 115 ? CD  ? D GLN 113 CD  
421 1 Y 1 D  GLN 115 ? OE1 ? D GLN 113 OE1 
422 1 Y 1 D  GLN 115 ? NE2 ? D GLN 113 NE2 
423 1 Y 1 D  ASN 117 ? CG  ? D ASN 115 CG  
424 1 Y 1 D  ASN 117 ? OD1 ? D ASN 115 OD1 
425 1 Y 1 D  ASN 117 ? ND2 ? D ASN 115 ND2 
426 1 Y 1 D  ASP 123 ? CG  ? D ASP 121 CG  
427 1 Y 1 D  ASP 123 ? OD1 ? D ASP 121 OD1 
428 1 Y 1 D  ASP 123 ? OD2 ? D ASP 121 OD2 
429 1 Y 1 D  GLU 125 ? CG  ? D GLU 123 CG  
430 1 Y 1 D  GLU 125 ? CD  ? D GLU 123 CD  
431 1 Y 1 D  GLU 125 ? OE1 ? D GLU 123 OE1 
432 1 Y 1 D  GLU 125 ? OE2 ? D GLU 123 OE2 
433 1 Y 1 D  ASN 130 ? CG  ? D ASN 128 CG  
434 1 Y 1 D  ASN 130 ? OD1 ? D ASN 128 OD1 
435 1 Y 1 D  ASN 130 ? ND2 ? D ASN 128 ND2 
436 1 Y 1 D  GLU 141 ? CB  ? D GLU 139 CB  
437 1 Y 1 D  GLU 141 ? CG  ? D GLU 139 CG  
438 1 Y 1 D  GLU 141 ? CD  ? D GLU 139 CD  
439 1 Y 1 D  GLU 141 ? OE1 ? D GLU 139 OE1 
440 1 Y 1 D  GLU 141 ? OE2 ? D GLU 139 OE2 
441 1 Y 1 D  TYR 149 ? CD1 ? D TYR 147 CD1 
442 1 Y 1 D  TYR 149 ? CD2 ? D TYR 147 CD2 
443 1 Y 1 D  TYR 149 ? CE1 ? D TYR 147 CE1 
444 1 Y 1 D  TYR 149 ? CE2 ? D TYR 147 CE2 
445 1 Y 1 D  TYR 149 ? CZ  ? D TYR 147 CZ  
446 1 Y 1 D  TYR 149 ? OH  ? D TYR 147 OH  
447 1 Y 1 D  ARG 157 ? CG  ? D ARG 155 CG  
448 1 Y 1 D  ARG 157 ? CD  ? D ARG 155 CD  
449 1 Y 1 D  ARG 157 ? NE  ? D ARG 155 NE  
450 1 Y 1 D  ARG 157 ? CZ  ? D ARG 155 CZ  
451 1 Y 1 D  ARG 157 ? NH1 ? D ARG 155 NH1 
452 1 Y 1 D  ARG 157 ? NH2 ? D ARG 155 NH2 
453 1 Y 1 D  ILE 174 ? CG1 ? D ILE 172 CG1 
454 1 Y 1 D  ILE 174 ? CG2 ? D ILE 172 CG2 
455 1 Y 1 D  ILE 174 ? CD1 ? D ILE 172 CD1 
456 1 Y 1 D  GLU 179 ? OE1 ? D GLU 173 OE1 
457 1 Y 1 D  GLU 179 ? OE2 ? D GLU 173 OE2 
458 1 Y 1 D  GLU 189 ? CG  ? D GLU 183 CG  
459 1 Y 1 D  GLU 189 ? CD  ? D GLU 183 CD  
460 1 Y 1 D  GLU 189 ? OE1 ? D GLU 183 OE1 
461 1 Y 1 D  GLU 189 ? OE2 ? D GLU 183 OE2 
462 1 Y 1 D  GLU 193 ? OE1 ? D GLU 187 OE1 
463 1 Y 1 D  GLU 193 ? OE2 ? D GLU 187 OE2 
464 1 Y 1 D  LEU 194 ? CB  ? D LEU 188 CB  
465 1 Y 1 D  LEU 194 ? CG  ? D LEU 188 CG  
466 1 Y 1 D  LEU 194 ? CD1 ? D LEU 188 CD1 
467 1 Y 1 D  LEU 194 ? CD2 ? D LEU 188 CD2 
468 1 Y 1 D  LYS 198 ? CG  ? D LYS 192 CG  
469 1 Y 1 D  LYS 198 ? CD  ? D LYS 192 CD  
470 1 Y 1 D  LYS 198 ? CE  ? D LYS 192 CE  
471 1 Y 1 D  LYS 198 ? NZ  ? D LYS 192 NZ  
472 1 Y 1 D  ASP 212 ? CG  ? D ASP 206 CG  
473 1 Y 1 D  ASP 212 ? OD1 ? D ASP 206 OD1 
474 1 Y 1 D  ASP 212 ? OD2 ? D ASP 206 OD2 
475 1 Y 1 D  LEU 218 ? CD1 ? D LEU 212 CD1 
476 1 Y 1 D  LEU 218 ? CD2 ? D LEU 212 CD2 
477 1 Y 1 E  GLU 4   ? CG  ? E GLU 2   CG  
478 1 Y 1 E  GLU 4   ? CD  ? E GLU 2   CD  
479 1 Y 1 E  GLU 4   ? OE1 ? E GLU 2   OE1 
480 1 Y 1 E  GLU 4   ? OE2 ? E GLU 2   OE2 
481 1 Y 1 E  LYS 45  ? CG  ? E LYS 43  CG  
482 1 Y 1 E  LYS 45  ? CD  ? E LYS 43  CD  
483 1 Y 1 E  LYS 45  ? CE  ? E LYS 43  CE  
484 1 Y 1 E  LYS 45  ? NZ  ? E LYS 43  NZ  
485 1 Y 1 E  TYR 48  ? CG  ? E TYR 46  CG  
486 1 Y 1 E  TYR 48  ? CD1 ? E TYR 46  CD1 
487 1 Y 1 E  TYR 48  ? CD2 ? E TYR 46  CD2 
488 1 Y 1 E  TYR 48  ? CE1 ? E TYR 46  CE1 
489 1 Y 1 E  TYR 48  ? CE2 ? E TYR 46  CE2 
490 1 Y 1 E  TYR 48  ? CZ  ? E TYR 46  CZ  
491 1 Y 1 E  TYR 48  ? OH  ? E TYR 46  OH  
492 1 Y 1 E  LYS 67  ? CG  ? E LYS 65  CG  
493 1 Y 1 E  LYS 67  ? CD  ? E LYS 65  CD  
494 1 Y 1 E  LYS 67  ? CE  ? E LYS 65  CE  
495 1 Y 1 E  LYS 67  ? NZ  ? E LYS 65  NZ  
496 1 Y 1 E  TYR 72  ? CD1 ? E TYR 70  CD1 
497 1 Y 1 E  TYR 72  ? CD2 ? E TYR 70  CD2 
498 1 Y 1 E  TYR 72  ? CE1 ? E TYR 70  CE1 
499 1 Y 1 E  TYR 72  ? CE2 ? E TYR 70  CE2 
500 1 Y 1 E  TYR 72  ? CZ  ? E TYR 70  CZ  
501 1 Y 1 E  TYR 72  ? OH  ? E TYR 70  OH  
502 1 Y 1 E  GLU 82  ? CG  ? E GLU 80  CG  
503 1 Y 1 E  GLU 82  ? CD  ? E GLU 80  CD  
504 1 Y 1 E  GLU 82  ? OE1 ? E GLU 80  OE1 
505 1 Y 1 E  GLU 82  ? OE2 ? E GLU 80  OE2 
506 1 Y 1 E  ARG 93  ? CG  ? E ARG 91  CG  
507 1 Y 1 E  ARG 93  ? CD  ? E ARG 91  CD  
508 1 Y 1 E  ARG 93  ? NE  ? E ARG 91  NE  
509 1 Y 1 E  ARG 93  ? CZ  ? E ARG 91  CZ  
510 1 Y 1 E  ARG 93  ? NH1 ? E ARG 91  NH1 
511 1 Y 1 E  ARG 93  ? NH2 ? E ARG 91  NH2 
512 1 Y 1 E  LYS 95  ? CD  ? E LYS 93  CD  
513 1 Y 1 E  LYS 95  ? CE  ? E LYS 93  CE  
514 1 Y 1 E  LYS 95  ? NZ  ? E LYS 93  NZ  
515 1 Y 1 E  GLN 102 ? CG  ? E GLN 100 CG  
516 1 Y 1 E  GLN 102 ? CD  ? E GLN 100 CD  
517 1 Y 1 E  GLN 102 ? OE1 ? E GLN 100 OE1 
518 1 Y 1 E  GLN 102 ? NE2 ? E GLN 100 NE2 
519 1 Y 1 E  GLU 103 ? CG  ? E GLU 101 CG  
520 1 Y 1 E  GLU 103 ? CD  ? E GLU 101 CD  
521 1 Y 1 E  GLU 103 ? OE1 ? E GLU 101 OE1 
522 1 Y 1 E  GLU 103 ? OE2 ? E GLU 101 OE2 
523 1 Y 1 E  GLN 104 ? CG  ? E GLN 102 CG  
524 1 Y 1 E  GLN 104 ? CD  ? E GLN 102 CD  
525 1 Y 1 E  GLN 104 ? OE1 ? E GLN 102 OE1 
526 1 Y 1 E  GLN 104 ? NE2 ? E GLN 102 NE2 
527 1 Y 1 E  TYR 105 ? CD1 ? E TYR 103 CD1 
528 1 Y 1 E  TYR 105 ? CD2 ? E TYR 103 CD2 
529 1 Y 1 E  TYR 105 ? CE1 ? E TYR 103 CE1 
530 1 Y 1 E  TYR 105 ? CE2 ? E TYR 103 CE2 
531 1 Y 1 E  TYR 105 ? CZ  ? E TYR 103 CZ  
532 1 Y 1 E  TYR 105 ? OH  ? E TYR 103 OH  
533 1 Y 1 E  ARG 106 ? CD  ? E ARG 104 CD  
534 1 Y 1 E  ARG 106 ? NE  ? E ARG 104 NE  
535 1 Y 1 E  ARG 106 ? CZ  ? E ARG 104 CZ  
536 1 Y 1 E  ARG 106 ? NH1 ? E ARG 104 NH1 
537 1 Y 1 E  ARG 106 ? NH2 ? E ARG 104 NH2 
538 1 Y 1 E  GLN 115 ? CG  ? E GLN 113 CG  
539 1 Y 1 E  GLN 115 ? CD  ? E GLN 113 CD  
540 1 Y 1 E  GLN 115 ? OE1 ? E GLN 113 OE1 
541 1 Y 1 E  GLN 115 ? NE2 ? E GLN 113 NE2 
542 1 Y 1 E  ASN 117 ? CG  ? E ASN 115 CG  
543 1 Y 1 E  ASN 117 ? OD1 ? E ASN 115 OD1 
544 1 Y 1 E  ASN 117 ? ND2 ? E ASN 115 ND2 
545 1 Y 1 E  ASP 123 ? CG  ? E ASP 121 CG  
546 1 Y 1 E  ASP 123 ? OD1 ? E ASP 121 OD1 
547 1 Y 1 E  ASP 123 ? OD2 ? E ASP 121 OD2 
548 1 Y 1 E  GLU 125 ? CG  ? E GLU 123 CG  
549 1 Y 1 E  GLU 125 ? CD  ? E GLU 123 CD  
550 1 Y 1 E  GLU 125 ? OE1 ? E GLU 123 OE1 
551 1 Y 1 E  GLU 125 ? OE2 ? E GLU 123 OE2 
552 1 Y 1 E  ASN 130 ? CG  ? E ASN 128 CG  
553 1 Y 1 E  ASN 130 ? OD1 ? E ASN 128 OD1 
554 1 Y 1 E  ASN 130 ? ND2 ? E ASN 128 ND2 
555 1 Y 1 E  GLU 141 ? CB  ? E GLU 139 CB  
556 1 Y 1 E  GLU 141 ? CG  ? E GLU 139 CG  
557 1 Y 1 E  GLU 141 ? CD  ? E GLU 139 CD  
558 1 Y 1 E  GLU 141 ? OE1 ? E GLU 139 OE1 
559 1 Y 1 E  GLU 141 ? OE2 ? E GLU 139 OE2 
560 1 Y 1 E  TYR 149 ? CD1 ? E TYR 147 CD1 
561 1 Y 1 E  TYR 149 ? CD2 ? E TYR 147 CD2 
562 1 Y 1 E  TYR 149 ? CE1 ? E TYR 147 CE1 
563 1 Y 1 E  TYR 149 ? CE2 ? E TYR 147 CE2 
564 1 Y 1 E  TYR 149 ? CZ  ? E TYR 147 CZ  
565 1 Y 1 E  TYR 149 ? OH  ? E TYR 147 OH  
566 1 Y 1 E  ARG 157 ? CG  ? E ARG 155 CG  
567 1 Y 1 E  ARG 157 ? CD  ? E ARG 155 CD  
568 1 Y 1 E  ARG 157 ? NE  ? E ARG 155 NE  
569 1 Y 1 E  ARG 157 ? CZ  ? E ARG 155 CZ  
570 1 Y 1 E  ARG 157 ? NH1 ? E ARG 155 NH1 
571 1 Y 1 E  ARG 157 ? NH2 ? E ARG 155 NH2 
572 1 Y 1 E  ILE 174 ? CG1 ? E ILE 172 CG1 
573 1 Y 1 E  ILE 174 ? CG2 ? E ILE 172 CG2 
574 1 Y 1 E  ILE 174 ? CD1 ? E ILE 172 CD1 
575 1 Y 1 E  GLU 179 ? OE1 ? E GLU 173 OE1 
576 1 Y 1 E  GLU 179 ? OE2 ? E GLU 173 OE2 
577 1 Y 1 E  GLU 189 ? CG  ? E GLU 183 CG  
578 1 Y 1 E  GLU 189 ? CD  ? E GLU 183 CD  
579 1 Y 1 E  GLU 189 ? OE1 ? E GLU 183 OE1 
580 1 Y 1 E  GLU 189 ? OE2 ? E GLU 183 OE2 
581 1 Y 1 E  GLU 193 ? OE1 ? E GLU 187 OE1 
582 1 Y 1 E  GLU 193 ? OE2 ? E GLU 187 OE2 
583 1 Y 1 E  LEU 194 ? CB  ? E LEU 188 CB  
584 1 Y 1 E  LEU 194 ? CG  ? E LEU 188 CG  
585 1 Y 1 E  LEU 194 ? CD1 ? E LEU 188 CD1 
586 1 Y 1 E  LEU 194 ? CD2 ? E LEU 188 CD2 
587 1 Y 1 E  LYS 198 ? CG  ? E LYS 192 CG  
588 1 Y 1 E  LYS 198 ? CD  ? E LYS 192 CD  
589 1 Y 1 E  LYS 198 ? CE  ? E LYS 192 CE  
590 1 Y 1 E  LYS 198 ? NZ  ? E LYS 192 NZ  
591 1 Y 1 E  ASP 212 ? CG  ? E ASP 206 CG  
592 1 Y 1 E  ASP 212 ? OD1 ? E ASP 206 OD1 
593 1 Y 1 E  ASP 212 ? OD2 ? E ASP 206 OD2 
594 1 Y 1 E  LEU 218 ? CD1 ? E LEU 212 CD1 
595 1 Y 1 E  LEU 218 ? CD2 ? E LEU 212 CD2 
596 1 Y 1 F  GLU 4   ? CG  ? F GLU 2   CG  
597 1 Y 1 F  GLU 4   ? CD  ? F GLU 2   CD  
598 1 Y 1 F  GLU 4   ? OE1 ? F GLU 2   OE1 
599 1 Y 1 F  GLU 4   ? OE2 ? F GLU 2   OE2 
600 1 Y 1 F  LYS 45  ? CG  ? F LYS 43  CG  
601 1 Y 1 F  LYS 45  ? CD  ? F LYS 43  CD  
602 1 Y 1 F  LYS 45  ? CE  ? F LYS 43  CE  
603 1 Y 1 F  LYS 45  ? NZ  ? F LYS 43  NZ  
604 1 Y 1 F  TYR 48  ? CG  ? F TYR 46  CG  
605 1 Y 1 F  TYR 48  ? CD1 ? F TYR 46  CD1 
606 1 Y 1 F  TYR 48  ? CD2 ? F TYR 46  CD2 
607 1 Y 1 F  TYR 48  ? CE1 ? F TYR 46  CE1 
608 1 Y 1 F  TYR 48  ? CE2 ? F TYR 46  CE2 
609 1 Y 1 F  TYR 48  ? CZ  ? F TYR 46  CZ  
610 1 Y 1 F  TYR 48  ? OH  ? F TYR 46  OH  
611 1 Y 1 F  LYS 67  ? CG  ? F LYS 65  CG  
612 1 Y 1 F  LYS 67  ? CD  ? F LYS 65  CD  
613 1 Y 1 F  LYS 67  ? CE  ? F LYS 65  CE  
614 1 Y 1 F  LYS 67  ? NZ  ? F LYS 65  NZ  
615 1 Y 1 F  TYR 72  ? CD1 ? F TYR 70  CD1 
616 1 Y 1 F  TYR 72  ? CD2 ? F TYR 70  CD2 
617 1 Y 1 F  TYR 72  ? CE1 ? F TYR 70  CE1 
618 1 Y 1 F  TYR 72  ? CE2 ? F TYR 70  CE2 
619 1 Y 1 F  TYR 72  ? CZ  ? F TYR 70  CZ  
620 1 Y 1 F  TYR 72  ? OH  ? F TYR 70  OH  
621 1 Y 1 F  GLU 82  ? CG  ? F GLU 80  CG  
622 1 Y 1 F  GLU 82  ? CD  ? F GLU 80  CD  
623 1 Y 1 F  GLU 82  ? OE1 ? F GLU 80  OE1 
624 1 Y 1 F  GLU 82  ? OE2 ? F GLU 80  OE2 
625 1 Y 1 F  ARG 93  ? CG  ? F ARG 91  CG  
626 1 Y 1 F  ARG 93  ? CD  ? F ARG 91  CD  
627 1 Y 1 F  ARG 93  ? NE  ? F ARG 91  NE  
628 1 Y 1 F  ARG 93  ? CZ  ? F ARG 91  CZ  
629 1 Y 1 F  ARG 93  ? NH1 ? F ARG 91  NH1 
630 1 Y 1 F  ARG 93  ? NH2 ? F ARG 91  NH2 
631 1 Y 1 F  LYS 95  ? CD  ? F LYS 93  CD  
632 1 Y 1 F  LYS 95  ? CE  ? F LYS 93  CE  
633 1 Y 1 F  LYS 95  ? NZ  ? F LYS 93  NZ  
634 1 Y 1 F  GLN 102 ? CG  ? F GLN 100 CG  
635 1 Y 1 F  GLN 102 ? CD  ? F GLN 100 CD  
636 1 Y 1 F  GLN 102 ? OE1 ? F GLN 100 OE1 
637 1 Y 1 F  GLN 102 ? NE2 ? F GLN 100 NE2 
638 1 Y 1 F  GLU 103 ? CG  ? F GLU 101 CG  
639 1 Y 1 F  GLU 103 ? CD  ? F GLU 101 CD  
640 1 Y 1 F  GLU 103 ? OE1 ? F GLU 101 OE1 
641 1 Y 1 F  GLU 103 ? OE2 ? F GLU 101 OE2 
642 1 Y 1 F  GLN 104 ? CG  ? F GLN 102 CG  
643 1 Y 1 F  GLN 104 ? CD  ? F GLN 102 CD  
644 1 Y 1 F  GLN 104 ? OE1 ? F GLN 102 OE1 
645 1 Y 1 F  GLN 104 ? NE2 ? F GLN 102 NE2 
646 1 Y 1 F  TYR 105 ? CD1 ? F TYR 103 CD1 
647 1 Y 1 F  TYR 105 ? CD2 ? F TYR 103 CD2 
648 1 Y 1 F  TYR 105 ? CE1 ? F TYR 103 CE1 
649 1 Y 1 F  TYR 105 ? CE2 ? F TYR 103 CE2 
650 1 Y 1 F  TYR 105 ? CZ  ? F TYR 103 CZ  
651 1 Y 1 F  TYR 105 ? OH  ? F TYR 103 OH  
652 1 Y 1 F  ARG 106 ? CD  ? F ARG 104 CD  
653 1 Y 1 F  ARG 106 ? NE  ? F ARG 104 NE  
654 1 Y 1 F  ARG 106 ? CZ  ? F ARG 104 CZ  
655 1 Y 1 F  ARG 106 ? NH1 ? F ARG 104 NH1 
656 1 Y 1 F  ARG 106 ? NH2 ? F ARG 104 NH2 
657 1 Y 1 F  GLN 115 ? CG  ? F GLN 113 CG  
658 1 Y 1 F  GLN 115 ? CD  ? F GLN 113 CD  
659 1 Y 1 F  GLN 115 ? OE1 ? F GLN 113 OE1 
660 1 Y 1 F  GLN 115 ? NE2 ? F GLN 113 NE2 
661 1 Y 1 F  ASN 117 ? CG  ? F ASN 115 CG  
662 1 Y 1 F  ASN 117 ? OD1 ? F ASN 115 OD1 
663 1 Y 1 F  ASN 117 ? ND2 ? F ASN 115 ND2 
664 1 Y 1 F  ASP 123 ? CG  ? F ASP 121 CG  
665 1 Y 1 F  ASP 123 ? OD1 ? F ASP 121 OD1 
666 1 Y 1 F  ASP 123 ? OD2 ? F ASP 121 OD2 
667 1 Y 1 F  GLU 125 ? CG  ? F GLU 123 CG  
668 1 Y 1 F  GLU 125 ? CD  ? F GLU 123 CD  
669 1 Y 1 F  GLU 125 ? OE1 ? F GLU 123 OE1 
670 1 Y 1 F  GLU 125 ? OE2 ? F GLU 123 OE2 
671 1 Y 1 F  ASN 130 ? CG  ? F ASN 128 CG  
672 1 Y 1 F  ASN 130 ? OD1 ? F ASN 128 OD1 
673 1 Y 1 F  ASN 130 ? ND2 ? F ASN 128 ND2 
674 1 Y 1 F  GLU 141 ? CB  ? F GLU 139 CB  
675 1 Y 1 F  GLU 141 ? CG  ? F GLU 139 CG  
676 1 Y 1 F  GLU 141 ? CD  ? F GLU 139 CD  
677 1 Y 1 F  GLU 141 ? OE1 ? F GLU 139 OE1 
678 1 Y 1 F  GLU 141 ? OE2 ? F GLU 139 OE2 
679 1 Y 1 F  TYR 149 ? CD1 ? F TYR 147 CD1 
680 1 Y 1 F  TYR 149 ? CD2 ? F TYR 147 CD2 
681 1 Y 1 F  TYR 149 ? CE1 ? F TYR 147 CE1 
682 1 Y 1 F  TYR 149 ? CE2 ? F TYR 147 CE2 
683 1 Y 1 F  TYR 149 ? CZ  ? F TYR 147 CZ  
684 1 Y 1 F  TYR 149 ? OH  ? F TYR 147 OH  
685 1 Y 1 F  ARG 157 ? CG  ? F ARG 155 CG  
686 1 Y 1 F  ARG 157 ? CD  ? F ARG 155 CD  
687 1 Y 1 F  ARG 157 ? NE  ? F ARG 155 NE  
688 1 Y 1 F  ARG 157 ? CZ  ? F ARG 155 CZ  
689 1 Y 1 F  ARG 157 ? NH1 ? F ARG 155 NH1 
690 1 Y 1 F  ARG 157 ? NH2 ? F ARG 155 NH2 
691 1 Y 1 F  ILE 174 ? CG1 ? F ILE 172 CG1 
692 1 Y 1 F  ILE 174 ? CG2 ? F ILE 172 CG2 
693 1 Y 1 F  ILE 174 ? CD1 ? F ILE 172 CD1 
694 1 Y 1 F  GLU 179 ? OE1 ? F GLU 173 OE1 
695 1 Y 1 F  GLU 179 ? OE2 ? F GLU 173 OE2 
696 1 Y 1 F  GLU 189 ? CG  ? F GLU 183 CG  
697 1 Y 1 F  GLU 189 ? CD  ? F GLU 183 CD  
698 1 Y 1 F  GLU 189 ? OE1 ? F GLU 183 OE1 
699 1 Y 1 F  GLU 189 ? OE2 ? F GLU 183 OE2 
700 1 Y 1 F  GLU 193 ? OE1 ? F GLU 187 OE1 
701 1 Y 1 F  GLU 193 ? OE2 ? F GLU 187 OE2 
702 1 Y 1 F  LEU 194 ? CB  ? F LEU 188 CB  
703 1 Y 1 F  LEU 194 ? CG  ? F LEU 188 CG  
704 1 Y 1 F  LEU 194 ? CD1 ? F LEU 188 CD1 
705 1 Y 1 F  LEU 194 ? CD2 ? F LEU 188 CD2 
706 1 Y 1 F  LYS 198 ? CG  ? F LYS 192 CG  
707 1 Y 1 F  LYS 198 ? CD  ? F LYS 192 CD  
708 1 Y 1 F  LYS 198 ? CE  ? F LYS 192 CE  
709 1 Y 1 F  LYS 198 ? NZ  ? F LYS 192 NZ  
710 1 Y 1 F  ASP 212 ? CG  ? F ASP 206 CG  
711 1 Y 1 F  ASP 212 ? OD1 ? F ASP 206 OD1 
712 1 Y 1 F  ASP 212 ? OD2 ? F ASP 206 OD2 
713 1 Y 1 F  LEU 218 ? CD1 ? F LEU 212 CD1 
714 1 Y 1 F  LEU 218 ? CD2 ? F LEU 212 CD2 
715 1 N 1 LX FIL 1   ? O19 ? G FIL 1   O19 
716 1 N 1 LX FIL 1   ? C18 ? G FIL 1   C18 
717 1 N 1 LX FIL 1   ? N20 ? G FIL 1   N20 
718 1 N 1 LX FIL 1   ? O21 ? G FIL 1   O21 
719 1 N 1 LX FIL 1   ? N2  ? G FIL 1   N2  
720 1 N 1 LX FIL 1   ? C1  ? G FIL 1   C1  
721 1 N 1 LX FIL 1   ? C17 ? G FIL 1   C17 
722 1 N 1 LX FIL 1   ? C3  ? G FIL 1   C3  
723 1 N 1 LX FIL 1   ? C4  ? G FIL 1   C4  
724 1 N 1 LX FIL 1   ? C5  ? G FIL 1   C5  
725 1 N 1 LX FIL 1   ? C6  ? G FIL 1   C6  
726 1 N 1 LX FIL 1   ? O7  ? G FIL 1   O7  
727 1 N 1 LX FIL 1   ? C8  ? G FIL 1   C8  
728 1 N 1 LX FIL 1   ? C9  ? G FIL 1   C9  
729 1 N 1 LX FIL 1   ? C16 ? G FIL 1   C16 
730 1 N 1 LX FIL 1   ? O10 ? G FIL 1   O10 
731 1 N 1 LX FIL 1   ? C11 ? G FIL 1   C11 
732 1 N 1 LX FIL 1   ? C12 ? G FIL 1   C12 
733 1 N 1 LX FIL 1   ? C13 ? G FIL 1   C13 
734 1 N 1 LX FIL 1   ? C14 ? G FIL 1   C14 
735 1 N 1 LX FIL 1   ? C15 ? G FIL 1   C15 
# 
loop_
_atom_type.symbol 
C  
N  
O  
S  
SI 
# 
_entry.id   200624_SILICA_SHELL_4A_FINAL 
# 
_pdbx_entity_nonpoly.entity_id   2 
_pdbx_entity_nonpoly.name        "(1E)-1-[3-(CYCLOPENTYLOXY)-4-METHOXYPHENYL]ETHANONE O-(AMINOCARBONYL)OXIME" 
_pdbx_entity_nonpoly.comp_id     FIL 
# 
loop_
_pdbx_seq_map_depositor_info.entity_id 
_pdbx_seq_map_depositor_info.auth_asym_id 
_pdbx_seq_map_depositor_info.one_letter_code 
_pdbx_seq_map_depositor_info.one_letter_code_mod 
1 A 
;PETVDWRTKGAVTGIKSQGDCGASYAFSAMGALEGINALATGKLTYLSEQNIIDCSVPYGNHGCKGGNMYVAFLYVVANE
GVDDGGSYPFRGKQSSCTYQEQYRGASMSGSVQINSGSESDLEAAVANVGPVAVAIDGESNAFRFYYSGVYDSSRCSSSS
LNHAMVITGYGIEYWLAKNSWGENWGELGYVKMARNKYNQCGIASDASYPTL
;
;PETVDWRTKGAVTGIKSQGDCGASYAFSAMGALEGINALATGKLTYLSEQNIIDCSVPYGNHGCKGGNMYVAFLYVVANE
GVDDGGSYPFRGKQSSCTYQEQYRGASMSGSVQINSGSESDLEAAVANVGPVAVAIDGESNAFRFYYSGVYDSSRCSSSS
LNHAMVITGYGIEYWLAKNSWGENWGELGYVKMARNKYNQCGIASDASYPTL
;
1 B 
;PETVDWRTKGAVTGIKSQGDCGASYAFSAMGALEGINALATGKLTYLSEQNIIDCSVPYGNHGCKGGNMYVAFLYVVANE
GVDDGGSYPFRGKQSSCTYQEQYRGASMSGSVQINSGSESDLEAAVANVGPVAVAIDGESNAFRFYYSGVYDSSRCSSSS
LNHAMVITGYGIEYWLAKNSWGENWGELGYVKMARNKYNQCGIASDASYPTL
;
;PETVDWRTKGAVTGIKSQGDCGASYAFSAMGALEGINALATGKLTYLSEQNIIDCSVPYGNHGCKGGNMYVAFLYVVANE
GVDDGGSYPFRGKQSSCTYQEQYRGASMSGSVQINSGSESDLEAAVANVGPVAVAIDGESNAFRFYYSGVYDSSRCSSSS
LNHAMVITGYGIEYWLAKNSWGENWGELGYVKMARNKYNQCGIASDASYPTL
;
1 C 
;PETVDWRTKGAVTGIKSQGDCGASYAFSAMGALEGINALATGKLTYLSEQNIIDCSVPYGNHGCKGGNMYVAFLYVVANE
GVDDGGSYPFRGKQSSCTYQEQYRGASMSGSVQINSGSESDLEAAVANVGPVAVAIDGESNAFRFYYSGVYDSSRCSSSS
LNHAMVITGYGIEYWLAKNSWGENWGELGYVKMARNKYNQCGIASDASYPTL
;
;PETVDWRTKGAVTGIKSQGDCGASYAFSAMGALEGINALATGKLTYLSEQNIIDCSVPYGNHGCKGGNMYVAFLYVVANE
GVDDGGSYPFRGKQSSCTYQEQYRGASMSGSVQINSGSESDLEAAVANVGPVAVAIDGESNAFRFYYSGVYDSSRCSSSS
LNHAMVITGYGIEYWLAKNSWGENWGELGYVKMARNKYNQCGIASDASYPTL
;
1 D 
;PETVDWRTKGAVTGIKSQGDCGASYAFSAMGALEGINALATGKLTYLSEQNIIDCSVPYGNHGCKGGNMYVAFLYVVANE
GVDDGGSYPFRGKQSSCTYQEQYRGASMSGSVQINSGSESDLEAAVANVGPVAVAIDGESNAFRFYYSGVYDSSRCSSSS
LNHAMVITGYGIEYWLAKNSWGENWGELGYVKMARNKYNQCGIASDASYPTL
;
;PETVDWRTKGAVTGIKSQGDCGASYAFSAMGALEGINALATGKLTYLSEQNIIDCSVPYGNHGCKGGNMYVAFLYVVANE
GVDDGGSYPFRGKQSSCTYQEQYRGASMSGSVQINSGSESDLEAAVANVGPVAVAIDGESNAFRFYYSGVYDSSRCSSSS
LNHAMVITGYGIEYWLAKNSWGENWGELGYVKMARNKYNQCGIASDASYPTL
;
1 E 
;PETVDWRTKGAVTGIKSQGDCGASYAFSAMGALEGINALATGKLTYLSEQNIIDCSVPYGNHGCKGGNMYVAFLYVVANE
GVDDGGSYPFRGKQSSCTYQEQYRGASMSGSVQINSGSESDLEAAVANVGPVAVAIDGESNAFRFYYSGVYDSSRCSSSS
LNHAMVITGYGIEYWLAKNSWGENWGELGYVKMARNKYNQCGIASDASYPTL
;
;PETVDWRTKGAVTGIKSQGDCGASYAFSAMGALEGINALATGKLTYLSEQNIIDCSVPYGNHGCKGGNMYVAFLYVVANE
GVDDGGSYPFRGKQSSCTYQEQYRGASMSGSVQINSGSESDLEAAVANVGPVAVAIDGESNAFRFYYSGVYDSSRCSSSS
LNHAMVITGYGIEYWLAKNSWGENWGELGYVKMARNKYNQCGIASDASYPTL
;
1 F 
;PETVDWRTKGAVTGIKSQGDCGASYAFSAMGALEGINALATGKLTYLSEQNIIDCSVPYGNHGCKGGNMYVAFLYVVANE
GVDDGGSYPFRGKQSSCTYQEQYRGASMSGSVQINSGSESDLEAAVANVGPVAVAIDGESNAFRFYYSGVYDSSRCSSSS
LNHAMVITGYGIEYWLAKNSWGENWGELGYVKMARNKYNQCGIASDASYPTL
;
;PETVDWRTKGAVTGIKSQGDCGASYAFSAMGALEGINALATGKLTYLSEQNIIDCSVPYGNHGCKGGNMYVAFLYVVANE
GVDDGGSYPFRGKQSSCTYQEQYRGASMSGSVQINSGSESDLEAAVANVGPVAVAIDGESNAFRFYYSGVYDSSRCSSSS
LNHAMVITGYGIEYWLAKNSWGENWGELGYVKMARNKYNQCGIASDASYPTL
;
# 
loop_
_atom_site.group_PDB 
_atom_site.id 
_atom_site.type_symbol 
_atom_site.label_atom_id 
_atom_site.label_alt_id 
_atom_site.label_comp_id 
_atom_site.label_asym_id 
_atom_site.label_entity_id 
_atom_site.label_seq_id 
_atom_site.pdbx_PDB_ins_code 
_atom_site.Cartn_x 
_atom_site.Cartn_y 
_atom_site.Cartn_z 
_atom_site.occupancy 
_atom_site.B_iso_or_equiv 
_atom_site.pdbx_formal_charge 
_atom_site.auth_seq_id 
_atom_site.auth_comp_id 
_atom_site.auth_asym_id 
_atom_site.auth_atom_id 
_atom_site.pdbx_auth_seq_id 
_atom_site.pdbx_auth_comp_id 
_atom_site.pdbx_auth_asym_id 
_atom_site.pdbx_auth_atom_name 
_atom_site.pdbx_PDB_model_num 
ATOM   1     N  N   . PRO A 1 1   ? 17.144  35.756 35.455  1.00 79.18 ?  3   PRO A  N   3   PRO A  N   1 
ATOM   2     C  CA  . PRO A 1 1   ? 16.639  35.336 36.777  1.00 78.39 ?  3   PRO A  CA  3   PRO A  CA  1 
ATOM   3     C  C   . PRO A 1 1   ? 17.735  34.748 37.686  1.00 79.43 ?  3   PRO A  C   3   PRO A  C   1 
ATOM   4     O  O   . PRO A 1 1   ? 18.757  34.252 37.197  1.00 74.04 ?  3   PRO A  O   3   PRO A  O   1 
ATOM   5     C  CB  . PRO A 1 1   ? 15.554  34.286 36.444  1.00 76.25 ?  3   PRO A  CB  3   PRO A  CB  1 
ATOM   6     C  CG  . PRO A 1 1   ? 15.837  33.821 35.051  1.00 77.18 ?  3   PRO A  CG  3   PRO A  CG  1 
ATOM   7     C  CD  . PRO A 1 1   ? 16.727  34.846 34.367  1.00 79.26 ?  3   PRO A  CD  3   PRO A  CD  1 
ATOM   8     N  N   . GLU A 1 2   ? 17.509  34.808 38.999  1.00 82.48 ?  4   GLU A  N   4   GLU A  N   1 
ATOM   9     C  CA  . GLU A 1 2   ? 18.496  34.350 40.000  1.00 86.90 ?  4   GLU A  CA  4   GLU A  CA  1 
ATOM   10    C  C   . GLU A 1 2   ? 18.579  32.818 40.132  1.00 86.12 ?  4   GLU A  C   4   GLU A  C   1 
ATOM   11    O  O   . GLU A 1 2   ? 19.595  32.279 40.580  1.00 80.97 ?  4   GLU A  O   4   GLU A  O   1 
ATOM   12    C  CB  . GLU A 1 2   ? 18.195  34.972 41.373  1.00 86.71 ?  4   GLU A  CB  4   GLU A  CB  1 
ATOM   13    N  N   . THR A 1 3   ? 17.509  32.125 39.753  1.00 85.10 ?  5   THR A  N   5   THR A  N   1 
ATOM   14    C  CA  . THR A 1 3   ? 17.491  30.674 39.781  1.00 81.79 ?  5   THR A  CA  5   THR A  CA  1 
ATOM   15    C  C   . THR A 1 3   ? 16.438  30.140 38.828  1.00 75.61 ?  5   THR A  C   5   THR A  C   1 
ATOM   16    O  O   . THR A 1 3   ? 15.302  30.625 38.835  1.00 70.08 ?  5   THR A  O   5   THR A  O   1 
ATOM   17    C  CB  . THR A 1 3   ? 17.176  30.139 41.184  1.00 84.13 ?  5   THR A  CB  5   THR A  CB  1 
ATOM   18    O  OG1 . THR A 1 3   ? 17.084  28.707 41.137  1.00 89.42 ?  5   THR A  OG1 5   THR A  OG1 1 
ATOM   19    C  CG2 . THR A 1 3   ? 15.849  30.707 41.700  1.00 91.43 ?  5   THR A  CG2 5   THR A  CG2 1 
ATOM   20    N  N   . VAL A 1 4   ? 16.822  29.148 38.018  1.00 67.59 ?  6   VAL A  N   6   VAL A  N   1 
ATOM   21    C  CA  . VAL A 1 4   ? 15.867  28.398 37.212  1.00 63.54 ?  6   VAL A  CA  6   VAL A  CA  1 
ATOM   22    C  C   . VAL A 1 4   ? 15.916  26.931 37.605  1.00 57.82 ?  6   VAL A  C   6   VAL A  C   1 
ATOM   23    O  O   . VAL A 1 4   ? 16.900  26.456 38.141  1.00 53.88 ?  6   VAL A  O   6   VAL A  O   1 
ATOM   24    C  CB  . VAL A 1 4   ? 16.128  28.477 35.681  1.00 66.87 ?  6   VAL A  CB  6   VAL A  CB  1 
ATOM   25    C  CG1 . VAL A 1 4   ? 14.806  28.475 34.914  1.00 64.89 ?  6   VAL A  CG1 6   VAL A  CG1 1 
ATOM   26    C  CG2 . VAL A 1 4   ? 16.921  29.711 35.314  1.00 71.32 ?  6   VAL A  CG2 6   VAL A  CG2 1 
ATOM   27    N  N   . ASP A 1 5   ? 14.823  26.233 37.331  1.00 56.00 ?  7   ASP A  N   7   ASP A  N   1 
ATOM   28    C  CA  . ASP A 1 5   ? 14.809  24.792 37.258  1.00 50.48 ?  7   ASP A  CA  7   ASP A  CA  1 
ATOM   29    C  C   . ASP A 1 5   ? 13.787  24.469 36.184  1.00 49.35 ?  7   ASP A  C   7   ASP A  C   1 
ATOM   30    O  O   . ASP A 1 5   ? 12.624  24.883 36.294  1.00 48.14 ?  7   ASP A  O   7   ASP A  O   1 
ATOM   31    C  CB  . ASP A 1 5   ? 14.399  24.222 38.605  1.00 51.81 ?  7   ASP A  CB  7   ASP A  CB  1 
ATOM   32    C  CG  . ASP A 1 5   ? 14.218  22.724 38.584  1.00 50.82 ?  7   ASP A  CG  7   ASP A  CG  1 
ATOM   33    O  OD1 . ASP A 1 5   ? 14.145  22.119 37.499  1.00 54.08 ?  7   ASP A  OD1 7   ASP A  OD1 1 
ATOM   34    O  OD2 . ASP A 1 5   ? 14.136  22.142 39.674  1.00 55.60 -1 7   ASP A  OD2 7   ASP A  OD2 1 
ATOM   35    N  N   . TRP A 1 6   ? 14.200  23.742 35.145  1.00 48.10 ?  8   TRP A  N   8   TRP A  N   1 
ATOM   36    C  CA  . TRP A 1 6   ? 13.341  23.555 33.966  1.00 48.05 ?  8   TRP A  CA  8   TRP A  CA  1 
ATOM   37    C  C   . TRP A 1 6   ? 12.184  22.580 34.185  1.00 52.12 ?  8   TRP A  C   8   TRP A  C   1 
ATOM   38    O  O   . TRP A 1 6   ? 11.327  22.426 33.301  1.00 47.09 ?  8   TRP A  O   8   TRP A  O   1 
ATOM   39    C  CB  . TRP A 1 6   ? 14.167  23.146 32.751  1.00 52.73 ?  8   TRP A  CB  8   TRP A  CB  1 
ATOM   40    C  CG  . TRP A 1 6   ? 14.816  24.309 32.123  1.00 52.51 ?  8   TRP A  CG  8   TRP A  CG  1 
ATOM   41    C  CD1 . TRP A 1 6   ? 16.144  24.600 32.098  1.00 51.41 ?  8   TRP A  CD1 8   TRP A  CD1 1 
ATOM   42    C  CD2 . TRP A 1 6   ? 14.156  25.377 31.453  1.00 54.90 ?  8   TRP A  CD2 8   TRP A  CD2 1 
ATOM   43    N  NE1 . TRP A 1 6   ? 16.350  25.785 31.445  1.00 49.35 ?  8   TRP A  NE1 8   TRP A  NE1 1 
ATOM   44    C  CE2 . TRP A 1 6   ? 15.142  26.280 31.038  1.00 49.68 ?  8   TRP A  CE2 8   TRP A  CE2 1 
ATOM   45    C  CE3 . TRP A 1 6   ? 12.817  25.649 31.152  1.00 55.13 ?  8   TRP A  CE3 8   TRP A  CE3 1 
ATOM   46    C  CZ2 . TRP A 1 6   ? 14.836  27.444 30.343  1.00 54.01 ?  8   TRP A  CZ2 8   TRP A  CZ2 1 
ATOM   47    C  CZ3 . TRP A 1 6   ? 12.515  26.800 30.453  1.00 54.77 ?  8   TRP A  CZ3 8   TRP A  CZ3 1 
ATOM   48    C  CH2 . TRP A 1 6   ? 13.520  27.687 30.059  1.00 53.39 ?  8   TRP A  CH2 8   TRP A  CH2 1 
ATOM   49    N  N   . ARG A 1 7   ? 12.124  21.940 35.359  1.00 51.59 ?  9   ARG A  N   9   ARG A  N   1 
ATOM   50    C  CA  . ARG A 1 7   ? 10.899  21.251 35.746  1.00 51.19 ?  9   ARG A  CA  9   ARG A  CA  1 
ATOM   51    C  C   . ARG A 1 7   ? 9.749   22.233 35.934  1.00 52.27 ?  9   ARG A  C   9   ARG A  C   1 
ATOM   52    O  O   . ARG A 1 7   ? 8.580   21.849 35.888  1.00 57.36 ?  9   ARG A  O   9   ARG A  O   1 
ATOM   53    C  CB  . ARG A 1 7   ? 11.089  20.460 37.011  1.00 51.34 ?  9   ARG A  CB  9   ARG A  CB  1 
ATOM   54    C  CG  . ARG A 1 7   ? 11.942  19.236 36.813  1.00 52.63 ?  9   ARG A  CG  9   ARG A  CG  1 
ATOM   55    C  CD  . ARG A 1 7   ? 12.178  18.547 38.138  1.00 53.61 ?  9   ARG A  CD  9   ARG A  CD  1 
ATOM   56    N  NE  . ARG A 1 7   ? 12.909  19.413 39.062  1.00 56.11 ?  9   ARG A  NE  9   ARG A  NE  1 
ATOM   57    C  CZ  . ARG A 1 7   ? 13.412  19.014 40.224  1.00 58.03 ?  9   ARG A  CZ  9   ARG A  CZ  1 
ATOM   58    N  NH1 . ARG A 1 7   ? 13.255  17.752 40.626  1.00 58.65 1  9   ARG A  NH1 9   ARG A  NH1 1 
ATOM   59    N  NH2 . ARG A 1 7   ? 14.083  19.881 40.980  1.00 55.10 ?  9   ARG A  NH2 9   ARG A  NH2 1 
ATOM   60    N  N   . THR A 1 8   ? 10.080  23.498 36.148  1.00 50.33 ?  10  THR A  N   10  THR A  N   1 
ATOM   61    C  CA  . THR A 1 8   ? 9.076   24.546 36.219  1.00 53.29 ?  10  THR A  CA  10  THR A  CA  1 
ATOM   62    C  C   . THR A 1 8   ? 8.298   24.697 34.908  1.00 59.30 ?  10  THR A  C   10  THR A  C   1 
ATOM   63    O  O   . THR A 1 8   ? 7.142   25.120 34.915  1.00 61.92 ?  10  THR A  O   10  THR A  O   1 
ATOM   64    C  CB  . THR A 1 8   ? 9.751   25.867 36.591  1.00 51.48 ?  10  THR A  CB  10  THR A  CB  1 
ATOM   65    O  OG1 . THR A 1 8   ? 10.201  25.762 37.941  1.00 61.04 ?  10  THR A  OG1 10  THR A  OG1 1 
ATOM   66    C  CG2 . THR A 1 8   ? 8.804   26.987 36.525  1.00 56.19 ?  10  THR A  CG2 10  THR A  CG2 1 
ATOM   67    N  N   . LYS A 1 9   ? 8.947   24.353 33.793  1.00 58.91 ?  11  LYS A  N   11  LYS A  N   1 
ATOM   68    C  CA  . LYS A 1 9   ? 8.337   24.397 32.475  1.00 58.37 ?  11  LYS A  CA  11  LYS A  CA  1 
ATOM   69    C  C   . LYS A 1 9   ? 7.983   23.005 31.928  1.00 55.07 ?  11  LYS A  C   11  LYS A  C   1 
ATOM   70    O  O   . LYS A 1 9   ? 7.692   22.854 30.738  1.00 46.76 ?  11  LYS A  O   11  LYS A  O   1 
ATOM   71    C  CB  . LYS A 1 9   ? 9.272   25.145 31.526  1.00 59.86 ?  11  LYS A  CB  11  LYS A  CB  1 
ATOM   72    C  CG  . LYS A 1 9   ? 8.773   26.536 31.168  1.00 65.28 ?  11  LYS A  CG  11  LYS A  CG  1 
ATOM   73    C  CD  . LYS A 1 9   ? 7.578   26.428 30.239  1.00 72.08 ?  11  LYS A  CD  11  LYS A  CD  1 
ATOM   74    C  CE  . LYS A 1 9   ? 7.282   27.733 29.521  1.00 77.11 ?  11  LYS A  CE  11  LYS A  CE  1 
ATOM   75    N  NZ  . LYS A 1 9   ? 6.511   27.451 28.273  1.00 79.95 1  11  LYS A  NZ  11  LYS A  NZ  1 
ATOM   76    N  N   . GLY A 1 10  ? 7.991   21.997 32.804  1.00 54.53 ?  12  GLY A  N   12  GLY A  N   1 
ATOM   77    C  CA  . GLY A 1 10  ? 7.748   20.599 32.400  1.00 58.56 ?  12  GLY A  CA  12  GLY A  CA  1 
ATOM   78    C  C   . GLY A 1 10  ? 8.719   20.051 31.350  1.00 57.42 ?  12  GLY A  C   12  GLY A  C   1 
ATOM   79    O  O   . GLY A 1 10  ? 8.335   19.221 30.523  1.00 63.52 ?  12  GLY A  O   12  GLY A  O   1 
ATOM   80    N  N   . ALA A 1 11  ? 9.972   20.497 31.408  1.00 50.42 ?  13  ALA A  N   13  ALA A  N   1 
ATOM   81    C  CA  . ALA A 1 11  ? 10.964  20.211 30.393  1.00 49.06 ?  13  ALA A  CA  13  ALA A  CA  1 
ATOM   82    C  C   . ALA A 1 11  ? 11.988  19.142 30.796  1.00 47.83 ?  13  ALA A  C   13  ALA A  C   1 
ATOM   83    O  O   . ALA A 1 11  ? 12.981  18.961 30.082  1.00 46.31 ?  13  ALA A  O   13  ALA A  O   1 
ATOM   84    C  CB  . ALA A 1 11  ? 11.701  21.505 30.038  1.00 51.81 ?  13  ALA A  CB  13  ALA A  CB  1 
ATOM   85    N  N   . VAL A 1 12  ? 11.791  18.477 31.943  1.00 50.71 ?  14  VAL A  N   14  VAL A  N   1 
ATOM   86    C  CA  . VAL A 1 12  ? 12.740  17.461 32.447  1.00 45.26 ?  14  VAL A  CA  14  VAL A  CA  1 
ATOM   87    C  C   . VAL A 1 12  ? 12.036  16.174 32.849  1.00 45.68 ?  14  VAL A  C   14  VAL A  C   1 
ATOM   88    O  O   . VAL A 1 12  ? 11.113  16.217 33.638  1.00 47.97 ?  14  VAL A  O   14  VAL A  O   1 
ATOM   89    C  CB  . VAL A 1 12  ? 13.518  17.952 33.696  1.00 43.19 ?  14  VAL A  CB  14  VAL A  CB  1 
ATOM   90    C  CG1 . VAL A 1 12  ? 14.402  16.832 34.248  1.00 41.55 ?  14  VAL A  CG1 14  VAL A  CG1 1 
ATOM   91    C  CG2 . VAL A 1 12  ? 14.359  19.199 33.388  1.00 42.41 ?  14  VAL A  CG2 14  VAL A  CG2 1 
ATOM   92    N  N   . THR A 1 13  ? 12.511  15.035 32.348  1.00 46.40 ?  15  THR A  N   15  THR A  N   1 
ATOM   93    C  CA  . THR A 1 13  ? 11.986  13.711 32.745  1.00 45.78 ?  15  THR A  CA  15  THR A  CA  1 
ATOM   94    C  C   . THR A 1 13  ? 12.572  13.197 34.052  1.00 44.54 ?  15  THR A  C   15  THR A  C   1 
ATOM   95    O  O   . THR A 1 13  ? 13.497  13.764 34.616  1.00 39.15 ?  15  THR A  O   15  THR A  O   1 
ATOM   96    C  CB  . THR A 1 13  ? 12.302  12.627 31.690  1.00 46.53 ?  15  THR A  CB  15  THR A  CB  1 
ATOM   97    O  OG1 . THR A 1 13  ? 13.727  12.497 31.530  1.00 47.52 ?  15  THR A  OG1 15  THR A  OG1 1 
ATOM   98    C  CG2 . THR A 1 13  ? 11.680  12.995 30.370  1.00 49.46 ?  15  THR A  CG2 15  THR A  CG2 1 
ATOM   99    N  N   . GLY A 1 14  ? 12.027  12.087 34.511  1.00 46.48 ?  16  GLY A  N   16  GLY A  N   1 
ATOM   100   C  CA  . GLY A 1 14  ? 12.540  11.419 35.675  1.00 49.18 ?  16  GLY A  CA  16  GLY A  CA  1 
ATOM   101   C  C   . GLY A 1 14  ? 13.988  11.045 35.490  1.00 48.07 ?  16  GLY A  C   16  GLY A  C   1 
ATOM   102   O  O   . GLY A 1 14  ? 14.515  11.090 34.394  1.00 45.20 ?  16  GLY A  O   16  GLY A  O   1 
ATOM   103   N  N   . ILE A 1 15  ? 14.621  10.698 36.604  1.00 54.14 ?  17  ILE A  N   17  ILE A  N   1 
ATOM   104   C  CA  . ILE A 1 15  ? 16.005  10.235 36.660  1.00 52.02 ?  17  ILE A  CA  17  ILE A  CA  1 
ATOM   105   C  C   . ILE A 1 15  ? 16.140  8.830  36.077  1.00 52.62 ?  17  ILE A  C   17  ILE A  C   1 
ATOM   106   O  O   . ILE A 1 15  ? 15.302  7.971  36.310  1.00 54.98 ?  17  ILE A  O   17  ILE A  O   1 
ATOM   107   C  CB  . ILE A 1 15  ? 16.533  10.252 38.124  1.00 50.07 ?  17  ILE A  CB  17  ILE A  CB  1 
ATOM   108   C  CG1 . ILE A 1 15  ? 17.334  11.521 38.414  1.00 49.81 ?  17  ILE A  CG1 17  ILE A  CG1 1 
ATOM   109   C  CG2 . ILE A 1 15  ? 17.540  9.140  38.371  1.00 53.76 ?  17  ILE A  CG2 17  ILE A  CG2 1 
ATOM   110   C  CD1 . ILE A 1 15  ? 16.558  12.800 38.321  1.00 50.06 ?  17  ILE A  CD1 17  ILE A  CD1 1 
ATOM   111   N  N   . LYS A 1 16  ? 17.235  8.590  35.365  1.00 50.75 ?  18  LYS A  N   18  LYS A  N   1 
ATOM   112   C  CA  . LYS A 1 16  ? 17.507  7.290  34.769  1.00 47.73 ?  18  LYS A  CA  18  LYS A  CA  1 
ATOM   113   C  C   . LYS A 1 16  ? 18.758  6.679  35.384  1.00 43.81 ?  18  LYS A  C   18  LYS A  C   1 
ATOM   114   O  O   . LYS A 1 16  ? 19.533  7.379  36.016  1.00 44.07 ?  18  LYS A  O   18  LYS A  O   1 
ATOM   115   C  CB  . LYS A 1 16  ? 17.681  7.483  33.265  1.00 51.98 ?  18  LYS A  CB  18  LYS A  CB  1 
ATOM   116   C  CG  . LYS A 1 16  ? 16.399  7.972  32.594  1.00 58.58 ?  18  LYS A  CG  18  LYS A  CG  1 
ATOM   117   C  CD  . LYS A 1 16  ? 16.648  8.649  31.260  1.00 65.31 ?  18  LYS A  CD  18  LYS A  CD  1 
ATOM   118   C  CE  . LYS A 1 16  ? 15.467  9.513  30.822  1.00 70.18 ?  18  LYS A  CE  18  LYS A  CE  1 
ATOM   119   N  NZ  . LYS A 1 16  ? 15.546  9.842  29.360  1.00 73.83 1  18  LYS A  NZ  18  LYS A  NZ  1 
ATOM   120   N  N   . SER A 1 17  ? 18.934  5.375  35.234  1.00 43.25 ?  19  SER A  N   19  SER A  N   1 
ATOM   121   C  CA  . SER A 1 17  ? 20.160  4.708  35.663  1.00 50.44 ?  19  SER A  CA  19  SER A  CA  1 
ATOM   122   C  C   . SER A 1 17  ? 20.759  4.017  34.461  1.00 48.75 ?  19  SER A  C   19  SER A  C   1 
ATOM   123   O  O   . SER A 1 17  ? 20.115  3.191  33.847  1.00 46.56 ?  19  SER A  O   19  SER A  O   1 
ATOM   124   C  CB  . SER A 1 17  ? 19.932  3.677  36.805  1.00 55.35 ?  19  SER A  CB  19  SER A  CB  1 
ATOM   125   O  OG  . SER A 1 17  ? 21.182  3.309  37.420  1.00 52.09 ?  19  SER A  OG  19  SER A  OG  1 
ATOM   126   N  N   . GLN A 1 18  ? 22.003  4.347  34.149  1.00 47.40 ?  20  GLN A  N   20  GLN A  N   1 
ATOM   127   C  CA  . GLN A 1 18  ? 22.697  3.728  33.043  1.00 47.37 ?  20  GLN A  CA  20  GLN A  CA  1 
ATOM   128   C  C   . GLN A 1 18  ? 23.234  2.322  33.351  1.00 47.72 ?  20  GLN A  C   20  GLN A  C   1 
ATOM   129   O  O   . GLN A 1 18  ? 23.827  1.692  32.495  1.00 48.61 ?  20  GLN A  O   20  GLN A  O   1 
ATOM   130   C  CB  . GLN A 1 18  ? 23.818  4.652  32.567  1.00 45.88 ?  20  GLN A  CB  20  GLN A  CB  1 
ATOM   131   C  CG  . GLN A 1 18  ? 24.992  4.730  33.501  1.00 46.78 ?  20  GLN A  CG  20  GLN A  CG  1 
ATOM   132   C  CD  . GLN A 1 18  ? 25.834  5.968  33.283  1.00 47.65 ?  20  GLN A  CD  20  GLN A  CD  1 
ATOM   133   O  OE1 . GLN A 1 18  ? 25.323  7.082  33.207  1.00 53.86 ?  20  GLN A  OE1 20  GLN A  OE1 1 
ATOM   134   N  NE2 . GLN A 1 18  ? 27.133  5.782  33.220  1.00 48.35 ?  20  GLN A  NE2 20  GLN A  NE2 1 
ATOM   135   N  N   . GLY A 1 19  ? 23.027  1.830  34.564  1.00 52.10 ?  21  GLY A  N   21  GLY A  N   1 
ATOM   136   C  CA  . GLY A 1 19  ? 23.435  0.484  34.922  1.00 49.64 ?  21  GLY A  CA  21  GLY A  CA  1 
ATOM   137   C  C   . GLY A 1 19  ? 24.942  0.383  34.901  1.00 52.85 ?  21  GLY A  C   21  GLY A  C   1 
ATOM   138   O  O   . GLY A 1 19  ? 25.650  1.353  35.212  1.00 45.19 ?  21  GLY A  O   21  GLY A  O   1 
ATOM   139   N  N   . ASP A 1 20  ? 25.417  -0.791 34.484  1.00 56.60 ?  22  ASP A  N   22  ASP A  N   1 
ATOM   140   C  CA  . ASP A 1 20  ? 26.821  -1.050 34.301  1.00 59.54 ?  22  ASP A  CA  22  ASP A  CA  1 
ATOM   141   C  C   . ASP A 1 20  ? 27.336  -0.623 32.910  1.00 63.75 ?  22  ASP A  C   22  ASP A  C   1 
ATOM   142   O  O   . ASP A 1 20  ? 28.466  -0.950 32.541  1.00 72.75 ?  22  ASP A  O   22  ASP A  O   1 
ATOM   143   C  CB  . ASP A 1 20  ? 27.092  -2.537 34.517  1.00 63.70 ?  22  ASP A  CB  22  ASP A  CB  1 
ATOM   144   C  CG  . ASP A 1 20  ? 28.572  -2.837 34.675  1.00 73.07 ?  22  ASP A  CG  22  ASP A  CG  1 
ATOM   145   O  OD1 . ASP A 1 20  ? 29.271  -1.976 35.257  1.00 80.22 ?  22  ASP A  OD1 22  ASP A  OD1 1 
ATOM   146   O  OD2 . ASP A 1 20  ? 29.057  -3.908 34.216  1.00 73.67 -1 22  ASP A  OD2 22  ASP A  OD2 1 
ATOM   147   N  N   . CYS A 1 21  ? 26.530  0.118  32.150  1.00 62.58 ?  23  CYS A  N   23  CYS A  N   1 
ATOM   148   C  CA  . CYS A 1 21  ? 26.907  0.580  30.802  1.00 64.93 ?  23  CYS A  CA  23  CYS A  CA  1 
ATOM   149   C  C   . CYS A 1 21  ? 27.437  2.022  30.839  1.00 62.26 ?  23  CYS A  C   23  CYS A  C   1 
ATOM   150   O  O   . CYS A 1 21  ? 26.777  2.908  31.365  1.00 69.76 ?  23  CYS A  O   23  CYS A  O   1 
ATOM   151   C  CB  . CYS A 1 21  ? 25.696  0.454  29.867  1.00 67.11 ?  23  CYS A  CB  23  CYS A  CB  1 
ATOM   152   S  SG  . CYS A 1 21  ? 25.815  1.282  28.267  1.00 74.62 ?  23  CYS A  SG  23  CYS A  SG  1 
ATOM   153   N  N   . GLY A 1 22  ? 28.624  2.249  30.273  1.00 57.04 ?  24  GLY A  N   24  GLY A  N   1 
ATOM   154   C  CA  . GLY A 1 22  ? 29.327  3.533  30.389  1.00 54.18 ?  24  GLY A  CA  24  GLY A  CA  1 
ATOM   155   C  C   . GLY A 1 22  ? 28.899  4.558  29.357  1.00 54.45 ?  24  GLY A  C   24  GLY A  C   1 
ATOM   156   O  O   . GLY A 1 22  ? 29.733  5.075  28.622  1.00 62.19 ?  24  GLY A  O   24  GLY A  O   1 
ATOM   157   N  N   . ALA A 1 23  ? 27.606  4.877  29.341  1.00 51.54 ?  25  ALA A  N   25  ALA A  N   1 
ATOM   158   C  CA  . ALA A 1 23  ? 26.959  5.656  28.281  1.00 50.67 ?  25  ALA A  CA  25  ALA A  CA  1 
ATOM   159   C  C   . ALA A 1 23  ? 26.374  6.994  28.757  1.00 50.02 ?  25  ALA A  C   25  ALA A  C   1 
ATOM   160   O  O   . ALA A 1 23  ? 25.307  7.408  28.295  1.00 56.27 ?  25  ALA A  O   25  ALA A  O   1 
ATOM   161   C  CB  . ALA A 1 23  ? 25.836  4.825  27.674  1.00 50.62 ?  25  ALA A  CB  25  ALA A  CB  1 
ATOM   162   N  N   . SER A 1 24  ? 27.042  7.681  29.668  1.00 45.20 ?  26  SER A  N   26  SER A  N   1 
ATOM   163   C  CA  . SER A 1 24  ? 26.565  9.005  30.073  1.00 45.84 ?  26  SER A  CA  26  SER A  CA  1 
ATOM   164   C  C   . SER A 1 24  ? 26.428  9.959  28.887  1.00 39.63 ?  26  SER A  C   26  SER A  C   1 
ATOM   165   O  O   . SER A 1 24  ? 25.451  10.704 28.790  1.00 35.09 ?  26  SER A  O   26  SER A  O   1 
ATOM   166   C  CB  . SER A 1 24  ? 27.456  9.633  31.163  1.00 46.55 ?  26  SER A  CB  26  SER A  CB  1 
ATOM   167   O  OG  . SER A 1 24  ? 28.819  9.633  30.803  1.00 46.30 ?  26  SER A  OG  26  SER A  OG  1 
ATOM   168   N  N   . TYR A 1 25  ? 27.369  9.909  27.961  1.00 40.93 ?  27  TYR A  N   27  TYR A  N   1 
ATOM   169   C  CA  . TYR A 1 25  ? 27.238  10.719 26.736  1.00 42.09 ?  27  TYR A  CA  27  TYR A  CA  1 
ATOM   170   C  C   . TYR A 1 25  ? 25.806  10.669 26.189  1.00 38.14 ?  27  TYR A  C   27  TYR A  C   1 
ATOM   171   O  O   . TYR A 1 25  ? 25.216  11.709 25.903  1.00 41.77 ?  27  TYR A  O   27  TYR A  O   1 
ATOM   172   C  CB  . TYR A 1 25  ? 28.273  10.342 25.671  1.00 42.96 ?  27  TYR A  CB  27  TYR A  CB  1 
ATOM   173   C  CG  . TYR A 1 25  ? 28.068  9.000  25.008  1.00 46.16 ?  27  TYR A  CG  27  TYR A  CG  1 
ATOM   174   C  CD1 . TYR A 1 25  ? 28.586  7.840  25.567  1.00 46.78 ?  27  TYR A  CD1 27  TYR A  CD1 1 
ATOM   175   C  CD2 . TYR A 1 25  ? 27.392  8.892  23.789  1.00 46.66 ?  27  TYR A  CD2 27  TYR A  CD2 1 
ATOM   176   C  CE1 . TYR A 1 25  ? 28.413  6.613  24.946  1.00 47.77 ?  27  TYR A  CE1 27  TYR A  CE1 1 
ATOM   177   C  CE2 . TYR A 1 25  ? 27.201  7.672  23.177  1.00 46.54 ?  27  TYR A  CE2 27  TYR A  CE2 1 
ATOM   178   C  CZ  . TYR A 1 25  ? 27.720  6.534  23.757  1.00 44.96 ?  27  TYR A  CZ  27  TYR A  CZ  1 
ATOM   179   O  OH  . TYR A 1 25  ? 27.547  5.313  23.153  1.00 47.11 ?  27  TYR A  OH  27  TYR A  OH  1 
ATOM   180   N  N   . ALA A 1 26  ? 25.230  9.476  26.122  1.00 35.92 ?  28  ALA A  N   28  ALA A  N   1 
ATOM   181   C  CA  . ALA A 1 26  ? 23.902  9.289  25.544  1.00 36.78 ?  28  ALA A  CA  28  ALA A  CA  1 
ATOM   182   C  C   . ALA A 1 26  ? 22.828  9.852  26.399  1.00 38.52 ?  28  ALA A  C   28  ALA A  C   1 
ATOM   183   O  O   . ALA A 1 26  ? 21.875  10.411 25.883  1.00 43.72 ?  28  ALA A  O   28  ALA A  O   1 
ATOM   184   C  CB  . ALA A 1 26  ? 23.608  7.801  25.351  1.00 37.65 ?  28  ALA A  CB  28  ALA A  CB  1 
ATOM   185   N  N   . PHE A 1 27  ? 22.934  9.612  27.709  1.00 38.91 ?  29  PHE A  N   29  PHE A  N   1 
ATOM   186   C  CA  . PHE A 1 27  ? 21.898  10.025 28.631  1.00 36.31 ?  29  PHE A  CA  29  PHE A  CA  1 
ATOM   187   C  C   . PHE A 1 27  ? 21.946  11.518 28.679  1.00 35.67 ?  29  PHE A  C   29  PHE A  C   1 
ATOM   188   O  O   . PHE A 1 27  ? 20.929  12.157 28.635  1.00 34.57 ?  29  PHE A  O   29  PHE A  O   1 
ATOM   189   C  CB  . PHE A 1 27  ? 22.092  9.416  30.017  1.00 37.34 ?  29  PHE A  CB  29  PHE A  CB  1 
ATOM   190   C  CG  . PHE A 1 27  ? 21.571  7.999  30.143  1.00 36.53 ?  29  PHE A  CG  29  PHE A  CG  1 
ATOM   191   C  CD1 . PHE A 1 27  ? 22.382  6.923  29.849  1.00 36.15 ?  29  PHE A  CD1 29  PHE A  CD1 1 
ATOM   192   C  CD2 . PHE A 1 27  ? 20.277  7.759  30.539  1.00 35.80 ?  29  PHE A  CD2 29  PHE A  CD2 1 
ATOM   193   C  CE1 . PHE A 1 27  ? 21.924  5.632  29.963  1.00 35.91 ?  29  PHE A  CE1 29  PHE A  CE1 1 
ATOM   194   C  CE2 . PHE A 1 27  ? 19.795  6.472  30.636  1.00 38.36 ?  29  PHE A  CE2 29  PHE A  CE2 1 
ATOM   195   C  CZ  . PHE A 1 27  ? 20.627  5.397  30.353  1.00 37.15 ?  29  PHE A  CZ  29  PHE A  CZ  1 
ATOM   196   N  N   . SER A 1 28  ? 23.147  12.065 28.750  1.00 35.73 ?  30  SER A  N   30  SER A  N   1 
ATOM   197   C  CA  . SER A 1 28  ? 23.331  13.510 28.744  1.00 38.98 ?  30  SER A  CA  30  SER A  CA  1 
ATOM   198   C  C   . SER A 1 28  ? 22.811  14.200 27.452  1.00 45.35 ?  30  SER A  C   30  SER A  C   1 
ATOM   199   O  O   . SER A 1 28  ? 22.199  15.278 27.523  1.00 47.51 ?  30  SER A  O   30  SER A  O   1 
ATOM   200   C  CB  . SER A 1 28  ? 24.807  13.826 28.912  1.00 38.68 ?  30  SER A  CB  30  SER A  CB  1 
ATOM   201   O  OG  . SER A 1 28  ? 25.026  15.198 28.697  1.00 46.51 ?  30  SER A  OG  30  SER A  OG  1 
ATOM   202   N  N   . ALA A 1 29  ? 23.062  13.586 26.288  1.00 40.24 ?  31  ALA A  N   31  ALA A  N   1 
ATOM   203   C  CA  . ALA A 1 29  ? 22.615  14.149 25.016  1.00 42.56 ?  31  ALA A  CA  31  ALA A  CA  1 
ATOM   204   C  C   . ALA A 1 29  ? 21.096  14.149 24.838  1.00 44.05 ?  31  ALA A  C   31  ALA A  C   1 
ATOM   205   O  O   . ALA A 1 29  ? 20.531  15.165 24.407  1.00 40.10 ?  31  ALA A  O   31  ALA A  O   1 
ATOM   206   C  CB  . ALA A 1 29  ? 23.274  13.424 23.858  1.00 43.28 ?  31  ALA A  CB  31  ALA A  CB  1 
ATOM   207   N  N   . MET A 1 30  ? 20.457  13.022 25.191  1.00 45.80 ?  32  MET A  N   32  MET A  N   1 
ATOM   208   C  CA  . MET A 1 30  ? 18.999  12.844 25.116  1.00 44.46 ?  32  MET A  CA  32  MET A  CA  1 
ATOM   209   C  C   . MET A 1 30  ? 18.252  13.736 26.066  1.00 45.47 ?  32  MET A  C   32  MET A  C   1 
ATOM   210   O  O   . MET A 1 30  ? 17.167  14.221 25.742  1.00 50.95 ?  32  MET A  O   32  MET A  O   1 
ATOM   211   C  CB  . MET A 1 30  ? 18.633  11.392 25.423  1.00 49.57 ?  32  MET A  CB  32  MET A  CB  1 
ATOM   212   C  CG  . MET A 1 30  ? 19.087  10.421 24.347  1.00 55.95 ?  32  MET A  CG  32  MET A  CG  1 
ATOM   213   S  SD  . MET A 1 30  ? 18.405  10.796 22.698  1.00 71.12 ?  32  MET A  SD  32  MET A  SD  1 
ATOM   214   C  CE  . MET A 1 30  ? 19.590  11.969 22.034  1.00 66.62 ?  32  MET A  CE  32  MET A  CE  1 
ATOM   215   N  N   . GLY A 1 31  ? 18.839  13.936 27.242  1.00 42.06 ?  33  GLY A  N   33  GLY A  N   1 
ATOM   216   C  CA  . GLY A 1 31  ? 18.334  14.844 28.234  1.00 38.85 ?  33  GLY A  CA  33  GLY A  CA  1 
ATOM   217   C  C   . GLY A 1 31  ? 18.180  16.261 27.724  1.00 44.34 ?  33  GLY A  C   33  GLY A  C   1 
ATOM   218   O  O   . GLY A 1 31  ? 17.093  16.845 27.841  1.00 47.17 ?  33  GLY A  O   33  GLY A  O   1 
ATOM   219   N  N   . ALA A 1 32  ? 19.243  16.834 27.154  1.00 44.11 ?  34  ALA A  N   34  ALA A  N   1 
ATOM   220   C  CA  . ALA A 1 32  ? 19.105  18.143 26.521  1.00 44.58 ?  34  ALA A  CA  34  ALA A  CA  1 
ATOM   221   C  C   . ALA A 1 32  ? 18.038  18.119 25.420  1.00 45.31 ?  34  ALA A  C   34  ALA A  C   1 
ATOM   222   O  O   . ALA A 1 32  ? 17.160  18.965 25.391  1.00 47.84 ?  34  ALA A  O   34  ALA A  O   1 
ATOM   223   C  CB  . ALA A 1 32  ? 20.436  18.668 26.004  1.00 44.05 ?  34  ALA A  CB  34  ALA A  CB  1 
ATOM   224   N  N   . LEU A 1 33  ? 18.067  17.126 24.552  1.00 49.33 ?  35  LEU A  N   35  LEU A  N   1 
ATOM   225   C  CA  . LEU A 1 33  ? 17.071  17.040 23.449  1.00 48.43 ?  35  LEU A  CA  35  LEU A  CA  1 
ATOM   226   C  C   . LEU A 1 33  ? 15.615  16.972 23.960  1.00 50.04 ?  35  LEU A  C   35  LEU A  C   1 
ATOM   227   O  O   . LEU A 1 33  ? 14.703  17.501 23.319  1.00 47.32 ?  35  LEU A  O   35  LEU A  O   1 
ATOM   228   C  CB  . LEU A 1 33  ? 17.307  15.779 22.620  1.00 46.92 ?  35  LEU A  CB  35  LEU A  CB  1 
ATOM   229   C  CG  . LEU A 1 33  ? 17.217  15.804 21.100  1.00 49.78 ?  35  LEU A  CG  35  LEU A  CG  1 
ATOM   230   C  CD1 . LEU A 1 33  ? 17.017  14.365 20.632  1.00 50.12 ?  35  LEU A  CD1 35  LEU A  CD1 1 
ATOM   231   C  CD2 . LEU A 1 33  ? 16.133  16.706 20.508  1.00 48.48 ?  35  LEU A  CD2 35  LEU A  CD2 1 
ATOM   232   N  N   . GLU A 1 34  ? 15.404  16.257 25.073  1.00 48.52 ?  36  GLU A  N   36  GLU A  N   1 
ATOM   233   C  CA  . GLU A 1 34  ? 14.070  16.055 25.628  1.00 46.65 ?  36  GLU A  CA  36  GLU A  CA  1 
ATOM   234   C  C   . GLU A 1 34  ? 13.537  17.385 26.077  1.00 45.04 ?  36  GLU A  C   36  GLU A  C   1 
ATOM   235   O  O   . GLU A 1 34  ? 12.342  17.663 25.955  1.00 40.24 ?  36  GLU A  O   36  GLU A  O   1 
ATOM   236   C  CB  . GLU A 1 34  ? 14.104  15.121 26.835  1.00 50.40 ?  36  GLU A  CB  36  GLU A  CB  1 
ATOM   237   C  CG  . GLU A 1 34  ? 14.229  13.651 26.485  1.00 56.10 ?  36  GLU A  CG  36  GLU A  CG  1 
ATOM   238   C  CD  . GLU A 1 34  ? 14.594  12.769 27.674  1.00 60.78 ?  36  GLU A  CD  36  GLU A  CD  1 
ATOM   239   O  OE1 . GLU A 1 34  ? 14.895  13.292 28.772  1.00 62.81 ?  36  GLU A  OE1 36  GLU A  OE1 1 
ATOM   240   O  OE2 . GLU A 1 34  ? 14.569  11.529 27.513  1.00 64.51 -1 36  GLU A  OE2 36  GLU A  OE2 1 
ATOM   241   N  N   . GLY A 1 35  ? 14.442  18.197 26.611  1.00 45.47 ?  37  GLY A  N   37  GLY A  N   1 
ATOM   242   C  CA  . GLY A 1 35  ? 14.096  19.496 27.142  1.00 46.50 ?  37  GLY A  CA  37  GLY A  CA  1 
ATOM   243   C  C   . GLY A 1 35  ? 13.693  20.429 26.050  1.00 45.51 ?  37  GLY A  C   37  GLY A  C   1 
ATOM   244   O  O   . GLY A 1 35  ? 12.577  20.911 26.018  1.00 49.02 ?  37  GLY A  O   37  GLY A  O   1 
ATOM   245   N  N   . ILE A 1 36  ? 14.613  20.647 25.131  1.00 49.57 ?  38  ILE A  N   38  ILE A  N   1 
ATOM   246   C  CA  . ILE A 1 36  ? 14.383  21.482 23.953  1.00 51.79 ?  38  ILE A  CA  38  ILE A  CA  1 
ATOM   247   C  C   . ILE A 1 36  ? 13.066  21.137 23.236  1.00 48.17 ?  38  ILE A  C   38  ILE A  C   1 
ATOM   248   O  O   . ILE A 1 36  ? 12.317  22.007 22.813  1.00 43.60 ?  38  ILE A  O   38  ILE A  O   1 
ATOM   249   C  CB  . ILE A 1 36  ? 15.551  21.314 22.967  1.00 55.77 ?  38  ILE A  CB  38  ILE A  CB  1 
ATOM   250   C  CG1 . ILE A 1 36  ? 16.742  22.244 23.309  1.00 62.22 ?  38  ILE A  CG1 38  ILE A  CG1 1 
ATOM   251   C  CG2 . ILE A 1 36  ? 15.098  21.658 21.571  1.00 64.04 ?  38  ILE A  CG2 38  ILE A  CG2 1 
ATOM   252   C  CD1 . ILE A 1 36  ? 17.230  22.258 24.753  1.00 62.83 ?  38  ILE A  CD1 38  ILE A  CD1 1 
ATOM   253   N  N   . ASN A 1 37  ? 12.822  19.846 23.094  1.00 45.45 ?  39  ASN A  N   39  ASN A  N   1 
ATOM   254   C  CA  . ASN A 1 37  ? 11.650  19.341 22.445  1.00 44.67 ?  39  ASN A  CA  39  ASN A  CA  1 
ATOM   255   C  C   . ASN A 1 37  ? 10.385  19.603 23.255  1.00 43.85 ?  39  ASN A  C   39  ASN A  C   1 
ATOM   256   O  O   . ASN A 1 37  ? 9.372   19.982 22.715  1.00 44.21 ?  39  ASN A  O   39  ASN A  O   1 
ATOM   257   C  CB  . ASN A 1 37  ? 11.820  17.835 22.224  1.00 51.11 ?  39  ASN A  CB  39  ASN A  CB  1 
ATOM   258   C  CG  . ASN A 1 37  ? 10.608  17.214 21.582  1.00 57.60 ?  39  ASN A  CG  39  ASN A  CG  1 
ATOM   259   O  OD1 . ASN A 1 37  ? 10.338  17.450 20.399  1.00 61.98 ?  39  ASN A  OD1 39  ASN A  OD1 1 
ATOM   260   N  ND2 . ASN A 1 37  ? 9.843   16.454 22.362  1.00 59.60 ?  39  ASN A  ND2 39  ASN A  ND2 1 
ATOM   261   N  N   . ALA A 1 38  ? 10.462  19.378 24.558  1.00 42.62 ?  40  ALA A  N   40  ALA A  N   1 
ATOM   262   C  CA  . ALA A 1 38  ? 9.353   19.573 25.449  1.00 42.07 ?  40  ALA A  CA  40  ALA A  CA  1 
ATOM   263   C  C   . ALA A 1 38  ? 8.911   21.046 25.541  1.00 43.92 ?  40  ALA A  C   40  ALA A  C   1 
ATOM   264   O  O   . ALA A 1 38  ? 7.726   21.347 25.622  1.00 44.86 ?  40  ALA A  O   40  ALA A  O   1 
ATOM   265   C  CB  . ALA A 1 38  ? 9.740   19.057 26.818  1.00 41.85 ?  40  ALA A  CB  40  ALA A  CB  1 
ATOM   266   N  N   . LEU A 1 39  ? 9.890   21.935 25.566  1.00 43.70 ?  41  LEU A  N   41  LEU A  N   1 
ATOM   267   C  CA  . LEU A 1 39  ? 9.704   23.384 25.501  1.00 45.74 ?  41  LEU A  CA  41  LEU A  CA  1 
ATOM   268   C  C   . LEU A 1 39  ? 9.038   23.860 24.217  1.00 52.20 ?  41  LEU A  C   41  LEU A  C   1 
ATOM   269   O  O   . LEU A 1 39  ? 8.106   24.647 24.264  1.00 63.50 ?  41  LEU A  O   41  LEU A  O   1 
ATOM   270   C  CB  . LEU A 1 39  ? 11.083  24.067 25.575  1.00 44.47 ?  41  LEU A  CB  41  LEU A  CB  1 
ATOM   271   C  CG  . LEU A 1 39  ? 11.603  24.710 26.843  1.00 42.26 ?  41  LEU A  CG  41  LEU A  CG  1 
ATOM   272   C  CD1 . LEU A 1 39  ? 10.923  24.180 28.075  1.00 40.62 ?  41  LEU A  CD1 41  LEU A  CD1 1 
ATOM   273   C  CD2 . LEU A 1 39  ? 13.114  24.535 26.884  1.00 45.05 ?  41  LEU A  CD2 41  LEU A  CD2 1 
ATOM   274   N  N   . ALA A 1 40  ? 9.563   23.421 23.075  1.00 52.80 ?  42  ALA A  N   42  ALA A  N   1 
ATOM   275   C  CA  . ALA A 1 40  ? 9.023   23.794 21.777  1.00 58.57 ?  42  ALA A  CA  42  ALA A  CA  1 
ATOM   276   C  C   . ALA A 1 40  ? 7.638   23.208 21.541  1.00 61.06 ?  42  ALA A  C   42  ALA A  C   1 
ATOM   277   O  O   . ALA A 1 40  ? 6.692   23.936 21.275  1.00 65.60 ?  42  ALA A  O   42  ALA A  O   1 
ATOM   278   C  CB  . ALA A 1 40  ? 9.964   23.328 20.672  1.00 60.29 ?  42  ALA A  CB  42  ALA A  CB  1 
ATOM   279   N  N   . THR A 1 41  ? 7.538   21.886 21.637  1.00 60.59 ?  43  THR A  N   43  THR A  N   1 
ATOM   280   C  CA  . THR A 1 41  ? 6.296   21.179 21.355  1.00 59.05 ?  43  THR A  CA  43  THR A  CA  1 
ATOM   281   C  C   . THR A 1 41  ? 5.272   21.331 22.473  1.00 58.13 ?  43  THR A  C   43  THR A  C   1 
ATOM   282   O  O   . THR A 1 41  ? 4.093   21.122 22.243  1.00 63.29 ?  43  THR A  O   43  THR A  O   1 
ATOM   283   C  CB  . THR A 1 41  ? 6.514   19.653 21.111  1.00 62.83 ?  43  THR A  CB  43  THR A  CB  1 
ATOM   284   O  OG1 . THR A 1 41  ? 6.936   19.016 22.316  1.00 66.44 ?  43  THR A  OG1 43  THR A  OG1 1 
ATOM   285   C  CG2 . THR A 1 41  ? 7.555   19.371 20.010  1.00 63.91 ?  43  THR A  CG2 43  THR A  CG2 1 
ATOM   286   N  N   . GLY A 1 42  ? 5.717   21.663 23.681  1.00 61.76 ?  44  GLY A  N   44  GLY A  N   1 
ATOM   287   C  CA  . GLY A 1 42  ? 4.831   21.729 24.851  1.00 61.67 ?  44  GLY A  CA  44  GLY A  CA  1 
ATOM   288   C  C   . GLY A 1 42  ? 4.515   20.390 25.514  1.00 67.66 ?  44  GLY A  C   44  GLY A  C   1 
ATOM   289   O  O   . GLY A 1 42  ? 3.765   20.344 26.493  1.00 69.44 ?  44  GLY A  O   44  GLY A  O   1 
ATOM   290   N  N   . LYS A 1 43  ? 5.079   19.303 24.987  1.00 71.67 ?  45  LYS A  N   45  LYS A  N   1 
ATOM   291   C  CA  . LYS A 1 43  ? 4.848   17.952 25.508  1.00 69.56 ?  45  LYS A  CA  45  LYS A  CA  1 
ATOM   292   C  C   . LYS A 1 43  ? 6.185   17.289 25.784  1.00 67.15 ?  45  LYS A  C   45  LYS A  C   1 
ATOM   293   O  O   . LYS A 1 43  ? 7.056   17.228 24.921  1.00 72.79 ?  45  LYS A  O   45  LYS A  O   1 
ATOM   294   C  CB  . LYS A 1 43  ? 4.057   17.101 24.502  1.00 72.55 ?  45  LYS A  CB  45  LYS A  CB  1 
ATOM   295   N  N   . LEU A 1 44  ? 6.349   16.793 26.998  1.00 64.88 ?  46  LEU A  N   46  LEU A  N   1 
ATOM   296   C  CA  . LEU A 1 44  ? 7.574   16.120 27.379  1.00 64.53 ?  46  LEU A  CA  46  LEU A  CA  1 
ATOM   297   C  C   . LEU A 1 44  ? 7.494   14.690 26.864  1.00 60.62 ?  46  LEU A  C   46  LEU A  C   1 
ATOM   298   O  O   . LEU A 1 44  ? 6.558   13.977 27.179  1.00 60.42 ?  46  LEU A  O   46  LEU A  O   1 
ATOM   299   C  CB  . LEU A 1 44  ? 7.701   16.149 28.897  1.00 67.30 ?  46  LEU A  CB  46  LEU A  CB  1 
ATOM   300   C  CG  . LEU A 1 44  ? 8.966   15.634 29.575  1.00 64.54 ?  46  LEU A  CG  46  LEU A  CG  1 
ATOM   301   C  CD1 . LEU A 1 44  ? 10.199  16.408 29.137  1.00 63.54 ?  46  LEU A  CD1 46  LEU A  CD1 1 
ATOM   302   C  CD2 . LEU A 1 44  ? 8.742   15.769 31.070  1.00 65.76 ?  46  LEU A  CD2 46  LEU A  CD2 1 
ATOM   303   N  N   . THR A 1 45  ? 8.455   14.288 26.045  1.00 58.94 ?  47  THR A  N   47  THR A  N   1 
ATOM   304   C  CA  . THR A 1 45  ? 8.526   12.919 25.561  1.00 58.17 ?  47  THR A  CA  47  THR A  CA  1 
ATOM   305   C  C   . THR A 1 45  ? 9.836   12.310 25.996  1.00 53.82 ?  47  THR A  C   47  THR A  C   1 
ATOM   306   O  O   . THR A 1 45  ? 10.899  12.837 25.704  1.00 48.21 ?  47  THR A  O   47  THR A  O   1 
ATOM   307   C  CB  . THR A 1 45  ? 8.465   12.842 24.018  1.00 63.41 ?  47  THR A  CB  47  THR A  CB  1 
ATOM   308   O  OG1 . THR A 1 45  ? 7.459   13.730 23.522  1.00 67.43 ?  47  THR A  OG1 47  THR A  OG1 1 
ATOM   309   C  CG2 . THR A 1 45  ? 8.143   11.431 23.574  1.00 66.47 ?  47  THR A  CG2 47  THR A  CG2 1 
ATOM   310   N  N   . TYR A 1 46  ? 9.760   11.182 26.678  1.00 57.97 ?  48  TYR A  N   48  TYR A  N   1 
ATOM   311   C  CA  . TYR A 1 46  ? 10.963  10.451 27.037  1.00 57.39 ?  48  TYR A  CA  48  TYR A  CA  1 
ATOM   312   C  C   . TYR A 1 46  ? 11.630  9.894  25.753  1.00 53.59 ?  48  TYR A  C   48  TYR A  C   1 
ATOM   313   O  O   . TYR A 1 46  ? 10.973  9.286  24.926  1.00 51.20 ?  48  TYR A  O   48  TYR A  O   1 
ATOM   314   C  CB  . TYR A 1 46  ? 10.587  9.361  28.048  1.00 59.32 ?  48  TYR A  CB  48  TYR A  CB  1 
ATOM   315   N  N   . LEU A 1 47  ? 12.923  10.151 25.565  1.00 52.22 ?  49  LEU A  N   49  LEU A  N   1 
ATOM   316   C  CA  . LEU A 1 47  ? 13.650  9.728  24.347  1.00 50.53 ?  49  LEU A  CA  49  LEU A  CA  1 
ATOM   317   C  C   . LEU A 1 47  ? 14.618  8.575  24.646  1.00 50.63 ?  49  LEU A  C   49  LEU A  C   1 
ATOM   318   O  O   . LEU A 1 47  ? 14.942  8.315  25.814  1.00 50.39 ?  49  LEU A  O   49  LEU A  O   1 
ATOM   319   C  CB  . LEU A 1 47  ? 14.427  10.895 23.736  1.00 49.61 ?  49  LEU A  CB  49  LEU A  CB  1 
ATOM   320   C  CG  . LEU A 1 47  ? 13.576  12.056 23.230  1.00 49.62 ?  49  LEU A  CG  49  LEU A  CG  1 
ATOM   321   C  CD1 . LEU A 1 47  ? 14.509  13.158 22.766  1.00 49.54 ?  49  LEU A  CD1 49  LEU A  CD1 1 
ATOM   322   C  CD2 . LEU A 1 47  ? 12.608  11.610 22.128  1.00 49.39 ?  49  LEU A  CD2 49  LEU A  CD2 1 
ATOM   323   N  N   . SER A 1 48  ? 15.078  7.889  23.599  1.00 44.04 ?  50  SER A  N   50  SER A  N   1 
ATOM   324   C  CA  . SER A 1 48  ? 15.784  6.628  23.793  1.00 42.52 ?  50  SER A  CA  50  SER A  CA  1 
ATOM   325   C  C   . SER A 1 48  ? 17.313  6.722  23.707  1.00 43.71 ?  50  SER A  C   50  SER A  C   1 
ATOM   326   O  O   . SER A 1 48  ? 17.890  6.961  22.648  1.00 40.57 ?  50  SER A  O   50  SER A  O   1 
ATOM   327   C  CB  . SER A 1 48  ? 15.287  5.598  22.811  1.00 42.82 ?  50  SER A  CB  50  SER A  CB  1 
ATOM   328   O  OG  . SER A 1 48  ? 16.065  4.429  22.954  1.00 44.15 ?  50  SER A  OG  50  SER A  OG  1 
ATOM   329   N  N   . GLU A 1 49  ? 17.953  6.506  24.852  1.00 43.80 ?  51  GLU A  N   51  GLU A  N   1 
ATOM   330   C  CA  . GLU A 1 49  ? 19.391  6.438  24.955  1.00 44.61 ?  51  GLU A  CA  51  GLU A  CA  1 
ATOM   331   C  C   . GLU A 1 49  ? 19.922  5.141  24.357  1.00 45.02 ?  51  GLU A  C   51  GLU A  C   1 
ATOM   332   O  O   . GLU A 1 49  ? 21.098  5.055  24.001  1.00 47.86 ?  51  GLU A  O   51  GLU A  O   1 
ATOM   333   C  CB  . GLU A 1 49  ? 19.798  6.472  26.419  1.00 50.13 ?  51  GLU A  CB  51  GLU A  CB  1 
ATOM   334   C  CG  . GLU A 1 49  ? 19.451  7.752  27.149  1.00 56.78 ?  51  GLU A  CG  51  GLU A  CG  1 
ATOM   335   C  CD  . GLU A 1 49  ? 18.064  7.750  27.769  1.00 62.57 ?  51  GLU A  CD  51  GLU A  CD  1 
ATOM   336   O  OE1 . GLU A 1 49  ? 17.427  6.674  27.778  1.00 69.05 ?  51  GLU A  OE1 51  GLU A  OE1 1 
ATOM   337   O  OE2 . GLU A 1 49  ? 17.617  8.831  28.233  1.00 66.46 -1 51  GLU A  OE2 51  GLU A  OE2 1 
ATOM   338   N  N   . GLN A 1 50  ? 19.078  4.114  24.300  1.00 40.29 ?  52  GLN A  N   52  GLN A  N   1 
ATOM   339   C  CA  . GLN A 1 50  ? 19.467  2.832  23.766  1.00 41.19 ?  52  GLN A  CA  52  GLN A  CA  1 
ATOM   340   C  C   . GLN A 1 50  ? 19.680  2.979  22.262  1.00 45.46 ?  52  GLN A  C   52  GLN A  C   1 
ATOM   341   O  O   . GLN A 1 50  ? 20.603  2.371  21.661  1.00 42.12 ?  52  GLN A  O   52  GLN A  O   1 
ATOM   342   C  CB  . GLN A 1 50  ? 18.354  1.828  24.074  1.00 42.98 ?  52  GLN A  CB  52  GLN A  CB  1 
ATOM   343   C  CG  . GLN A 1 50  ? 18.685  0.370  23.775  1.00 45.14 ?  52  GLN A  CG  52  GLN A  CG  1 
ATOM   344   C  CD  . GLN A 1 50  ? 19.972  -0.122 24.406  1.00 47.07 ?  52  GLN A  CD  52  GLN A  CD  1 
ATOM   345   O  OE1 . GLN A 1 50  ? 20.281  0.190  25.548  1.00 49.72 ?  52  GLN A  OE1 52  GLN A  OE1 1 
ATOM   346   N  NE2 . GLN A 1 50  ? 20.729  -0.912 23.654  1.00 55.99 ?  52  GLN A  NE2 52  GLN A  NE2 1 
ATOM   347   N  N   . ASN A 1 51  ? 18.807  3.795  21.661  1.00 43.93 ?  53  ASN A  N   53  ASN A  N   1 
ATOM   348   C  CA  . ASN A 1 51  ? 18.877  4.118  20.233  1.00 46.14 ?  53  ASN A  CA  53  ASN A  CA  1 
ATOM   349   C  C   . ASN A 1 51  ? 20.255  4.657  19.895  1.00 47.34 ?  53  ASN A  C   53  ASN A  C   1 
ATOM   350   O  O   . ASN A 1 51  ? 20.876  4.198  18.943  1.00 51.70 ?  53  ASN A  O   53  ASN A  O   1 
ATOM   351   C  CB  . ASN A 1 51  ? 17.799  5.154  19.893  1.00 46.25 ?  53  ASN A  CB  53  ASN A  CB  1 
ATOM   352   C  CG  . ASN A 1 51  ? 17.533  5.268  18.428  1.00 44.65 ?  53  ASN A  CG  53  ASN A  CG  1 
ATOM   353   O  OD1 . ASN A 1 51  ? 16.507  5.793  18.024  1.00 44.36 ?  53  ASN A  OD1 53  ASN A  OD1 1 
ATOM   354   N  ND2 . ASN A 1 51  ? 18.454  4.779  17.620  1.00 48.17 ?  53  ASN A  ND2 53  ASN A  ND2 1 
ATOM   355   N  N   . ILE A 1 52  ? 20.728  5.605  20.704  1.00 45.75 ?  54  ILE A  N   54  ILE A  N   1 
ATOM   356   C  CA  . ILE A 1 52  ? 22.024  6.230  20.504  1.00 50.45 ?  54  ILE A  CA  54  ILE A  CA  1 
ATOM   357   C  C   . ILE A 1 52  ? 23.142  5.218  20.743  1.00 51.40 ?  54  ILE A  C   54  ILE A  C   1 
ATOM   358   O  O   . ILE A 1 52  ? 24.161  5.224  20.042  1.00 53.59 ?  54  ILE A  O   54  ILE A  O   1 
ATOM   359   C  CB  . ILE A 1 52  ? 22.249  7.426  21.457  1.00 49.80 ?  54  ILE A  CB  54  ILE A  CB  1 
ATOM   360   C  CG1 . ILE A 1 52  ? 21.629  8.702  20.914  1.00 58.73 ?  54  ILE A  CG1 54  ILE A  CG1 1 
ATOM   361   C  CG2 . ILE A 1 52  ? 23.721  7.718  21.610  1.00 50.44 ?  54  ILE A  CG2 54  ILE A  CG2 1 
ATOM   362   C  CD1 . ILE A 1 52  ? 20.131  8.663  20.805  1.00 63.47 ?  54  ILE A  CD1 54  ILE A  CD1 1 
ATOM   363   N  N   . ILE A 1 53  ? 22.975  4.374  21.753  1.00 47.98 ?  55  ILE A  N   55  ILE A  N   1 
ATOM   364   C  CA  . ILE A 1 53  ? 24.016  3.388  22.066  1.00 51.20 ?  55  ILE A  CA  55  ILE A  CA  1 
ATOM   365   C  C   . ILE A 1 53  ? 24.161  2.382  20.935  1.00 46.30 ?  55  ILE A  C   55  ILE A  C   1 
ATOM   366   O  O   . ILE A 1 53  ? 25.260  2.184  20.420  1.00 39.82 ?  55  ILE A  O   55  ILE A  O   1 
ATOM   367   C  CB  . ILE A 1 53  ? 23.768  2.665  23.414  1.00 51.77 ?  55  ILE A  CB  55  ILE A  CB  1 
ATOM   368   C  CG1 . ILE A 1 53  ? 24.111  3.611  24.561  1.00 51.21 ?  55  ILE A  CG1 55  ILE A  CG1 1 
ATOM   369   C  CG2 . ILE A 1 53  ? 24.636  1.417  23.538  1.00 53.08 ?  55  ILE A  CG2 55  ILE A  CG2 1 
ATOM   370   C  CD1 . ILE A 1 53  ? 23.329  3.351  25.833  1.00 55.14 ?  55  ILE A  CD1 55  ILE A  CD1 1 
ATOM   371   N  N   . ASP A 1 54  ? 23.045  1.772  20.549  1.00 44.69 ?  56  ASP A  N   56  ASP A  N   1 
ATOM   372   C  CA  . ASP A 1 54  ? 23.068  0.803  19.473  1.00 46.80 ?  56  ASP A  CA  56  ASP A  CA  1 
ATOM   373   C  C   . ASP A 1 54  ? 23.543  1.341  18.123  1.00 47.61 ?  56  ASP A  C   56  ASP A  C   1 
ATOM   374   O  O   . ASP A 1 54  ? 24.186  0.591  17.392  1.00 55.97 ?  56  ASP A  O   56  ASP A  O   1 
ATOM   375   C  CB  . ASP A 1 54  ? 21.691  0.169  19.280  1.00 47.43 ?  56  ASP A  CB  56  ASP A  CB  1 
ATOM   376   C  CG  . ASP A 1 54  ? 21.251  -0.608 20.471  1.00 46.91 ?  56  ASP A  CG  56  ASP A  CG  1 
ATOM   377   O  OD1 . ASP A 1 54  ? 22.118  -0.918 21.323  1.00 44.49 ?  56  ASP A  OD1 56  ASP A  OD1 1 
ATOM   378   O  OD2 . ASP A 1 54  ? 20.045  -0.906 20.567  1.00 48.34 -1 56  ASP A  OD2 56  ASP A  OD2 1 
ATOM   379   N  N   . CYS A 1 55  ? 23.227  2.590  17.772  1.00 44.57 ?  57  CYS A  N   57  CYS A  N   1 
ATOM   380   C  CA  . CYS A 1 55  ? 23.303  3.010  16.341  1.00 45.62 ?  57  CYS A  CA  57  CYS A  CA  1 
ATOM   381   C  C   . CYS A 1 55  ? 24.331  4.080  15.996  1.00 46.16 ?  57  CYS A  C   57  CYS A  C   1 
ATOM   382   O  O   . CYS A 1 55  ? 24.524  4.375  14.826  1.00 50.05 ?  57  CYS A  O   57  CYS A  O   1 
ATOM   383   C  CB  . CYS A 1 55  ? 21.938  3.485  15.838  1.00 43.23 ?  57  CYS A  CB  57  CYS A  CB  1 
ATOM   384   S  SG  . CYS A 1 55  ? 20.547  2.445  16.344  1.00 52.95 ?  57  CYS A  SG  57  CYS A  SG  1 
ATOM   385   N  N   . SER A 1 56  ? 25.002  4.655  16.985  1.00 45.70 ?  58  SER A  N   58  SER A  N   1 
ATOM   386   C  CA  . SER A 1 56  ? 25.953  5.713  16.697  1.00 45.53 ?  58  SER A  CA  58  SER A  CA  1 
ATOM   387   C  C   . SER A 1 56  ? 27.414  5.254  16.646  1.00 45.02 ?  58  SER A  C   58  SER A  C   1 
ATOM   388   O  O   . SER A 1 56  ? 28.310  6.089  16.678  1.00 44.83 ?  58  SER A  O   58  SER A  O   1 
ATOM   389   C  CB  . SER A 1 56  ? 25.789  6.857  17.711  1.00 46.79 ?  58  SER A  CB  58  SER A  CB  1 
ATOM   390   O  OG  . SER A 1 56  ? 26.362  6.534  18.963  1.00 47.62 ?  58  SER A  OG  58  SER A  OG  1 
ATOM   391   N  N   . VAL A 1 57  ? 27.668  3.950  16.545  1.00 48.35 ?  59  VAL A  N   59  VAL A  N   1 
ATOM   392   C  CA  . VAL A 1 57  ? 29.065  3.452  16.448  1.00 49.86 ?  59  VAL A  CA  59  VAL A  CA  1 
ATOM   393   C  C   . VAL A 1 57  ? 29.785  3.990  15.210  1.00 50.91 ?  59  VAL A  C   59  VAL A  C   1 
ATOM   394   O  O   . VAL A 1 57  ? 30.958  4.347  15.302  1.00 55.10 ?  59  VAL A  O   59  VAL A  O   1 
ATOM   395   C  CB  . VAL A 1 57  ? 29.174  1.904  16.516  1.00 46.80 ?  59  VAL A  CB  59  VAL A  CB  1 
ATOM   396   C  CG1 . VAL A 1 57  ? 30.576  1.427  16.169  1.00 48.52 ?  59  VAL A  CG1 59  VAL A  CG1 1 
ATOM   397   C  CG2 . VAL A 1 57  ? 28.830  1.441  17.913  1.00 48.17 ?  59  VAL A  CG2 59  VAL A  CG2 1 
ATOM   398   N  N   . PRO A 1 58  ? 29.081  4.064  14.065  1.00 51.92 ?  60  PRO A  N   60  PRO A  N   1 
ATOM   399   C  CA  . PRO A 1 58  ? 29.689  4.613  12.860  1.00 50.69 ?  60  PRO A  CA  60  PRO A  CA  1 
ATOM   400   C  C   . PRO A 1 58  ? 29.875  6.121  12.857  1.00 55.43 ?  60  PRO A  C   60  PRO A  C   1 
ATOM   401   O  O   . PRO A 1 58  ? 30.569  6.632  11.961  1.00 54.21 ?  60  PRO A  O   60  PRO A  O   1 
ATOM   402   C  CB  . PRO A 1 58  ? 28.720  4.212  11.749  1.00 48.72 ?  60  PRO A  CB  60  PRO A  CB  1 
ATOM   403   C  CG  . PRO A 1 58  ? 27.910  3.093  12.321  1.00 55.15 ?  60  PRO A  CG  60  PRO A  CG  1 
ATOM   404   C  CD  . PRO A 1 58  ? 27.772  3.452  13.767  1.00 54.86 ?  60  PRO A  CD  60  PRO A  CD  1 
ATOM   405   N  N   . TYR A 1 59  ? 29.288  6.836  13.823  1.00 52.16 ?  61  TYR A  N   61  TYR A  N   1 
ATOM   406   C  CA  . TYR A 1 59  ? 29.540  8.284  13.923  1.00 49.78 ?  61  TYR A  CA  61  TYR A  CA  1 
ATOM   407   C  C   . TYR A 1 59  ? 30.661  8.540  14.901  1.00 50.29 ?  61  TYR A  C   61  TYR A  C   1 
ATOM   408   O  O   . TYR A 1 59  ? 31.065  9.674  15.080  1.00 53.59 ?  61  TYR A  O   61  TYR A  O   1 
ATOM   409   C  CB  . TYR A 1 59  ? 28.270  9.062  14.256  1.00 45.64 ?  61  TYR A  CB  61  TYR A  CB  1 
ATOM   410   C  CG  . TYR A 1 59  ? 27.225  8.826  13.210  1.00 45.33 ?  61  TYR A  CG  61  TYR A  CG  1 
ATOM   411   C  CD1 . TYR A 1 59  ? 26.444  7.680  13.242  1.00 48.98 ?  61  TYR A  CD1 61  TYR A  CD1 1 
ATOM   412   C  CD2 . TYR A 1 59  ? 27.054  9.705  12.145  1.00 46.53 ?  61  TYR A  CD2 61  TYR A  CD2 1 
ATOM   413   C  CE1 . TYR A 1 59  ? 25.502  7.426  12.264  1.00 51.46 ?  61  TYR A  CE1 61  TYR A  CE1 1 
ATOM   414   C  CE2 . TYR A 1 59  ? 26.106  9.458  11.148  1.00 49.26 ?  61  TYR A  CE2 61  TYR A  CE2 1 
ATOM   415   C  CZ  . TYR A 1 59  ? 25.329  8.318  11.225  1.00 52.28 ?  61  TYR A  CZ  61  TYR A  CZ  1 
ATOM   416   O  OH  . TYR A 1 59  ? 24.371  8.041  10.283  1.00 58.77 ?  61  TYR A  OH  61  TYR A  OH  1 
ATOM   417   N  N   . GLY A 1 60  ? 31.187  7.471  15.499  1.00 51.45 ?  62  GLY A  N   62  GLY A  N   1 
ATOM   418   C  CA  . GLY A 1 60  ? 32.395  7.563  16.303  1.00 51.29 ?  62  GLY A  CA  62  GLY A  CA  1 
ATOM   419   C  C   . GLY A 1 60  ? 32.181  7.432  17.794  1.00 50.07 ?  62  GLY A  C   62  GLY A  C   1 
ATOM   420   O  O   . GLY A 1 60  ? 33.076  7.753  18.547  1.00 53.20 ?  62  GLY A  O   62  GLY A  O   1 
ATOM   421   N  N   . ASN A 1 61  ? 31.003  6.969  18.219  1.00 46.41 ?  63  ASN A  N   63  ASN A  N   1 
ATOM   422   C  CA  . ASN A 1 61  ? 30.786  6.552  19.603  1.00 45.94 ?  63  ASN A  CA  63  ASN A  CA  1 
ATOM   423   C  C   . ASN A 1 61  ? 31.196  5.061  19.832  1.00 46.97 ?  63  ASN A  C   63  ASN A  C   1 
ATOM   424   O  O   . ASN A 1 61  ? 31.375  4.310  18.870  1.00 43.36 ?  63  ASN A  O   63  ASN A  O   1 
ATOM   425   C  CB  . ASN A 1 61  ? 29.318  6.752  19.978  1.00 43.82 ?  63  ASN A  CB  63  ASN A  CB  1 
ATOM   426   C  CG  . ASN A 1 61  ? 28.938  8.216  20.125  1.00 44.45 ?  63  ASN A  CG  63  ASN A  CG  1 
ATOM   427   O  OD1 . ASN A 1 61  ? 29.789  9.058  20.399  1.00 44.05 ?  63  ASN A  OD1 63  ASN A  OD1 1 
ATOM   428   N  ND2 . ASN A 1 61  ? 27.643  8.527  19.954  1.00 42.06 ?  63  ASN A  ND2 63  ASN A  ND2 1 
ATOM   429   N  N   . HIS A 1 62  ? 31.332  4.657  21.100  1.00 45.10 ?  64  HIS A  N   64  HIS A  N   1 
ATOM   430   C  CA  . HIS A 1 62  ? 31.787  3.315  21.473  1.00 51.29 ?  64  HIS A  CA  64  HIS A  CA  1 
ATOM   431   C  C   . HIS A 1 62  ? 30.708  2.494  22.209  1.00 49.24 ?  64  HIS A  C   64  HIS A  C   1 
ATOM   432   O  O   . HIS A 1 62  ? 30.974  1.845  23.200  1.00 46.78 ?  64  HIS A  O   64  HIS A  O   1 
ATOM   433   C  CB  . HIS A 1 62  ? 33.026  3.410  22.371  1.00 56.59 ?  64  HIS A  CB  64  HIS A  CB  1 
ATOM   434   C  CG  . HIS A 1 62  ? 34.115  4.282  21.829  1.00 63.82 ?  64  HIS A  CG  64  HIS A  CG  1 
ATOM   435   N  ND1 . HIS A 1 62  ? 35.383  3.808  21.568  1.00 70.75 ?  64  HIS A  ND1 64  HIS A  ND1 1 
ATOM   436   C  CD2 . HIS A 1 62  ? 34.134  5.600  21.518  1.00 69.36 ?  64  HIS A  CD2 64  HIS A  CD2 1 
ATOM   437   C  CE1 . HIS A 1 62  ? 36.134  4.794  21.113  1.00 74.98 ?  64  HIS A  CE1 64  HIS A  CE1 1 
ATOM   438   N  NE2 . HIS A 1 62  ? 35.398  5.891  21.070  1.00 75.17 ?  64  HIS A  NE2 64  HIS A  NE2 1 
ATOM   439   N  N   . GLY A 1 63  ? 29.481  2.531  21.736  1.00 53.87 ?  65  GLY A  N   65  GLY A  N   1 
ATOM   440   C  CA  . GLY A 1 63  ? 28.425  1.827  22.426  1.00 55.78 ?  65  GLY A  CA  65  GLY A  CA  1 
ATOM   441   C  C   . GLY A 1 63  ? 28.485  2.108  23.918  1.00 52.79 ?  65  GLY A  C   65  GLY A  C   1 
ATOM   442   O  O   . GLY A 1 63  ? 28.461  3.262  24.328  1.00 44.09 ?  65  GLY A  O   65  GLY A  O   1 
ATOM   443   N  N   . CYS A 1 64  ? 28.567  1.037  24.713  1.00 56.30 ?  66  CYS A  N   66  CYS A  N   1 
ATOM   444   C  CA  . CYS A 1 64  ? 28.572  1.125  26.187  1.00 55.77 ?  66  CYS A  CA  66  CYS A  CA  1 
ATOM   445   C  C   . CYS A 1 64  ? 29.904  1.468  26.809  1.00 56.10 ?  66  CYS A  C   66  CYS A  C   1 
ATOM   446   O  O   . CYS A 1 64  ? 29.966  1.672  28.018  1.00 57.65 ?  66  CYS A  O   66  CYS A  O   1 
ATOM   447   C  CB  . CYS A 1 64  ? 28.056  -0.170 26.819  1.00 54.95 ?  66  CYS A  CB  66  CYS A  CB  1 
ATOM   448   S  SG  . CYS A 1 64  ? 26.251  -0.213 26.940  1.00 64.73 ?  66  CYS A  SG  66  CYS A  SG  1 
ATOM   449   N  N   . LYS A 1 65  ? 30.970  1.539  26.014  1.00 56.32 ?  67  LYS A  N   67  LYS A  N   1 
ATOM   450   C  CA  . LYS A 1 65  ? 32.292  1.861  26.562  1.00 59.44 ?  67  LYS A  CA  67  LYS A  CA  1 
ATOM   451   C  C   . LYS A 1 65  ? 32.685  3.352  26.419  1.00 60.90 ?  67  LYS A  C   67  LYS A  C   1 
ATOM   452   O  O   . LYS A 1 65  ? 33.846  3.699  26.638  1.00 62.71 ?  67  LYS A  O   67  LYS A  O   1 
ATOM   453   C  CB  . LYS A 1 65  ? 33.369  0.941  25.955  1.00 52.76 ?  67  LYS A  CB  67  LYS A  CB  1 
ATOM   454   N  N   . GLY A 1 66  ? 31.734  4.223  26.063  1.00 60.15 ?  68  GLY A  N   68  GLY A  N   1 
ATOM   455   C  CA  . GLY A 1 66  ? 31.973  5.673  26.047  1.00 50.75 ?  68  GLY A  CA  68  GLY A  CA  1 
ATOM   456   C  C   . GLY A 1 66  ? 31.601  6.316  24.729  1.00 52.02 ?  68  GLY A  C   68  GLY A  C   1 
ATOM   457   O  O   . GLY A 1 66  ? 31.182  5.634  23.798  1.00 52.76 ?  68  GLY A  O   68  GLY A  O   1 
ATOM   458   N  N   . GLY A 1 67  ? 31.769  7.641  24.661  1.00 54.62 ?  69  GLY A  N   69  GLY A  N   1 
ATOM   459   C  CA  . GLY A 1 67  ? 31.470  8.454  23.476  1.00 54.21 ?  69  GLY A  CA  69  GLY A  CA  1 
ATOM   460   C  C   . GLY A 1 67  ? 31.246  9.932  23.809  1.00 52.98 ?  69  GLY A  C   69  GLY A  C   1 
ATOM   461   O  O   . GLY A 1 67  ? 31.562  10.353 24.892  1.00 48.69 ?  69  GLY A  O   69  GLY A  O   1 
ATOM   462   N  N   . ASN A 1 68  ? 30.708  10.700 22.861  1.00 52.56 ?  70  ASN A  N   70  ASN A  N   1 
ATOM   463   C  CA  . ASN A 1 68  ? 30.453  12.138 22.998  1.00 58.86 ?  70  ASN A  CA  70  ASN A  CA  1 
ATOM   464   C  C   . ASN A 1 68  ? 28.993  12.530 22.829  1.00 52.95 ?  70  ASN A  C   70  ASN A  C   1 
ATOM   465   O  O   . ASN A 1 68  ? 28.232  11.845 22.167  1.00 60.08 ?  70  ASN A  O   70  ASN A  O   1 
ATOM   466   C  CB  . ASN A 1 68  ? 31.178  12.905 21.884  1.00 64.48 ?  70  ASN A  CB  70  ASN A  CB  1 
ATOM   467   C  CG  . ASN A 1 68  ? 32.661  12.914 22.054  1.00 71.93 ?  70  ASN A  CG  70  ASN A  CG  1 
ATOM   468   O  OD1 . ASN A 1 68  ? 33.371  13.463 21.228  1.00 80.28 ?  70  ASN A  OD1 70  ASN A  OD1 1 
ATOM   469   N  ND2 . ASN A 1 68  ? 33.146  12.315 23.134  1.00 83.12 ?  70  ASN A  ND2 70  ASN A  ND2 1 
ATOM   470   N  N   . MET A 1 69  ? 28.640  13.694 23.361  1.00 50.62 ?  71  MET A  N   71  MET A  N   1 
ATOM   471   C  CA  . MET A 1 69  ? 27.384  14.353 22.982  1.00 49.45 ?  71  MET A  CA  71  MET A  CA  1 
ATOM   472   C  C   . MET A 1 69  ? 27.394  14.785 21.501  1.00 45.37 ?  71  MET A  C   71  MET A  C   1 
ATOM   473   O  O   . MET A 1 69  ? 26.429  14.500 20.796  1.00 37.86 ?  71  MET A  O   71  MET A  O   1 
ATOM   474   C  CB  . MET A 1 69  ? 27.104  15.547 23.882  1.00 50.38 ?  71  MET A  CB  71  MET A  CB  1 
ATOM   475   C  CG  . MET A 1 69  ? 26.840  15.148 25.335  1.00 57.00 ?  71  MET A  CG  71  MET A  CG  1 
ATOM   476   S  SD  . MET A 1 69  ? 28.299  14.676 26.280  1.00 59.52 ?  71  MET A  SD  71  MET A  SD  1 
ATOM   477   C  CE  . MET A 1 69  ? 29.099  16.269 26.458  1.00 56.81 ?  71  MET A  CE  71  MET A  CE  1 
ATOM   478   N  N   . TYR A 1 70  ? 28.484  15.428 21.040  1.00 41.99 ?  72  TYR A  N   72  TYR A  N   1 
ATOM   479   C  CA  . TYR A 1 70  ? 28.597  15.917 19.658  1.00 43.29 ?  72  TYR A  CA  72  TYR A  CA  1 
ATOM   480   C  C   . TYR A 1 70  ? 28.207  14.844 18.677  1.00 42.78 ?  72  TYR A  C   72  TYR A  C   1 
ATOM   481   O  O   . TYR A 1 70  ? 27.263  14.995 17.900  1.00 41.97 ?  72  TYR A  O   72  TYR A  O   1 
ATOM   482   C  CB  . TYR A 1 70  ? 30.027  16.358 19.327  1.00 45.12 ?  72  TYR A  CB  72  TYR A  CB  1 
ATOM   483   C  CG  . TYR A 1 70  ? 30.286  16.600 17.837  1.00 45.43 ?  72  TYR A  CG  72  TYR A  CG  1 
ATOM   484   N  N   . VAL A 1 71  ? 28.953  13.751 18.749  1.00 42.30 ?  73  VAL A  N   73  VAL A  N   1 
ATOM   485   C  CA  . VAL A 1 71  ? 28.768  12.598 17.897  1.00 41.96 ?  73  VAL A  CA  73  VAL A  CA  1 
ATOM   486   C  C   . VAL A 1 71  ? 27.351  11.981 18.020  1.00 41.99 ?  73  VAL A  C   73  VAL A  C   1 
ATOM   487   O  O   . VAL A 1 71  ? 26.837  11.468 17.050  1.00 41.44 ?  73  VAL A  O   73  VAL A  O   1 
ATOM   488   C  CB  . VAL A 1 71  ? 29.844  11.547 18.227  1.00 43.79 ?  73  VAL A  CB  73  VAL A  CB  1 
ATOM   489   C  CG1 . VAL A 1 71  ? 29.588  10.268 17.450  1.00 48.11 ?  73  VAL A  CG1 73  VAL A  CG1 1 
ATOM   490   C  CG2 . VAL A 1 71  ? 31.255  12.088 17.961  1.00 42.44 ?  73  VAL A  CG2 73  VAL A  CG2 1 
ATOM   491   N  N   . ALA A 1 72  ? 26.727  12.034 19.196  1.00 45.30 ?  74  ALA A  N   74  ALA A  N   1 
ATOM   492   C  CA  . ALA A 1 72  ? 25.309  11.603 19.357  1.00 51.81 ?  74  ALA A  CA  74  ALA A  CA  1 
ATOM   493   C  C   . ALA A 1 72  ? 24.325  12.530 18.628  1.00 50.33 ?  74  ALA A  C   74  ALA A  C   1 
ATOM   494   O  O   . ALA A 1 72  ? 23.311  12.092 18.067  1.00 52.86 ?  74  ALA A  O   74  ALA A  O   1 
ATOM   495   C  CB  . ALA A 1 72  ? 24.923  11.502 20.838  1.00 49.70 ?  74  ALA A  CB  74  ALA A  CB  1 
ATOM   496   N  N   . PHE A 1 73  ? 24.623  13.818 18.638  1.00 48.58 ?  75  PHE A  N   75  PHE A  N   1 
ATOM   497   C  CA  . PHE A 1 73  ? 23.793  14.783 17.928  1.00 46.47 ?  75  PHE A  CA  75  PHE A  CA  1 
ATOM   498   C  C   . PHE A 1 73  ? 23.877  14.622 16.393  1.00 45.64 ?  75  PHE A  C   75  PHE A  C   1 
ATOM   499   O  O   . PHE A 1 73  ? 22.854  14.738 15.703  1.00 45.28 ?  75  PHE A  O   75  PHE A  O   1 
ATOM   500   C  CB  . PHE A 1 73  ? 24.188  16.193 18.336  1.00 44.05 ?  75  PHE A  CB  75  PHE A  CB  1 
ATOM   501   C  CG  . PHE A 1 73  ? 23.827  16.554 19.750  1.00 46.91 ?  75  PHE A  CG  75  PHE A  CG  1 
ATOM   502   C  CD1 . PHE A 1 73  ? 22.633  16.144 20.316  1.00 50.38 ?  75  PHE A  CD1 75  PHE A  CD1 1 
ATOM   503   C  CD2 . PHE A 1 73  ? 24.650  17.376 20.488  1.00 48.22 ?  75  PHE A  CD2 75  PHE A  CD2 1 
ATOM   504   C  CE1 . PHE A 1 73  ? 22.291  16.515 21.607  1.00 52.76 ?  75  PHE A  CE1 75  PHE A  CE1 1 
ATOM   505   C  CE2 . PHE A 1 73  ? 24.307  17.760 21.773  1.00 50.17 ?  75  PHE A  CE2 75  PHE A  CE2 1 
ATOM   506   C  CZ  . PHE A 1 73  ? 23.128  17.324 22.337  1.00 51.49 ?  75  PHE A  CZ  75  PHE A  CZ  1 
ATOM   507   N  N   . LEU A 1 74  ? 25.085  14.366 15.885  1.00 44.42 ?  76  LEU A  N   76  LEU A  N   1 
ATOM   508   C  CA  . LEU A 1 74  ? 25.346  14.067 14.451  1.00 48.68 ?  76  LEU A  CA  76  LEU A  CA  1 
ATOM   509   C  C   . LEU A 1 74  ? 24.530  12.852 13.981  1.00 49.05 ?  76  LEU A  C   76  LEU A  C   1 
ATOM   510   O  O   . LEU A 1 74  ? 23.828  12.909 12.977  1.00 48.70 ?  76  LEU A  O   76  LEU A  O   1 
ATOM   511   C  CB  . LEU A 1 74  ? 26.840  13.780 14.273  1.00 53.73 ?  76  LEU A  CB  76  LEU A  CB  1 
ATOM   512   C  CG  . LEU A 1 74  ? 27.592  14.079 12.982  1.00 61.33 ?  76  LEU A  CG  76  LEU A  CG  1 
ATOM   513   C  CD1 . LEU A 1 74  ? 27.190  15.428 12.385  1.00 66.40 ?  76  LEU A  CD1 76  LEU A  CD1 1 
ATOM   514   C  CD2 . LEU A 1 74  ? 29.094  14.050 13.275  1.00 61.74 ?  76  LEU A  CD2 76  LEU A  CD2 1 
ATOM   515   N  N   . TYR A 1 75  ? 24.602  11.757 14.742  1.00 46.34 ?  77  TYR A  N   77  TYR A  N   1 
ATOM   516   C  CA  . TYR A 1 75  ? 23.727  10.630 14.507  1.00 45.81 ?  77  TYR A  CA  77  TYR A  CA  1 
ATOM   517   C  C   . TYR A 1 75  ? 22.254  11.070 14.413  1.00 43.85 ?  77  TYR A  C   77  TYR A  C   1 
ATOM   518   O  O   . TYR A 1 75  ? 21.586  10.784 13.433  1.00 42.44 ?  77  TYR A  O   77  TYR A  O   1 
ATOM   519   C  CB  . TYR A 1 75  ? 23.873  9.571  15.599  1.00 48.45 ?  77  TYR A  CB  77  TYR A  CB  1 
ATOM   520   C  CG  . TYR A 1 75  ? 22.789  8.525  15.478  1.00 49.79 ?  77  TYR A  CG  77  TYR A  CG  1 
ATOM   521   C  CD1 . TYR A 1 75  ? 22.882  7.508  14.541  1.00 47.05 ?  77  TYR A  CD1 77  TYR A  CD1 1 
ATOM   522   C  CD2 . TYR A 1 75  ? 21.643  8.591  16.253  1.00 48.70 ?  77  TYR A  CD2 77  TYR A  CD2 1 
ATOM   523   C  CE1 . TYR A 1 75  ? 21.883  6.568  14.415  1.00 46.71 ?  77  TYR A  CE1 77  TYR A  CE1 1 
ATOM   524   C  CE2 . TYR A 1 75  ? 20.634  7.660  16.117  1.00 48.56 ?  77  TYR A  CE2 77  TYR A  CE2 1 
ATOM   525   C  CZ  . TYR A 1 75  ? 20.761  6.651  15.198  1.00 47.27 ?  77  TYR A  CZ  77  TYR A  CZ  1 
ATOM   526   O  OH  . TYR A 1 75  ? 19.764  5.711  15.080  1.00 49.42 ?  77  TYR A  OH  77  TYR A  OH  1 
ATOM   527   N  N   . VAL A 1 76  ? 21.737  11.767 15.417  1.00 45.31 ?  78  VAL A  N   78  VAL A  N   1 
ATOM   528   C  CA  . VAL A 1 76  ? 20.346  12.220 15.322  1.00 45.77 ?  78  VAL A  CA  78  VAL A  CA  1 
ATOM   529   C  C   . VAL A 1 76  ? 20.079  13.008 14.037  1.00 48.66 ?  78  VAL A  C   78  VAL A  C   1 
ATOM   530   O  O   . VAL A 1 76  ? 19.056  12.772 13.397  1.00 47.67 ?  78  VAL A  O   78  VAL A  O   1 
ATOM   531   C  CB  . VAL A 1 76  ? 19.893  13.054 16.521  1.00 47.35 ?  78  VAL A  CB  78  VAL A  CB  1 
ATOM   532   C  CG1 . VAL A 1 76  ? 18.439  13.468 16.355  1.00 42.69 ?  78  VAL A  CG1 78  VAL A  CG1 1 
ATOM   533   C  CG2 . VAL A 1 76  ? 20.051  12.260 17.827  1.00 51.74 ?  78  VAL A  CG2 78  VAL A  CG2 1 
ATOM   534   N  N   . VAL A 1 77  ? 20.977  13.939 13.671  1.00 51.14 ?  79  VAL A  N   79  VAL A  N   1 
ATOM   535   C  CA  . VAL A 1 77  ? 20.776  14.821 12.498  1.00 48.58 ?  79  VAL A  CA  79  VAL A  CA  1 
ATOM   536   C  C   . VAL A 1 77  ? 20.833  13.986 11.191  1.00 47.82 ?  79  VAL A  C   79  VAL A  C   1 
ATOM   537   O  O   . VAL A 1 77  ? 19.916  14.051 10.366  1.00 40.89 ?  79  VAL A  O   79  VAL A  O   1 
ATOM   538   C  CB  . VAL A 1 77  ? 21.849  15.958 12.417  1.00 51.54 ?  79  VAL A  CB  79  VAL A  CB  1 
ATOM   539   C  CG1 . VAL A 1 77  ? 21.703  16.787 11.128  1.00 50.44 ?  79  VAL A  CG1 79  VAL A  CG1 1 
ATOM   540   C  CG2 . VAL A 1 77  ? 21.821  16.873 13.634  1.00 52.99 ?  79  VAL A  CG2 79  VAL A  CG2 1 
ATOM   541   N  N   . ALA A 1 78  ? 21.910  13.210 11.039  1.00 43.06 ?  80  ALA A  N   80  ALA A  N   1 
ATOM   542   C  CA  . ALA A 1 78  ? 22.123  12.320 9.895   1.00 48.14 ?  80  ALA A  CA  80  ALA A  CA  1 
ATOM   543   C  C   . ALA A 1 78  ? 21.023  11.273 9.770   1.00 52.01 ?  80  ALA A  C   80  ALA A  C   1 
ATOM   544   O  O   . ALA A 1 78  ? 20.592  10.955 8.667   1.00 57.06 ?  80  ALA A  O   80  ALA A  O   1 
ATOM   545   C  CB  . ALA A 1 78  ? 23.493  11.626 10.000  1.00 48.70 ?  80  ALA A  CB  80  ALA A  CB  1 
ATOM   546   N  N   . ASN A 1 79  ? 20.580  10.727 10.898  1.00 53.89 ?  81  ASN A  N   81  ASN A  N   1 
ATOM   547   C  CA  . ASN A 1 79  ? 19.516  9.745  10.903  1.00 52.57 ?  81  ASN A  CA  81  ASN A  CA  1 
ATOM   548   C  C   . ASN A 1 79  ? 18.151  10.396 10.912  1.00 55.26 ?  81  ASN A  C   81  ASN A  C   1 
ATOM   549   O  O   . ASN A 1 79  ? 17.142  9.702  10.900  1.00 53.48 ?  81  ASN A  O   81  ASN A  O   1 
ATOM   550   C  CB  . ASN A 1 79  ? 19.620  8.831  12.113  1.00 55.95 ?  81  ASN A  CB  81  ASN A  CB  1 
ATOM   551   C  CG  . ASN A 1 79  ? 18.777  7.578  11.961  1.00 56.28 ?  81  ASN A  CG  81  ASN A  CG  1 
ATOM   552   O  OD1 . ASN A 1 79  ? 18.938  6.830  11.007  1.00 61.73 ?  81  ASN A  OD1 81  ASN A  OD1 1 
ATOM   553   N  ND2 . ASN A 1 79  ? 17.884  7.345  12.901  1.00 56.09 ?  81  ASN A  ND2 81  ASN A  ND2 1 
ATOM   554   N  N   . GLU A 1 80  ? 18.117  11.728 10.929  1.00 59.41 ?  82  GLU A  N   82  GLU A  N   1 
ATOM   555   C  CA  . GLU A 1 80  ? 16.864  12.483 10.833  1.00 60.30 ?  82  GLU A  CA  82  GLU A  CA  1 
ATOM   556   C  C   . GLU A 1 80  ? 15.838  11.951 11.843  1.00 61.12 ?  82  GLU A  C   82  GLU A  C   1 
ATOM   557   O  O   . GLU A 1 80  ? 14.703  11.654 11.487  1.00 58.25 ?  82  GLU A  O   82  GLU A  O   1 
ATOM   558   C  CB  . GLU A 1 80  ? 16.321  12.453 9.390   1.00 59.63 ?  82  GLU A  CB  82  GLU A  CB  1 
ATOM   559   N  N   . GLY A 1 81  ? 16.274  11.809 13.098  1.00 65.72 ?  83  GLY A  N   83  GLY A  N   1 
ATOM   560   C  CA  . GLY A 1 81  ? 15.388  11.429 14.208  1.00 65.91 ?  83  GLY A  CA  83  GLY A  CA  1 
ATOM   561   C  C   . GLY A 1 81  ? 15.960  10.511 15.286  1.00 63.72 ?  83  GLY A  C   83  GLY A  C   1 
ATOM   562   O  O   . GLY A 1 81  ? 16.909  9.749  15.062  1.00 62.23 ?  83  GLY A  O   83  GLY A  O   1 
ATOM   563   N  N   . VAL A 1 82  ? 15.363  10.591 16.468  1.00 62.25 ?  84  VAL A  N   84  VAL A  N   1 
ATOM   564   C  CA  . VAL A 1 82  ? 15.647  9.650  17.545  1.00 59.12 ?  84  VAL A  CA  84  VAL A  CA  1 
ATOM   565   C  C   . VAL A 1 82  ? 14.341  9.027  18.023  1.00 51.96 ?  84  VAL A  C   84  VAL A  C   1 
ATOM   566   O  O   . VAL A 1 82  ? 13.319  9.701  18.064  1.00 45.26 ?  84  VAL A  O   84  VAL A  O   1 
ATOM   567   C  CB  . VAL A 1 82  ? 16.395  10.353 18.704  1.00 63.94 ?  84  VAL A  CB  84  VAL A  CB  1 
ATOM   568   C  CG1 . VAL A 1 82  ? 15.436  11.135 19.584  1.00 64.33 ?  84  VAL A  CG1 84  VAL A  CG1 1 
ATOM   569   C  CG2 . VAL A 1 82  ? 17.220  9.345  19.501  1.00 59.02 ?  84  VAL A  CG2 84  VAL A  CG2 1 
ATOM   570   N  N   . ASP A 1 83  ? 14.366  7.737  18.343  1.00 46.77 ?  85  ASP A  N   85  ASP A  N   1 
ATOM   571   C  CA  . ASP A 1 83  ? 13.183  7.090  18.886  1.00 50.37 ?  85  ASP A  CA  85  ASP A  CA  1 
ATOM   572   C  C   . ASP A 1 83  ? 12.991  7.482  20.360  1.00 53.56 ?  85  ASP A  C   85  ASP A  C   1 
ATOM   573   O  O   . ASP A 1 83  ? 13.956  7.824  21.069  1.00 52.26 ?  85  ASP A  O   85  ASP A  O   1 
ATOM   574   C  CB  . ASP A 1 83  ? 13.272  5.558  18.791  1.00 53.09 ?  85  ASP A  CB  85  ASP A  CB  1 
ATOM   575   C  CG  . ASP A 1 83  ? 12.967  5.024  17.403  1.00 59.57 ?  85  ASP A  CG  85  ASP A  CG  1 
ATOM   576   O  OD1 . ASP A 1 83  ? 12.400  5.757  16.549  1.00 58.46 ?  85  ASP A  OD1 85  ASP A  OD1 1 
ATOM   577   O  OD2 . ASP A 1 83  ? 13.282  3.833  17.180  1.00 66.34 -1 85  ASP A  OD2 85  ASP A  OD2 1 
ATOM   578   N  N   . ASP A 1 84  ? 11.747  7.390  20.817  1.00 49.27 ?  86  ASP A  N   86  ASP A  N   1 
ATOM   579   C  CA  . ASP A 1 84  ? 11.450  7.612  22.206  1.00 57.77 ?  86  ASP A  CA  86  ASP A  CA  1 
ATOM   580   C  C   . ASP A 1 84  ? 11.570  6.321  22.987  1.00 54.28 ?  86  ASP A  C   86  ASP A  C   1 
ATOM   581   O  O   . ASP A 1 84  ? 11.523  5.243  22.411  1.00 51.78 ?  86  ASP A  O   86  ASP A  O   1 
ATOM   582   C  CB  . ASP A 1 84  ? 10.075  8.259  22.386  1.00 66.86 ?  86  ASP A  CB  86  ASP A  CB  1 
ATOM   583   C  CG  . ASP A 1 84  ? 9.005   7.541  21.664  1.00 67.07 ?  86  ASP A  CG  86  ASP A  CG  1 
ATOM   584   O  OD1 . ASP A 1 84  ? 8.822   6.330  21.943  1.00 68.46 ?  86  ASP A  OD1 86  ASP A  OD1 1 
ATOM   585   O  OD2 . ASP A 1 84  ? 8.356   8.202  20.822  1.00 76.56 -1 86  ASP A  OD2 86  ASP A  OD2 1 
ATOM   586   N  N   . GLY A 1 85  ? 11.715  6.463  24.304  1.00 53.88 ?  87  GLY A  N   87  GLY A  N   1 
ATOM   587   C  CA  . GLY A 1 85  ? 12.068  5.368  25.195  1.00 55.58 ?  87  GLY A  CA  87  GLY A  CA  1 
ATOM   588   C  C   . GLY A 1 85  ? 11.017  4.292  25.173  1.00 58.79 ?  87  GLY A  C   87  GLY A  C   1 
ATOM   589   O  O   . GLY A 1 85  ? 11.346  3.111  25.035  1.00 59.38 ?  87  GLY A  O   87  GLY A  O   1 
ATOM   590   N  N   . GLY A 1 86  ? 9.749   4.718  25.279  1.00 62.42 ?  88  GLY A  N   88  GLY A  N   1 
ATOM   591   C  CA  . GLY A 1 86  ? 8.575   3.824  25.319  1.00 61.07 ?  88  GLY A  CA  88  GLY A  CA  1 
ATOM   592   C  C   . GLY A 1 86  ? 8.816   2.654  24.400  1.00 66.15 ?  88  GLY A  C   88  GLY A  C   1 
ATOM   593   O  O   . GLY A 1 86  ? 8.820   1.505  24.837  1.00 65.55 ?  88  GLY A  O   88  GLY A  O   1 
ATOM   594   N  N   . SER A 1 87  ? 9.100   2.966  23.139  1.00 65.85 ?  89  SER A  N   89  SER A  N   1 
ATOM   595   C  CA  . SER A 1 87  ? 9.273   1.955  22.110  1.00 66.59 ?  89  SER A  CA  89  SER A  CA  1 
ATOM   596   C  C   . SER A 1 87  ? 10.732  1.503  21.839  1.00 63.82 ?  89  SER A  C   89  SER A  C   1 
ATOM   597   O  O   . SER A 1 87  ? 10.932  0.529  21.120  1.00 65.33 ?  89  SER A  O   89  SER A  O   1 
ATOM   598   C  CB  . SER A 1 87  ? 8.596   2.442  20.818  1.00 71.63 ?  89  SER A  CB  89  SER A  CB  1 
ATOM   599   O  OG  . SER A 1 87  ? 7.174   2.536  20.989  1.00 74.38 ?  89  SER A  OG  89  SER A  OG  1 
ATOM   600   N  N   . TYR A 1 88  ? 11.738  2.186  22.396  1.00 58.65 ?  90  TYR A  N   90  TYR A  N   1 
ATOM   601   C  CA  . TYR A 1 88  ? 13.152  1.771  22.241  1.00 54.72 ?  90  TYR A  CA  90  TYR A  CA  1 
ATOM   602   C  C   . TYR A 1 88  ? 13.864  1.834  23.597  1.00 57.58 ?  90  TYR A  C   90  TYR A  C   1 
ATOM   603   O  O   . TYR A 1 88  ? 14.577  2.778  23.865  1.00 57.47 ?  90  TYR A  O   90  TYR A  O   1 
ATOM   604   C  CB  . TYR A 1 88  ? 13.877  2.652  21.214  1.00 51.37 ?  90  TYR A  CB  90  TYR A  CB  1 
ATOM   605   C  CG  . TYR A 1 88  ? 15.108  2.014  20.565  1.00 53.30 ?  90  TYR A  CG  90  TYR A  CG  1 
ATOM   606   C  CD1 . TYR A 1 88  ? 15.857  1.001  21.215  1.00 51.44 ?  90  TYR A  CD1 90  TYR A  CD1 1 
ATOM   607   C  CD2 . TYR A 1 88  ? 15.521  2.408  19.290  1.00 48.94 ?  90  TYR A  CD2 90  TYR A  CD2 1 
ATOM   608   C  CE1 . TYR A 1 88  ? 16.969  0.425  20.616  1.00 47.90 ?  90  TYR A  CE1 90  TYR A  CE1 1 
ATOM   609   C  CE2 . TYR A 1 88  ? 16.634  1.833  18.690  1.00 50.06 ?  90  TYR A  CE2 90  TYR A  CE2 1 
ATOM   610   C  CZ  . TYR A 1 88  ? 17.358  0.844  19.353  1.00 51.12 ?  90  TYR A  CZ  90  TYR A  CZ  1 
ATOM   611   O  OH  . TYR A 1 88  ? 18.466  0.266  18.729  1.00 54.53 ?  90  TYR A  OH  90  TYR A  OH  1 
ATOM   612   N  N   . PRO A 1 89  ? 13.675  0.809  24.450  1.00 63.62 ?  91  PRO A  N   91  PRO A  N   1 
ATOM   613   C  CA  . PRO A 1 89  ? 13.973  0.937  25.870  1.00 60.79 ?  91  PRO A  CA  91  PRO A  CA  1 
ATOM   614   C  C   . PRO A 1 89  ? 15.373  0.501  26.207  1.00 55.01 ?  91  PRO A  C   91  PRO A  C   1 
ATOM   615   O  O   . PRO A 1 89  ? 16.009  -0.199 25.425  1.00 58.56 ?  91  PRO A  O   91  PRO A  O   1 
ATOM   616   C  CB  . PRO A 1 89  ? 12.957  -0.017 26.523  1.00 63.24 ?  91  PRO A  CB  91  PRO A  CB  1 
ATOM   617   C  CG  . PRO A 1 89  ? 12.666  -1.053 25.477  1.00 67.99 ?  91  PRO A  CG  91  PRO A  CG  1 
ATOM   618   C  CD  . PRO A 1 89  ? 13.205  -0.560 24.146  1.00 72.12 ?  91  PRO A  CD  91  PRO A  CD  1 
ATOM   619   N  N   . PHE A 1 90  ? 15.830  0.916  27.381  1.00 51.14 ?  92  PHE A  N   92  PHE A  N   1 
ATOM   620   C  CA  . PHE A 1 90  ? 17.203  0.726  27.798  1.00 49.30 ?  92  PHE A  CA  92  PHE A  CA  1 
ATOM   621   C  C   . PHE A 1 90  ? 17.344  -0.729 28.224  1.00 51.80 ?  92  PHE A  C   92  PHE A  C   1 
ATOM   622   O  O   . PHE A 1 90  ? 16.534  -1.240 28.963  1.00 54.55 ?  92  PHE A  O   92  PHE A  O   1 
ATOM   623   C  CB  . PHE A 1 90  ? 17.542  1.700  28.927  1.00 45.04 ?  92  PHE A  CB  92  PHE A  CB  1 
ATOM   624   C  CG  . PHE A 1 90  ? 18.996  1.738  29.280  1.00 45.47 ?  92  PHE A  CG  92  PHE A  CG  1 
ATOM   625   C  CD1 . PHE A 1 90  ? 19.906  2.308  28.429  1.00 47.14 ?  92  PHE A  CD1 92  PHE A  CD1 1 
ATOM   626   C  CD2 . PHE A 1 90  ? 19.454  1.202  30.482  1.00 47.67 ?  92  PHE A  CD2 92  PHE A  CD2 1 
ATOM   627   C  CE1 . PHE A 1 90  ? 21.265  2.336  28.742  1.00 48.31 ?  92  PHE A  CE1 92  PHE A  CE1 1 
ATOM   628   C  CE2 . PHE A 1 90  ? 20.808  1.227  30.800  1.00 47.54 ?  92  PHE A  CE2 92  PHE A  CE2 1 
ATOM   629   C  CZ  . PHE A 1 90  ? 21.720  1.789  29.918  1.00 44.91 ?  92  PHE A  CZ  92  PHE A  CZ  1 
ATOM   630   N  N   . ARG A 1 91  ? 18.344  -1.410 27.689  1.00 55.04 ?  93  ARG A  N   93  ARG A  N   1 
ATOM   631   C  CA  . ARG A 1 91  ? 18.540  -2.829 27.944  1.00 55.90 ?  93  ARG A  CA  93  ARG A  CA  1 
ATOM   632   C  C   . ARG A 1 91  ? 19.884  -3.036 28.674  1.00 52.96 ?  93  ARG A  C   93  ARG A  C   1 
ATOM   633   O  O   . ARG A 1 91  ? 20.308  -4.166 28.911  1.00 55.38 ?  93  ARG A  O   93  ARG A  O   1 
ATOM   634   C  CB  . ARG A 1 91  ? 18.434  -3.639 26.621  1.00 50.09 ?  93  ARG A  CB  93  ARG A  CB  1 
ATOM   635   N  N   . GLY A 1 92  ? 20.536  -1.937 29.042  1.00 48.41 ?  94  GLY A  N   94  GLY A  N   1 
ATOM   636   C  CA  . GLY A 1 92  ? 21.713  -1.996 29.885  1.00 48.03 ?  94  GLY A  CA  94  GLY A  CA  1 
ATOM   637   C  C   . GLY A 1 92  ? 22.982  -2.294 29.138  1.00 49.30 ?  94  GLY A  C   94  GLY A  C   1 
ATOM   638   O  O   . GLY A 1 92  ? 24.049  -2.280 29.727  1.00 51.11 ?  94  GLY A  O   94  GLY A  O   1 
ATOM   639   N  N   . LYS A 1 93  ? 22.876  -2.496 27.829  1.00 51.84 ?  95  LYS A  N   95  LYS A  N   1 
ATOM   640   C  CA  . LYS A 1 93  ? 23.947  -3.098 27.038  1.00 53.65 ?  95  LYS A  CA  95  LYS A  CA  1 
ATOM   641   C  C   . LYS A 1 93  ? 23.736  -2.808 25.532  1.00 52.39 ?  95  LYS A  C   95  LYS A  C   1 
ATOM   642   O  O   . LYS A 1 93  ? 22.612  -2.607 25.066  1.00 54.46 ?  95  LYS A  O   95  LYS A  O   1 
ATOM   643   C  CB  . LYS A 1 93  ? 23.999  -4.612 27.377  1.00 54.17 ?  95  LYS A  CB  95  LYS A  CB  1 
ATOM   644   C  CG  . LYS A 1 93  ? 24.411  -5.569 26.275  1.00 58.69 ?  95  LYS A  CG  95  LYS A  CG  1 
ATOM   645   N  N   . GLN A 1 94  ? 24.817  -2.775 24.776  1.00 47.84 ?  96  GLN A  N   96  GLN A  N   1 
ATOM   646   C  CA  . GLN A 1 94  ? 24.704  -2.645 23.341  1.00 50.96 ?  96  GLN A  CA  96  GLN A  CA  1 
ATOM   647   C  C   . GLN A 1 94  ? 23.949  -3.824 22.677  1.00 55.44 ?  96  GLN A  C   96  GLN A  C   1 
ATOM   648   O  O   . GLN A 1 94  ? 24.306  -5.000 22.812  1.00 51.42 ?  96  GLN A  O   96  GLN A  O   1 
ATOM   649   C  CB  . GLN A 1 94  ? 26.082  -2.503 22.718  1.00 53.11 ?  96  GLN A  CB  96  GLN A  CB  1 
ATOM   650   C  CG  . GLN A 1 94  ? 26.037  -1.975 21.307  1.00 54.45 ?  96  GLN A  CG  96  GLN A  CG  1 
ATOM   651   C  CD  . GLN A 1 94  ? 27.413  -1.810 20.709  1.00 61.72 ?  96  GLN A  CD  96  GLN A  CD  1 
ATOM   652   O  OE1 . GLN A 1 94  ? 28.429  -1.702 21.416  1.00 66.58 ?  96  GLN A  OE1 96  GLN A  OE1 1 
ATOM   653   N  NE2 . GLN A 1 94  ? 27.457  -1.777 19.387  1.00 69.89 ?  96  GLN A  NE2 96  GLN A  NE2 1 
ATOM   654   N  N   . SER A 1 95  ? 22.897  -3.481 21.948  1.00 55.82 ?  97  SER A  N   97  SER A  N   1 
ATOM   655   C  CA  . SER A 1 95  ? 22.129  -4.461 21.216  1.00 58.77 ?  97  SER A  CA  97  SER A  CA  1 
ATOM   656   C  C   . SER A 1 95  ? 22.143  -4.093 19.746  1.00 55.02 ?  97  SER A  C   97  SER A  C   1 
ATOM   657   O  O   . SER A 1 95  ? 22.808  -3.132 19.337  1.00 60.63 ?  97  SER A  O   97  SER A  O   1 
ATOM   658   C  CB  . SER A 1 95  ? 20.696  -4.499 21.752  1.00 60.52 ?  97  SER A  CB  97  SER A  CB  1 
ATOM   659   O  OG  . SER A 1 95  ? 20.711  -4.636 23.161  1.00 65.30 ?  97  SER A  OG  97  SER A  OG  1 
ATOM   660   N  N   . SER A 1 96  ? 21.422  -4.868 18.951  1.00 54.01 ?  98  SER A  N   98  SER A  N   1 
ATOM   661   C  CA  . SER A 1 96  ? 21.234  -4.542 17.546  1.00 61.33 ?  98  SER A  CA  98  SER A  CA  1 
ATOM   662   C  C   . SER A 1 96  ? 20.516  -3.193 17.392  1.00 58.96 ?  98  SER A  C   98  SER A  C   1 
ATOM   663   O  O   . SER A 1 96  ? 19.746  -2.799 18.274  1.00 59.92 ?  98  SER A  O   98  SER A  O   1 
ATOM   664   C  CB  . SER A 1 96  ? 20.453  -5.664 16.867  1.00 63.73 ?  98  SER A  CB  98  SER A  CB  1 
ATOM   665   O  OG  . SER A 1 96  ? 19.472  -6.174 17.755  1.00 69.28 ?  98  SER A  OG  98  SER A  OG  1 
ATOM   666   N  N   . CYS A 1 97  ? 20.803  -2.470 16.304  1.00 57.82 ?  99  CYS A  N   99  CYS A  N   1 
ATOM   667   C  CA  . CYS A 1 97  ? 20.111  -1.214 16.043  1.00 59.38 ?  99  CYS A  CA  99  CYS A  CA  1 
ATOM   668   C  C   . CYS A 1 97  ? 18.713  -1.565 15.555  1.00 57.61 ?  99  CYS A  C   99  CYS A  C   1 
ATOM   669   O  O   . CYS A 1 97  ? 18.546  -2.103 14.476  1.00 58.67 ?  99  CYS A  O   99  CYS A  O   1 
ATOM   670   C  CB  . CYS A 1 97  ? 20.846  -0.324 15.028  1.00 60.35 ?  99  CYS A  CB  99  CYS A  CB  1 
ATOM   671   S  SG  . CYS A 1 97  ? 20.050  1.301  14.708  1.00 63.52 ?  99  CYS A  SG  99  CYS A  SG  1 
ATOM   672   N  N   . THR A 1 98  ? 17.710  -1.285 16.374  1.00 55.16 ?  100 THR A  N   100 THR A  N   1 
ATOM   673   C  CA  . THR A 1 98  ? 16.337  -1.483 15.959  1.00 56.67 ?  100 THR A  CA  100 THR A  CA  1 
ATOM   674   C  C   . THR A 1 98  ? 15.684  -0.122 15.738  1.00 52.51 ?  100 THR A  C   100 THR A  C   1 
ATOM   675   O  O   . THR A 1 98  ? 14.517  0.049  16.001  1.00 48.39 ?  100 THR A  O   100 THR A  O   1 
ATOM   676   C  CB  . THR A 1 98  ? 15.535  -2.305 16.993  1.00 64.52 ?  100 THR A  CB  100 THR A  CB  1 
ATOM   677   O  OG1 . THR A 1 98  ? 16.354  -3.351 17.545  1.00 67.70 ?  100 THR A  OG1 100 THR A  OG1 1 
ATOM   678   C  CG2 . THR A 1 98  ? 14.282  -2.926 16.334  1.00 66.92 ?  100 THR A  CG2 100 THR A  CG2 1 
ATOM   679   N  N   . TYR A 1 99  ? 16.424  0.857  15.234  1.00 54.38 ?  101 TYR A  N   101 TYR A  N   1 
ATOM   680   C  CA  . TYR A 1 99  ? 15.801  2.142  14.983  1.00 57.33 ?  101 TYR A  CA  101 TYR A  CA  1 
ATOM   681   C  C   . TYR A 1 99  ? 14.623  1.997  13.998  1.00 58.46 ?  101 TYR A  C   101 TYR A  C   1 
ATOM   682   O  O   . TYR A 1 99  ? 14.789  1.477  12.889  1.00 52.04 ?  101 TYR A  O   101 TYR A  O   1 
ATOM   683   C  CB  . TYR A 1 99  ? 16.803  3.180  14.455  1.00 58.04 ?  101 TYR A  CB  101 TYR A  CB  1 
ATOM   684   C  CG  . TYR A 1 99  ? 16.085  4.434  14.027  1.00 58.11 ?  101 TYR A  CG  101 TYR A  CG  1 
ATOM   685   C  CD1 . TYR A 1 99  ? 15.740  5.399  14.961  1.00 56.31 ?  101 TYR A  CD1 101 TYR A  CD1 1 
ATOM   686   C  CD2 . TYR A 1 99  ? 15.685  4.624  12.706  1.00 59.44 ?  101 TYR A  CD2 101 TYR A  CD2 1 
ATOM   687   C  CE1 . TYR A 1 99  ? 15.077  6.546  14.595  1.00 56.14 ?  101 TYR A  CE1 101 TYR A  CE1 1 
ATOM   688   C  CE2 . TYR A 1 99  ? 15.008  5.775  12.325  1.00 61.22 ?  101 TYR A  CE2 101 TYR A  CE2 1 
ATOM   689   C  CZ  . TYR A 1 99  ? 14.705  6.736  13.280  1.00 62.64 ?  101 TYR A  CZ  101 TYR A  CZ  1 
ATOM   690   O  OH  . TYR A 1 99  ? 14.023  7.899  12.941  1.00 71.60 ?  101 TYR A  OH  101 TYR A  OH  1 
ATOM   691   N  N   . GLN A 1 100 ? 13.455  2.487  14.422  1.00 61.07 ?  102 GLN A  N   102 GLN A  N   1 
ATOM   692   C  CA  . GLN A 1 100 ? 12.221  2.497  13.619  1.00 63.59 ?  102 GLN A  CA  102 GLN A  CA  1 
ATOM   693   C  C   . GLN A 1 100 ? 11.679  3.935  13.458  1.00 61.58 ?  102 GLN A  C   102 GLN A  C   1 
ATOM   694   O  O   . GLN A 1 100 ? 11.434  4.635  14.442  1.00 58.73 ?  102 GLN A  O   102 GLN A  O   1 
ATOM   695   C  CB  . GLN A 1 100 ? 11.147  1.622  14.294  1.00 63.98 ?  102 GLN A  CB  102 GLN A  CB  1 
ATOM   696   N  N   . GLU A 1 101 ? 11.492  4.365  12.216  1.00 63.73 ?  103 GLU A  N   103 GLU A  N   1 
ATOM   697   C  CA  . GLU A 1 101 ? 10.916  5.691  11.903  1.00 67.71 ?  103 GLU A  CA  103 GLU A  CA  1 
ATOM   698   C  C   . GLU A 1 101 ? 9.536   5.936  12.550  1.00 69.34 ?  103 GLU A  C   103 GLU A  C   1 
ATOM   699   O  O   . GLU A 1 101 ? 9.265   7.041  13.020  1.00 74.81 ?  103 GLU A  O   103 GLU A  O   1 
ATOM   700   C  CB  . GLU A 1 101 ? 10.823  5.887  10.374  1.00 63.74 ?  103 GLU A  CB  103 GLU A  CB  1 
ATOM   701   N  N   . GLN A 1 102 ? 8.682   4.909  12.582  1.00 69.00 ?  104 GLN A  N   104 GLN A  N   1 
ATOM   702   C  CA  . GLN A 1 102 ? 7.329   5.026  13.154  1.00 70.84 ?  104 GLN A  CA  104 GLN A  CA  1 
ATOM   703   C  C   . GLN A 1 102 ? 7.321   5.534  14.598  1.00 69.71 ?  104 GLN A  C   104 GLN A  C   1 
ATOM   704   O  O   . GLN A 1 102 ? 6.353   6.164  15.024  1.00 72.29 ?  104 GLN A  O   104 GLN A  O   1 
ATOM   705   C  CB  . GLN A 1 102 ? 6.575   3.685  13.087  1.00 65.72 ?  104 GLN A  CB  104 GLN A  CB  1 
ATOM   706   N  N   . TYR A 1 103 ? 8.393   5.250  15.336  1.00 67.52 ?  105 TYR A  N   105 TYR A  N   1 
ATOM   707   C  CA  . TYR A 1 103 ? 8.516   5.613  16.748  1.00 64.95 ?  105 TYR A  CA  105 TYR A  CA  1 
ATOM   708   C  C   . TYR A 1 103 ? 9.381   6.877  16.977  1.00 62.50 ?  105 TYR A  C   105 TYR A  C   1 
ATOM   709   O  O   . TYR A 1 103 ? 9.721   7.185  18.125  1.00 58.90 ?  105 TYR A  O   105 TYR A  O   1 
ATOM   710   C  CB  . TYR A 1 103 ? 9.135   4.431  17.523  1.00 68.28 ?  105 TYR A  CB  105 TYR A  CB  1 
ATOM   711   C  CG  . TYR A 1 103 ? 8.449   3.085  17.307  1.00 68.07 ?  105 TYR A  CG  105 TYR A  CG  1 
ATOM   712   N  N   . ARG A 1 104 ? 9.723   7.601  15.904  1.00 57.54 ?  106 ARG A  N   106 ARG A  N   1 
ATOM   713   C  CA  . ARG A 1 104 ? 10.603  8.774  15.984  1.00 57.74 ?  106 ARG A  CA  106 ARG A  CA  1 
ATOM   714   C  C   . ARG A 1 104 ? 10.028  9.860  16.892  1.00 64.73 ?  106 ARG A  C   106 ARG A  C   1 
ATOM   715   O  O   . ARG A 1 104 ? 9.072   10.556 16.526  1.00 74.98 ?  106 ARG A  O   106 ARG A  O   1 
ATOM   716   C  CB  . ARG A 1 104 ? 10.868  9.350  14.581  1.00 54.70 ?  106 ARG A  CB  106 ARG A  CB  1 
ATOM   717   C  CG  . ARG A 1 104 ? 11.763  10.595 14.541  1.00 48.22 ?  106 ARG A  CG  106 ARG A  CG  1 
ATOM   718   N  N   . GLY A 1 105 ? 10.611  10.004 18.074  1.00 62.72 ?  107 GLY A  N   107 GLY A  N   1 
ATOM   719   C  CA  . GLY A 1 105 ? 10.127  10.958 19.055  1.00 65.90 ?  107 GLY A  CA  107 GLY A  CA  1 
ATOM   720   C  C   . GLY A 1 105 ? 10.539  12.381 18.735  1.00 71.50 ?  107 GLY A  C   107 GLY A  C   1 
ATOM   721   O  O   . GLY A 1 105 ? 9.790   13.322 19.007  1.00 74.97 ?  107 GLY A  O   107 GLY A  O   1 
ATOM   722   N  N   . ALA A 1 106 ? 11.723  12.555 18.156  1.00 73.84 ?  108 ALA A  N   108 ALA A  N   1 
ATOM   723   C  CA  . ALA A 1 106 ? 12.259  13.900 17.939  1.00 72.43 ?  108 ALA A  CA  108 ALA A  CA  1 
ATOM   724   C  C   . ALA A 1 106 ? 13.344  13.932 16.883  1.00 70.27 ?  108 ALA A  C   108 ALA A  C   1 
ATOM   725   O  O   . ALA A 1 106 ? 13.996  12.922 16.602  1.00 70.88 ?  108 ALA A  O   108 ALA A  O   1 
ATOM   726   C  CB  . ALA A 1 106 ? 12.799  14.457 19.247  1.00 73.26 ?  108 ALA A  CB  108 ALA A  CB  1 
ATOM   727   N  N   . SER A 1 107 ? 13.531  15.111 16.303  1.00 66.25 ?  109 SER A  N   109 SER A  N   1 
ATOM   728   C  CA  . SER A 1 107 ? 14.588  15.338 15.334  1.00 63.00 ?  109 SER A  CA  109 SER A  CA  1 
ATOM   729   C  C   . SER A 1 107 ? 15.278  16.661 15.619  1.00 60.03 ?  109 SER A  C   109 SER A  C   1 
ATOM   730   O  O   . SER A 1 107 ? 14.845  17.440 16.471  1.00 57.36 ?  109 SER A  O   109 SER A  O   1 
ATOM   731   C  CB  . SER A 1 107 ? 14.011  15.348 13.924  1.00 71.05 ?  109 SER A  CB  109 SER A  CB  1 
ATOM   732   O  OG  . SER A 1 107 ? 14.999  15.645 12.941  1.00 81.44 ?  109 SER A  OG  109 SER A  OG  1 
ATOM   733   N  N   . MET A 1 108 ? 16.352  16.912 14.883  1.00 61.15 ?  110 MET A  N   110 MET A  N   1 
ATOM   734   C  CA  . MET A 1 108 ? 17.119  18.142 15.020  1.00 59.21 ?  110 MET A  CA  110 MET A  CA  1 
ATOM   735   C  C   . MET A 1 108 ? 18.002  18.467 13.809  1.00 53.51 ?  110 MET A  C   110 MET A  C   1 
ATOM   736   O  O   . MET A 1 108 ? 18.256  17.634 12.914  1.00 54.35 ?  110 MET A  O   110 MET A  O   1 
ATOM   737   C  CB  . MET A 1 108 ? 17.957  18.075 16.277  1.00 62.69 ?  110 MET A  CB  110 MET A  CB  1 
ATOM   738   C  CG  . MET A 1 108 ? 18.561  16.721 16.481  1.00 67.70 ?  110 MET A  CG  110 MET A  CG  1 
ATOM   739   S  SD  . MET A 1 108 ? 19.642  16.757 17.899  1.00 77.55 ?  110 MET A  SD  110 MET A  SD  1 
ATOM   740   C  CE  . MET A 1 108 ? 21.093  17.529 17.178  1.00 71.76 ?  110 MET A  CE  110 MET A  CE  1 
ATOM   741   N  N   . SER A 1 109 ? 18.432  19.715 13.794  1.00 47.57 ?  111 SER A  N   111 SER A  N   1 
ATOM   742   C  CA  . SER A 1 109 ? 19.139  20.321 12.673  1.00 49.62 ?  111 SER A  CA  111 SER A  CA  1 
ATOM   743   C  C   . SER A 1 109 ? 20.612  20.632 12.984  1.00 48.60 ?  111 SER A  C   111 SER A  C   1 
ATOM   744   O  O   . SER A 1 109 ? 21.396  20.799 12.081  1.00 53.28 ?  111 SER A  O   111 SER A  O   1 
ATOM   745   C  CB  . SER A 1 109 ? 18.446  21.633 12.330  1.00 50.46 ?  111 SER A  CB  111 SER A  CB  1 
ATOM   746   O  OG  . SER A 1 109 ? 18.891  22.648 13.231  1.00 51.51 ?  111 SER A  OG  111 SER A  OG  1 
ATOM   747   N  N   . GLY A 1 110 ? 20.964  20.757 14.262  1.00 45.41 ?  112 GLY A  N   112 GLY A  N   1 
ATOM   748   C  CA  . GLY A 1 110 ? 22.339  20.998 14.681  1.00 42.40 ?  112 GLY A  CA  112 GLY A  CA  1 
ATOM   749   C  C   . GLY A 1 110 ? 22.553  21.008 16.203  1.00 43.39 ?  112 GLY A  C   112 GLY A  C   1 
ATOM   750   O  O   . GLY A 1 110 ? 21.725  20.544 16.987  1.00 44.07 ?  112 GLY A  O   112 GLY A  O   1 
ATOM   751   N  N   . SER A 1 111 ? 23.703  21.522 16.607  1.00 47.18 ?  113 SER A  N   113 SER A  N   1 
ATOM   752   C  CA  . SER A 1 111 ? 24.045  21.723 17.991  1.00 49.25 ?  113 SER A  CA  113 SER A  CA  1 
ATOM   753   C  C   . SER A 1 111 ? 24.837  23.009 18.089  1.00 52.33 ?  113 SER A  C   113 SER A  C   1 
ATOM   754   O  O   . SER A 1 111 ? 25.582  23.340 17.178  1.00 51.27 ?  113 SER A  O   113 SER A  O   1 
ATOM   755   C  CB  . SER A 1 111 ? 24.888  20.562 18.505  1.00 51.80 ?  113 SER A  CB  113 SER A  CB  1 
ATOM   756   O  OG  . SER A 1 111 ? 26.005  20.392 17.669  1.00 54.33 ?  113 SER A  OG  113 SER A  OG  1 
ATOM   757   N  N   . VAL A 1 112 ? 24.652  23.737 19.189  1.00 56.07 ?  114 VAL A  N   114 VAL A  N   1 
ATOM   758   C  CA  . VAL A 1 112 ? 25.416  24.936 19.469  1.00 55.98 ?  114 VAL A  CA  114 VAL A  CA  1 
ATOM   759   C  C   . VAL A 1 112 ? 26.369  24.572 20.584  1.00 54.05 ?  114 VAL A  C   114 VAL A  C   1 
ATOM   760   O  O   . VAL A 1 112 ? 25.962  23.977 21.570  1.00 56.54 ?  114 VAL A  O   114 VAL A  O   1 
ATOM   761   C  CB  . VAL A 1 112 ? 24.526  26.098 19.943  1.00 59.89 ?  114 VAL A  CB  114 VAL A  CB  1 
ATOM   762   C  CG1 . VAL A 1 112 ? 25.361  27.368 20.048  1.00 64.62 ?  114 VAL A  CG1 114 VAL A  CG1 1 
ATOM   763   C  CG2 . VAL A 1 112 ? 23.350  26.296 18.997  1.00 59.85 ?  114 VAL A  CG2 114 VAL A  CG2 1 
ATOM   764   N  N   . GLN A 1 113 ? 27.639  24.904 20.413  1.00 53.23 ?  115 GLN A  N   115 GLN A  N   1 
ATOM   765   C  CA  . GLN A 1 113 ? 28.659  24.581 21.381  1.00 50.58 ?  115 GLN A  CA  115 GLN A  CA  1 
ATOM   766   C  C   . GLN A 1 113 ? 28.885  25.854 22.135  1.00 55.22 ?  115 GLN A  C   115 GLN A  C   1 
ATOM   767   O  O   . GLN A 1 113 ? 29.102  26.896 21.509  1.00 57.48 ?  115 GLN A  O   115 GLN A  O   1 
ATOM   768   C  CB  . GLN A 1 113 ? 29.955  24.137 20.698  1.00 47.85 ?  115 GLN A  CB  115 GLN A  CB  1 
ATOM   769   N  N   . ILE A 1 114 ? 28.799  25.783 23.469  1.00 55.83 ?  116 ILE A  N   116 ILE A  N   1 
ATOM   770   C  CA  . ILE A 1 114 ? 29.057  26.930 24.327  1.00 56.43 ?  116 ILE A  CA  116 ILE A  CA  1 
ATOM   771   C  C   . ILE A 1 114 ? 30.572  27.157 24.469  1.00 61.43 ?  116 ILE A  C   116 ILE A  C   1 
ATOM   772   O  O   . ILE A 1 114 ? 31.350  26.193 24.616  1.00 60.47 ?  116 ILE A  O   116 ILE A  O   1 
ATOM   773   C  CB  . ILE A 1 114 ? 28.361  26.747 25.680  1.00 62.57 ?  116 ILE A  CB  116 ILE A  CB  1 
ATOM   774   C  CG1 . ILE A 1 114 ? 26.850  26.952 25.490  1.00 63.85 ?  116 ILE A  CG1 116 ILE A  CG1 1 
ATOM   775   C  CG2 . ILE A 1 114 ? 28.904  27.721 26.711  1.00 64.07 ?  116 ILE A  CG2 116 ILE A  CG2 1 
ATOM   776   C  CD1 . ILE A 1 114 ? 26.003  26.105 26.391  1.00 65.29 ?  116 ILE A  CD1 116 ILE A  CD1 1 
ATOM   777   N  N   . ASN A 1 115 ? 30.977  28.429 24.386  1.00 54.61 ?  117 ASN A  N   117 ASN A  N   1 
ATOM   778   C  CA  . ASN A 1 115 ? 32.379  28.807 24.430  1.00 58.85 ?  117 ASN A  CA  117 ASN A  CA  1 
ATOM   779   C  C   . ASN A 1 115 ? 33.098  28.141 25.603  1.00 58.67 ?  117 ASN A  C   117 ASN A  C   1 
ATOM   780   O  O   . ASN A 1 115 ? 32.733  28.349 26.769  1.00 56.04 ?  117 ASN A  O   117 ASN A  O   1 
ATOM   781   C  CB  . ASN A 1 115 ? 32.527  30.336 24.523  1.00 63.28 ?  117 ASN A  CB  117 ASN A  CB  1 
ATOM   782   N  N   . SER A 1 116 ? 34.102  27.333 25.283  1.00 51.54 ?  118 SER A  N   118 SER A  N   1 
ATOM   783   C  CA  . SER A 1 116 ? 34.808  26.566 26.284  1.00 55.21 ?  118 SER A  CA  118 SER A  CA  1 
ATOM   784   C  C   . SER A 1 116 ? 35.263  27.433 27.466  1.00 54.80 ?  118 SER A  C   118 SER A  C   1 
ATOM   785   O  O   . SER A 1 116 ? 35.874  28.481 27.266  1.00 61.09 ?  118 SER A  O   118 SER A  O   1 
ATOM   786   C  CB  . SER A 1 116 ? 36.012  25.870 25.646  1.00 53.53 ?  118 SER A  CB  118 SER A  CB  1 
ATOM   787   O  OG  . SER A 1 116 ? 36.719  25.143 26.636  1.00 55.54 ?  118 SER A  OG  118 SER A  OG  1 
ATOM   788   N  N   . GLY A 1 117 ? 34.940  26.997 28.687  1.00 55.72 ?  119 GLY A  N   119 GLY A  N   1 
ATOM   789   C  CA  . GLY A 1 117 ? 35.328  27.696 29.917  1.00 54.47 ?  119 GLY A  CA  119 GLY A  CA  1 
ATOM   790   C  C   . GLY A 1 117 ? 34.451  28.859 30.376  1.00 56.41 ?  119 GLY A  C   119 GLY A  C   1 
ATOM   791   O  O   . GLY A 1 117 ? 34.663  29.396 31.465  1.00 61.16 ?  119 GLY A  O   119 GLY A  O   1 
ATOM   792   N  N   . SER A 1 118 ? 33.456  29.253 29.586  1.00 54.03 ?  120 SER A  N   120 SER A  N   1 
ATOM   793   C  CA  . SER A 1 118 ? 32.644  30.413 29.934  1.00 53.86 ?  120 SER A  CA  120 SER A  CA  1 
ATOM   794   C  C   . SER A 1 118 ? 31.341  30.003 30.595  1.00 53.93 ?  120 SER A  C   120 SER A  C   1 
ATOM   795   O  O   . SER A 1 118 ? 30.441  29.494 29.926  1.00 54.20 ?  120 SER A  O   120 SER A  O   1 
ATOM   796   C  CB  . SER A 1 118 ? 32.335  31.268 28.703  1.00 54.28 ?  120 SER A  CB  120 SER A  CB  1 
ATOM   797   O  OG  . SER A 1 118 ? 31.411  32.289 29.055  1.00 57.59 ?  120 SER A  OG  120 SER A  OG  1 
ATOM   798   N  N   . GLU A 1 119 ? 31.245  30.262 31.902  1.00 57.92 ?  121 GLU A  N   121 GLU A  N   1 
ATOM   799   C  CA  . GLU A 1 119 ? 30.049  29.953 32.690  1.00 57.25 ?  121 GLU A  CA  121 GLU A  CA  1 
ATOM   800   C  C   . GLU A 1 119 ? 28.939  31.001 32.550  1.00 57.05 ?  121 GLU A  C   121 GLU A  C   1 
ATOM   801   O  O   . GLU A 1 119 ? 27.774  30.728 32.861  1.00 59.11 ?  121 GLU A  O   121 GLU A  O   1 
ATOM   802   C  CB  . GLU A 1 119 ? 30.415  29.796 34.166  1.00 57.34 ?  121 GLU A  CB  121 GLU A  CB  1 
ATOM   803   C  CG  . GLU A 1 119 ? 31.277  28.579 34.467  1.00 59.82 ?  121 GLU A  CG  121 GLU A  CG  1 
ATOM   804   C  CD  . GLU A 1 119 ? 31.469  28.345 35.966  1.00 61.34 ?  121 GLU A  CD  121 GLU A  CD  1 
ATOM   805   O  OE1 . GLU A 1 119 ? 32.518  28.768 36.495  1.00 59.97 ?  121 GLU A  OE1 121 GLU A  OE1 1 
ATOM   806   O  OE2 . GLU A 1 119 ? 30.571  27.753 36.619  1.00 59.41 -1 121 GLU A  OE2 121 GLU A  OE2 1 
ATOM   807   N  N   . SER A 1 120 ? 29.289  32.203 32.110  1.00 56.30 ?  122 SER A  N   122 SER A  N   1 
ATOM   808   C  CA  . SER A 1 120 ? 28.275  33.238 31.857  1.00 56.91 ?  122 SER A  CA  122 SER A  CA  1 
ATOM   809   C  C   . SER A 1 120 ? 27.525  32.974 30.539  1.00 53.45 ?  122 SER A  C   122 SER A  C   1 
ATOM   810   O  O   . SER A 1 120 ? 26.336  33.237 30.449  1.00 59.01 ?  122 SER A  O   122 SER A  O   1 
ATOM   811   C  CB  . SER A 1 120 ? 28.916  34.610 31.844  1.00 54.13 ?  122 SER A  CB  122 SER A  CB  1 
ATOM   812   O  OG  . SER A 1 120 ? 29.881  34.665 30.820  1.00 57.98 ?  122 SER A  OG  122 SER A  OG  1 
ATOM   813   N  N   . ASP A 1 121 ? 28.213  32.449 29.530  1.00 51.82 ?  123 ASP A  N   123 ASP A  N   1 
ATOM   814   C  CA  . ASP A 1 121 ? 27.533  31.942 28.331  1.00 55.25 ?  123 ASP A  CA  123 ASP A  CA  1 
ATOM   815   C  C   . ASP A 1 121 ? 26.780  30.613 28.605  1.00 53.85 ?  123 ASP A  C   123 ASP A  C   1 
ATOM   816   O  O   . ASP A 1 121 ? 25.752  30.316 27.976  1.00 47.95 ?  123 ASP A  O   123 ASP A  O   1 
ATOM   817   C  CB  . ASP A 1 121 ? 28.521  31.786 27.157  1.00 57.10 ?  123 ASP A  CB  123 ASP A  CB  1 
ATOM   818   N  N   . LEU A 1 122 ? 27.290  29.813 29.538  1.00 51.78 ?  124 LEU A  N   124 LEU A  N   1 
ATOM   819   C  CA  . LEU A 1 122 ? 26.584  28.609 29.942  1.00 53.74 ?  124 LEU A  CA  124 LEU A  CA  1 
ATOM   820   C  C   . LEU A 1 122 ? 25.271  28.980 30.658  1.00 55.48 ?  124 LEU A  C   124 LEU A  C   1 
ATOM   821   O  O   . LEU A 1 122 ? 24.221  28.402 30.378  1.00 58.11 ?  124 LEU A  O   124 LEU A  O   1 
ATOM   822   C  CB  . LEU A 1 122 ? 27.480  27.728 30.821  1.00 57.57 ?  124 LEU A  CB  124 LEU A  CB  1 
ATOM   823   C  CG  . LEU A 1 122 ? 26.897  26.436 31.421  1.00 57.44 ?  124 LEU A  CG  124 LEU A  CG  1 
ATOM   824   C  CD1 . LEU A 1 122 ? 26.165  25.573 30.409  1.00 55.25 ?  124 LEU A  CD1 124 LEU A  CD1 1 
ATOM   825   C  CD2 . LEU A 1 122 ? 28.010  25.626 32.074  1.00 59.27 ?  124 LEU A  CD2 124 LEU A  CD2 1 
ATOM   826   N  N   . GLU A 1 123 ? 25.318  29.962 31.552  1.00 54.15 ?  125 GLU A  N   125 GLU A  N   1 
ATOM   827   C  CA  . GLU A 1 123 ? 24.104  30.401 32.252  1.00 57.11 ?  125 GLU A  CA  125 GLU A  CA  1 
ATOM   828   C  C   . GLU A 1 123 ? 23.121  30.994 31.259  1.00 53.81 ?  125 GLU A  C   125 GLU A  C   1 
ATOM   829   O  O   . GLU A 1 123 ? 21.946  30.665 31.265  1.00 54.43 ?  125 GLU A  O   125 GLU A  O   1 
ATOM   830   C  CB  . GLU A 1 123 ? 24.416  31.423 33.358  1.00 61.22 ?  125 GLU A  CB  125 GLU A  CB  1 
ATOM   831   N  N   . ALA A 1 124 ? 23.621  31.840 30.375  1.00 53.67 ?  126 ALA A  N   126 ALA A  N   1 
ATOM   832   C  CA  . ALA A 1 124 ? 22.785  32.412 29.334  1.00 50.89 ?  126 ALA A  CA  126 ALA A  CA  1 
ATOM   833   C  C   . ALA A 1 124 ? 22.091  31.313 28.517  1.00 46.05 ?  126 ALA A  C   126 ALA A  C   1 
ATOM   834   O  O   . ALA A 1 124 ? 20.911  31.431 28.200  1.00 48.72 ?  126 ALA A  O   126 ALA A  O   1 
ATOM   835   C  CB  . ALA A 1 124 ? 23.608  33.343 28.442  1.00 50.81 ?  126 ALA A  CB  126 ALA A  CB  1 
ATOM   836   N  N   . ALA A 1 125 ? 22.801  30.233 28.192  1.00 46.87 ?  127 ALA A  N   127 ALA A  N   1 
ATOM   837   C  CA  . ALA A 1 125 ? 22.178  29.108 27.462  1.00 44.61 ?  127 ALA A  CA  127 ALA A  CA  1 
ATOM   838   C  C   . ALA A 1 125 ? 21.090  28.449 28.282  1.00 48.25 ?  127 ALA A  C   127 ALA A  C   1 
ATOM   839   O  O   . ALA A 1 125 ? 20.002  28.177 27.776  1.00 46.63 ?  127 ALA A  O   127 ALA A  O   1 
ATOM   840   C  CB  . ALA A 1 125 ? 23.207  28.078 27.068  1.00 43.83 ?  127 ALA A  CB  127 ALA A  CB  1 
ATOM   841   N  N   . VAL A 1 126 ? 21.387  28.229 29.563  1.00 50.31 ?  128 VAL A  N   128 VAL A  N   1 
ATOM   842   C  CA  . VAL A 1 126 ? 20.505  27.470 30.444  1.00 53.17 ?  128 VAL A  CA  128 VAL A  CA  1 
ATOM   843   C  C   . VAL A 1 126 ? 19.232  28.251 30.765  1.00 53.23 ?  128 VAL A  C   128 VAL A  C   1 
ATOM   844   O  O   . VAL A 1 126 ? 18.133  27.679 30.813  1.00 51.90 ?  128 VAL A  O   128 VAL A  O   1 
ATOM   845   C  CB  . VAL A 1 126 ? 21.225  27.054 31.748  1.00 53.56 ?  128 VAL A  CB  128 VAL A  CB  1 
ATOM   846   C  CG1 . VAL A 1 126 ? 20.263  26.335 32.661  1.00 58.23 ?  128 VAL A  CG1 128 VAL A  CG1 1 
ATOM   847   C  CG2 . VAL A 1 126 ? 22.429  26.158 31.453  1.00 53.08 ?  128 VAL A  CG2 128 VAL A  CG2 1 
ATOM   848   N  N   . ALA A 1 127 ? 19.387  29.548 30.989  1.00 48.82 ?  129 ALA A  N   129 ALA A  N   1 
ATOM   849   C  CA  . ALA A 1 127 ? 18.246  30.422 31.268  1.00 51.61 ?  129 ALA A  CA  129 ALA A  CA  1 
ATOM   850   C  C   . ALA A 1 127 ? 17.358  30.635 30.052  1.00 51.74 ?  129 ALA A  C   129 ALA A  C   1 
ATOM   851   O  O   . ALA A 1 127 ? 16.150  30.478 30.122  1.00 56.46 ?  129 ALA A  O   129 ALA A  O   1 
ATOM   852   C  CB  . ALA A 1 127 ? 18.739  31.771 31.770  1.00 51.84 ?  129 ALA A  CB  129 ALA A  CB  1 
ATOM   853   N  N   . ASN A 1 128 ? 17.978  30.991 28.938  1.00 54.45 ?  130 ASN A  N   130 ASN A  N   1 
ATOM   854   C  CA  . ASN A 1 128 ? 17.267  31.461 27.750  1.00 56.81 ?  130 ASN A  CA  130 ASN A  CA  1 
ATOM   855   C  C   . ASN A 1 128 ? 16.892  30.385 26.724  1.00 57.18 ?  130 ASN A  C   130 ASN A  C   1 
ATOM   856   O  O   . ASN A 1 128 ? 15.982  30.587 25.921  1.00 65.80 ?  130 ASN A  O   130 ASN A  O   1 
ATOM   857   C  CB  . ASN A 1 128 ? 18.095  32.566 27.072  1.00 55.01 ?  130 ASN A  CB  130 ASN A  CB  1 
ATOM   858   N  N   . VAL A 1 129 ? 17.576  29.243 26.738  1.00 60.52 ?  131 VAL A  N   131 VAL A  N   1 
ATOM   859   C  CA  . VAL A 1 129 ? 17.313  28.188 25.736  1.00 56.07 ?  131 VAL A  CA  131 VAL A  CA  1 
ATOM   860   C  C   . VAL A 1 129 ? 16.738  26.902 26.361  1.00 56.51 ?  131 VAL A  C   131 VAL A  C   1 
ATOM   861   O  O   . VAL A 1 129 ? 15.695  26.391 25.914  1.00 53.60 ?  131 VAL A  O   131 VAL A  O   1 
ATOM   862   C  CB  . VAL A 1 129 ? 18.581  27.850 24.923  1.00 54.45 ?  131 VAL A  CB  131 VAL A  CB  1 
ATOM   863   C  CG1 . VAL A 1 129 ? 18.209  26.993 23.733  1.00 58.46 ?  131 VAL A  CG1 131 VAL A  CG1 1 
ATOM   864   C  CG2 . VAL A 1 129 ? 19.314  29.121 24.463  1.00 53.01 ?  131 VAL A  CG2 131 VAL A  CG2 1 
ATOM   865   N  N   . GLY A 1 130 ? 17.402  26.389 27.398  1.00 51.72 ?  132 GLY A  N   132 GLY A  N   1 
ATOM   866   C  CA  . GLY A 1 130 ? 17.002  25.115 27.975  1.00 47.45 ?  132 GLY A  CA  132 GLY A  CA  1 
ATOM   867   C  C   . GLY A 1 130 ? 18.130  24.305 28.601  1.00 47.73 ?  132 GLY A  C   132 GLY A  C   1 
ATOM   868   O  O   . GLY A 1 130 ? 19.272  24.792 28.767  1.00 45.82 ?  132 GLY A  O   132 GLY A  O   1 
ATOM   869   N  N   . PRO A 1 131 ? 17.806  23.056 28.981  1.00 43.95 ?  133 PRO A  N   133 PRO A  N   1 
ATOM   870   C  CA  . PRO A 1 131 ? 18.781  22.154 29.577  1.00 42.37 ?  133 PRO A  CA  133 PRO A  CA  1 
ATOM   871   C  C   . PRO A 1 131 ? 19.959  21.920 28.640  1.00 42.99 ?  133 PRO A  C   133 PRO A  C   1 
ATOM   872   O  O   . PRO A 1 131 ? 19.750  21.674 27.450  1.00 50.06 ?  133 PRO A  O   133 PRO A  O   1 
ATOM   873   C  CB  . PRO A 1 131 ? 17.987  20.867 29.779  1.00 42.03 ?  133 PRO A  CB  133 PRO A  CB  1 
ATOM   874   C  CG  . PRO A 1 131 ? 16.563  21.304 29.887  1.00 40.75 ?  133 PRO A  CG  133 PRO A  CG  1 
ATOM   875   C  CD  . PRO A 1 131 ? 16.437  22.506 29.015  1.00 40.06 ?  133 PRO A  CD  133 PRO A  CD  1 
ATOM   876   N  N   . VAL A 1 132 ? 21.173  22.007 29.182  1.00 41.59 ?  134 VAL A  N   134 VAL A  N   1 
ATOM   877   C  CA  . VAL A 1 132 ? 22.417  21.943 28.425  1.00 39.58 ?  134 VAL A  CA  134 VAL A  CA  1 
ATOM   878   C  C   . VAL A 1 132 ? 23.217  20.716 28.827  1.00 40.01 ?  134 VAL A  C   134 VAL A  C   1 
ATOM   879   O  O   . VAL A 1 132 ? 23.409  20.442 30.007  1.00 47.09 ?  134 VAL A  O   134 VAL A  O   1 
ATOM   880   C  CB  . VAL A 1 132 ? 23.256  23.204 28.672  1.00 41.11 ?  134 VAL A  CB  134 VAL A  CB  1 
ATOM   881   C  CG1 . VAL A 1 132 ? 24.587  23.176 27.920  1.00 42.81 ?  134 VAL A  CG1 134 VAL A  CG1 1 
ATOM   882   C  CG2 . VAL A 1 132 ? 22.457  24.419 28.249  1.00 44.72 ?  134 VAL A  CG2 134 VAL A  CG2 1 
ATOM   883   N  N   . ALA A 1 133 ? 23.699  19.988 27.837  1.00 39.24 ?  135 ALA A  N   135 ALA A  N   1 
ATOM   884   C  CA  . ALA A 1 133 ? 24.490  18.826 28.075  1.00 41.16 ?  135 ALA A  CA  135 ALA A  CA  1 
ATOM   885   C  C   . ALA A 1 133 ? 25.894  19.309 28.389  1.00 43.05 ?  135 ALA A  C   135 ALA A  C   1 
ATOM   886   O  O   . ALA A 1 133 ? 26.429  20.186 27.710  1.00 38.44 ?  135 ALA A  O   135 ALA A  O   1 
ATOM   887   C  CB  . ALA A 1 133 ? 24.473  17.925 26.862  1.00 43.76 ?  135 ALA A  CB  135 ALA A  CB  1 
ATOM   888   N  N   . VAL A 1 134 ? 26.450  18.774 29.475  1.00 47.11 ?  136 VAL A  N   136 VAL A  N   1 
ATOM   889   C  CA  . VAL A 1 134 ? 27.835  19.026 29.876  1.00 47.13 ?  136 VAL A  CA  136 VAL A  CA  1 
ATOM   890   C  C   . VAL A 1 134 ? 28.600  17.728 30.177  1.00 47.08 ?  136 VAL A  C   136 VAL A  C   1 
ATOM   891   O  O   . VAL A 1 134 ? 28.013  16.657 30.318  1.00 44.72 ?  136 VAL A  O   136 VAL A  O   1 
ATOM   892   C  CB  . VAL A 1 134 ? 27.903  19.917 31.128  1.00 47.32 ?  136 VAL A  CB  136 VAL A  CB  1 
ATOM   893   C  CG1 . VAL A 1 134 ? 27.160  21.234 30.915  1.00 44.25 ?  136 VAL A  CG1 136 VAL A  CG1 1 
ATOM   894   C  CG2 . VAL A 1 134 ? 27.383  19.161 32.359  1.00 49.61 ?  136 VAL A  CG2 136 VAL A  CG2 1 
ATOM   895   N  N   . ALA A 1 135 ? 29.916  17.848 30.269  1.00 48.91 ?  137 ALA A  N   137 ALA A  N   1 
ATOM   896   C  CA  . ALA A 1 135 ? 30.770  16.799 30.818  1.00 51.13 ?  137 ALA A  CA  137 ALA A  CA  1 
ATOM   897   C  C   . ALA A 1 135 ? 31.714  17.362 31.880  1.00 54.00 ?  137 ALA A  C   137 ALA A  C   1 
ATOM   898   O  O   . ALA A 1 135 ? 32.175  18.509 31.803  1.00 50.07 ?  137 ALA A  O   137 ALA A  O   1 
ATOM   899   C  CB  . ALA A 1 135 ? 31.577  16.135 29.731  1.00 51.38 ?  137 ALA A  CB  137 ALA A  CB  1 
ATOM   900   N  N   . ILE A 1 136 ? 32.019  16.526 32.864  1.00 58.03 ?  138 ILE A  N   138 ILE A  N   1 
ATOM   901   C  CA  . ILE A 1 136 ? 32.853  16.934 33.985  1.00 56.83 ?  138 ILE A  CA  138 ILE A  CA  1 
ATOM   902   C  C   . ILE A 1 136 ? 33.903  15.898 34.283  1.00 59.43 ?  138 ILE A  C   138 ILE A  C   1 
ATOM   903   O  O   . ILE A 1 136 ? 33.911  14.792 33.707  1.00 58.27 ?  138 ILE A  O   138 ILE A  O   1 
ATOM   904   C  CB  . ILE A 1 136 ? 32.028  17.146 35.257  1.00 54.10 ?  138 ILE A  CB  138 ILE A  CB  1 
ATOM   905   C  CG1 . ILE A 1 136 ? 31.358  15.841 35.673  1.00 56.48 ?  138 ILE A  CG1 138 ILE A  CG1 1 
ATOM   906   C  CG2 . ILE A 1 136 ? 30.988  18.236 35.041  1.00 52.96 ?  138 ILE A  CG2 138 ILE A  CG2 1 
ATOM   907   C  CD1 . ILE A 1 136 ? 30.611  15.972 36.974  1.00 62.90 ?  138 ILE A  CD1 138 ILE A  CD1 1 
ATOM   908   N  N   . ASP A 1 137 ? 34.810  16.319 35.155  1.00 62.03 ?  139 ASP A  N   139 ASP A  N   1 
ATOM   909   C  CA  . ASP A 1 137 ? 35.642  15.431 35.935  1.00 63.97 ?  139 ASP A  CA  139 ASP A  CA  1 
ATOM   910   C  C   . ASP A 1 137 ? 34.837  14.900 37.140  1.00 59.88 ?  139 ASP A  C   139 ASP A  C   1 
ATOM   911   O  O   . ASP A 1 137 ? 34.563  15.637 38.091  1.00 53.62 ?  139 ASP A  O   139 ASP A  O   1 
ATOM   912   C  CB  . ASP A 1 137 ? 36.867  16.208 36.426  1.00 68.41 ?  139 ASP A  CB  139 ASP A  CB  1 
ATOM   913   C  CG  . ASP A 1 137 ? 37.914  15.313 37.050  1.00 72.57 ?  139 ASP A  CG  139 ASP A  CG  1 
ATOM   914   O  OD1 . ASP A 1 137 ? 37.743  14.063 37.038  1.00 70.87 ?  139 ASP A  OD1 139 ASP A  OD1 1 
ATOM   915   O  OD2 . ASP A 1 137 ? 38.915  15.869 37.538  1.00 74.99 -1 139 ASP A  OD2 139 ASP A  OD2 1 
ATOM   916   N  N   . GLY A 1 138 ? 34.418  13.640 37.060  1.00 56.51 ?  140 GLY A  N   140 GLY A  N   1 
ATOM   917   C  CA  . GLY A 1 138 ? 33.833  12.936 38.193  1.00 59.35 ?  140 GLY A  CA  140 GLY A  CA  1 
ATOM   918   C  C   . GLY A 1 138 ? 34.761  11.864 38.749  1.00 61.72 ?  140 GLY A  C   140 GLY A  C   1 
ATOM   919   O  O   . GLY A 1 138 ? 34.292  10.832 39.220  1.00 64.06 ?  140 GLY A  O   140 GLY A  O   1 
ATOM   920   N  N   . GLU A 1 139 ? 36.073  12.112 38.701  1.00 65.73 ?  141 GLU A  N   141 GLU A  N   1 
ATOM   921   C  CA  . GLU A 1 139 ? 37.092  11.166 39.190  1.00 64.05 ?  141 GLU A  CA  141 GLU A  CA  1 
ATOM   922   C  C   . GLU A 1 139 ? 37.003  10.939 40.717  1.00 63.85 ?  141 GLU A  C   141 GLU A  C   1 
ATOM   923   O  O   . GLU A 1 139 ? 37.086  9.807  41.193  1.00 69.24 ?  141 GLU A  O   141 GLU A  O   1 
ATOM   924   N  N   . SER A 1 140 ? 36.819  12.020 41.467  1.00 58.73 ?  142 SER A  N   142 SER A  N   1 
ATOM   925   C  CA  . SER A 1 140 ? 36.802  11.981 42.921  1.00 51.00 ?  142 SER A  CA  142 SER A  CA  1 
ATOM   926   C  C   . SER A 1 140 ? 35.824  10.963 43.525  1.00 55.31 ?  142 SER A  C   142 SER A  C   1 
ATOM   927   O  O   . SER A 1 140 ? 34.703  10.744 43.039  1.00 56.04 ?  142 SER A  O   142 SER A  O   1 
ATOM   928   C  CB  . SER A 1 140 ? 36.470  13.369 43.471  1.00 50.38 ?  142 SER A  CB  142 SER A  CB  1 
ATOM   929   O  OG  . SER A 1 140 ? 36.328  13.367 44.890  1.00 50.59 ?  142 SER A  OG  142 SER A  OG  1 
ATOM   930   N  N   . ASN A 1 141 ? 36.252  10.392 44.644  1.00 57.38 ?  143 ASN A  N   143 ASN A  N   1 
ATOM   931   C  CA  . ASN A 1 141 ? 35.427  9.522  45.432  1.00 54.60 ?  143 ASN A  CA  143 ASN A  CA  1 
ATOM   932   C  C   . ASN A 1 141 ? 34.255  10.317 46.008  1.00 50.17 ?  143 ASN A  C   143 ASN A  C   1 
ATOM   933   O  O   . ASN A 1 141 ? 33.206  9.766  46.365  1.00 43.74 ?  143 ASN A  O   143 ASN A  O   1 
ATOM   934   C  CB  . ASN A 1 141 ? 36.291  8.938  46.530  1.00 62.44 ?  143 ASN A  CB  143 ASN A  CB  1 
ATOM   935   C  CG  . ASN A 1 141 ? 35.769  7.622  47.049  1.00 70.65 ?  143 ASN A  CG  143 ASN A  CG  1 
ATOM   936   O  OD1 . ASN A 1 141 ? 35.265  6.810  46.285  1.00 74.25 ?  143 ASN A  OD1 143 ASN A  OD1 1 
ATOM   937   N  ND2 . ASN A 1 141 ? 35.918  7.394  48.361  1.00 74.11 ?  143 ASN A  ND2 143 ASN A  ND2 1 
ATOM   938   N  N   . ALA A 1 142 ? 34.441  11.628 46.086  1.00 48.48 ?  144 ALA A  N   144 ALA A  N   1 
ATOM   939   C  CA  . ALA A 1 142 ? 33.424  12.517 46.629  1.00 52.41 ?  144 ALA A  CA  144 ALA A  CA  1 
ATOM   940   C  C   . ALA A 1 142 ? 32.257  12.628 45.672  1.00 53.02 ?  144 ALA A  C   144 ALA A  C   1 
ATOM   941   O  O   . ALA A 1 142 ? 31.085  12.654 46.100  1.00 51.27 ?  144 ALA A  O   144 ALA A  O   1 
ATOM   942   C  CB  . ALA A 1 142 ? 34.022  13.893 46.919  1.00 53.58 ?  144 ALA A  CB  144 ALA A  CB  1 
ATOM   943   N  N   . PHE A 1 143 ? 32.589  12.713 44.381  1.00 49.67 ?  145 PHE A  N   145 PHE A  N   1 
ATOM   944   C  CA  . PHE A 1 143 ? 31.583  12.636 43.329  1.00 47.34 ?  145 PHE A  CA  145 PHE A  CA  1 
ATOM   945   C  C   . PHE A 1 143 ? 30.952  11.246 43.230  1.00 42.46 ?  145 PHE A  C   145 PHE A  C   1 
ATOM   946   O  O   . PHE A 1 143 ? 29.728  11.080 43.232  1.00 40.95 ?  145 PHE A  O   145 PHE A  O   1 
ATOM   947   C  CB  . PHE A 1 143 ? 32.192  12.980 41.964  1.00 51.16 ?  145 PHE A  CB  145 PHE A  CB  1 
ATOM   948   C  CG  . PHE A 1 143 ? 31.149  13.112 40.892  1.00 50.43 ?  145 PHE A  CG  145 PHE A  CG  1 
ATOM   949   C  CD1 . PHE A 1 143 ? 30.468  14.312 40.732  1.00 45.24 ?  145 PHE A  CD1 145 PHE A  CD1 1 
ATOM   950   C  CD2 . PHE A 1 143 ? 30.779  12.008 40.116  1.00 46.29 ?  145 PHE A  CD2 145 PHE A  CD2 1 
ATOM   951   C  CE1 . PHE A 1 143 ? 29.482  14.421 39.798  1.00 45.74 ?  145 PHE A  CE1 145 PHE A  CE1 1 
ATOM   952   C  CE2 . PHE A 1 143 ? 29.792  12.125 39.180  1.00 42.43 ?  145 PHE A  CE2 145 PHE A  CE2 1 
ATOM   953   C  CZ  . PHE A 1 143 ? 29.146  13.325 39.020  1.00 44.85 ?  145 PHE A  CZ  145 PHE A  CZ  1 
ATOM   954   N  N   . ARG A 1 144 ? 31.802  10.248 43.118  1.00 39.72 ?  146 ARG A  N   146 ARG A  N   1 
ATOM   955   C  CA  . ARG A 1 144 ? 31.348  8.878  43.022  1.00 45.03 ?  146 ARG A  CA  146 ARG A  CA  1 
ATOM   956   C  C   . ARG A 1 144 ? 30.372  8.553  44.127  1.00 45.74 ?  146 ARG A  C   146 ARG A  C   1 
ATOM   957   O  O   . ARG A 1 144 ? 29.387  7.888  43.896  1.00 47.47 ?  146 ARG A  O   146 ARG A  O   1 
ATOM   958   C  CB  . ARG A 1 144 ? 32.573  7.972  43.071  1.00 52.96 ?  146 ARG A  CB  146 ARG A  CB  1 
ATOM   959   C  CG  . ARG A 1 144 ? 32.338  6.502  42.766  1.00 61.67 ?  146 ARG A  CG  146 ARG A  CG  1 
ATOM   960   C  CD  . ARG A 1 144 ? 32.482  5.676  44.025  1.00 71.99 ?  146 ARG A  CD  146 ARG A  CD  1 
ATOM   961   N  NE  . ARG A 1 144 ? 33.088  4.353  43.844  1.00 80.06 ?  146 ARG A  NE  146 ARG A  NE  1 
ATOM   962   C  CZ  . ARG A 1 144 ? 32.515  3.327  43.224  1.00 84.04 ?  146 ARG A  CZ  146 ARG A  CZ  1 
ATOM   963   N  NH1 . ARG A 1 144 ? 31.331  3.462  42.643  1.00 89.06 1  146 ARG A  NH1 146 ARG A  NH1 1 
ATOM   964   N  NH2 . ARG A 1 144 ? 33.148  2.166  43.159  1.00 82.19 ?  146 ARG A  NH2 146 ARG A  NH2 1 
ATOM   965   N  N   . PHE A 1 145 ? 30.633  9.076  45.325  1.00 52.08 ?  147 PHE A  N   147 PHE A  N   1 
ATOM   966   C  CA  . PHE A 1 145 ? 29.745  8.912  46.484  1.00 54.17 ?  147 PHE A  CA  147 PHE A  CA  1 
ATOM   967   C  C   . PHE A 1 145 ? 29.085  10.189 46.999  1.00 51.98 ?  147 PHE A  C   147 PHE A  C   1 
ATOM   968   O  O   . PHE A 1 145 ? 28.776  10.285 48.166  1.00 49.67 ?  147 PHE A  O   147 PHE A  O   1 
ATOM   969   C  CB  . PHE A 1 145 ? 30.527  8.274  47.629  1.00 51.16 ?  147 PHE A  CB  147 PHE A  CB  1 
ATOM   970   C  CG  . PHE A 1 145 ? 30.962  6.873  47.338  1.00 50.19 ?  147 PHE A  CG  147 PHE A  CG  1 
ATOM   971   C  CD1 . PHE A 1 145 ? 30.013  5.894  47.071  1.00 50.35 ?  147 PHE A  CD1 147 PHE A  CD1 1 
ATOM   972   C  CD2 . PHE A 1 145 ? 32.318  6.530  47.336  1.00 47.94 ?  147 PHE A  CD2 147 PHE A  CD2 1 
ATOM   973   C  CE1 . PHE A 1 145 ? 30.398  4.593  46.794  1.00 53.51 ?  147 PHE A  CE1 147 PHE A  CE1 1 
ATOM   974   C  CE2 . PHE A 1 145 ? 32.713  5.242  47.085  1.00 48.00 ?  147 PHE A  CE2 147 PHE A  CE2 1 
ATOM   975   C  CZ  . PHE A 1 145 ? 31.759  4.270  46.808  1.00 56.00 ?  147 PHE A  CZ  147 PHE A  CZ  1 
ATOM   976   N  N   . TYR A 1 146 ? 28.836  11.155 46.131  1.00 52.44 ?  148 TYR A  N   148 TYR A  N   1 
ATOM   977   C  CA  . TYR A 1 146 ? 28.106  12.354 46.535  1.00 52.60 ?  148 TYR A  CA  148 TYR A  CA  1 
ATOM   978   C  C   . TYR A 1 146 ? 26.725  11.997 47.035  1.00 51.20 ?  148 TYR A  C   148 TYR A  C   1 
ATOM   979   O  O   . TYR A 1 146 ? 26.062  11.165 46.426  1.00 62.64 ?  148 TYR A  O   148 TYR A  O   1 
ATOM   980   C  CB  . TYR A 1 146 ? 27.986  13.300 45.354  1.00 51.61 ?  148 TYR A  CB  148 TYR A  CB  1 
ATOM   981   C  CG  . TYR A 1 146 ? 26.984  14.411 45.526  1.00 48.97 ?  148 TYR A  CG  148 TYR A  CG  1 
ATOM   982   C  CD1 . TYR A 1 146 ? 25.651  14.219 45.194  1.00 48.95 ?  148 TYR A  CD1 148 TYR A  CD1 1 
ATOM   983   C  CD2 . TYR A 1 146 ? 27.371  15.663 45.970  1.00 47.52 ?  148 TYR A  CD2 148 TYR A  CD2 1 
ATOM   984   C  CE1 . TYR A 1 146 ? 24.717  15.238 45.315  1.00 46.03 ?  148 TYR A  CE1 148 TYR A  CE1 1 
ATOM   985   C  CE2 . TYR A 1 146 ? 26.449  16.691 46.097  1.00 47.33 ?  148 TYR A  CE2 148 TYR A  CE2 1 
ATOM   986   C  CZ  . TYR A 1 146 ? 25.122  16.470 45.763  1.00 45.13 ?  148 TYR A  CZ  148 TYR A  CZ  1 
ATOM   987   O  OH  . TYR A 1 146 ? 24.191  17.477 45.889  1.00 48.09 ?  148 TYR A  OH  148 TYR A  OH  1 
ATOM   988   N  N   . TYR A 1 147 ? 26.309  12.617 48.139  1.00 51.91 ?  149 TYR A  N   149 TYR A  N   1 
ATOM   989   C  CA  . TYR A 1 147 ? 24.999  12.368 48.761  1.00 52.64 ?  149 TYR A  CA  149 TYR A  CA  1 
ATOM   990   C  C   . TYR A 1 147 ? 24.108  13.610 48.896  1.00 50.14 ?  149 TYR A  C   149 TYR A  C   1 
ATOM   991   O  O   . TYR A 1 147 ? 22.905  13.504 48.748  1.00 63.68 ?  149 TYR A  O   149 TYR A  O   1 
ATOM   992   C  CB  . TYR A 1 147 ? 25.170  11.730 50.158  1.00 56.44 ?  149 TYR A  CB  149 TYR A  CB  1 
ATOM   993   C  CG  . TYR A 1 147 ? 23.908  11.066 50.713  1.00 51.72 ?  149 TYR A  CG  149 TYR A  CG  1 
ATOM   994   N  N   . SER A 1 148 ? 24.676  14.763 49.214  1.00 49.36 ?  150 SER A  N   150 SER A  N   1 
ATOM   995   C  CA  . SER A 1 148 ? 23.897  15.981 49.431  1.00 52.56 ?  150 SER A  CA  150 SER A  CA  1 
ATOM   996   C  C   . SER A 1 148 ? 24.819  17.201 49.585  1.00 51.91 ?  150 SER A  C   150 SER A  C   1 
ATOM   997   O  O   . SER A 1 148 ? 26.011  17.054 49.840  1.00 57.17 ?  150 SER A  O   150 SER A  O   1 
ATOM   998   C  CB  . SER A 1 148 ? 23.037  15.853 50.698  1.00 61.90 ?  150 SER A  CB  150 SER A  CB  1 
ATOM   999   O  OG  . SER A 1 148 ? 23.829  15.913 51.887  1.00 66.16 ?  150 SER A  OG  150 SER A  OG  1 
ATOM   1000  N  N   . GLY A 1 149 ? 24.254  18.399 49.453  1.00 50.15 ?  151 GLY A  N   151 GLY A  N   1 
ATOM   1001  C  CA  . GLY A 1 149 ? 25.030  19.644 49.515  1.00 48.68 ?  151 GLY A  CA  151 GLY A  CA  1 
ATOM   1002  C  C   . GLY A 1 149 ? 25.639  20.086 48.192  1.00 53.69 ?  151 GLY A  C   151 GLY A  C   1 
ATOM   1003  O  O   . GLY A 1 149 ? 25.395  19.467 47.136  1.00 53.35 ?  151 GLY A  O   151 GLY A  O   1 
ATOM   1004  N  N   . VAL A 1 150 ? 26.425  21.167 48.245  1.00 56.69 ?  152 VAL A  N   152 VAL A  N   1 
ATOM   1005  C  CA  . VAL A 1 150 ? 27.118  21.702 47.062  1.00 58.98 ?  152 VAL A  CA  152 VAL A  CA  1 
ATOM   1006  C  C   . VAL A 1 150 ? 28.503  21.072 46.947  1.00 53.47 ?  152 VAL A  C   152 VAL A  C   1 
ATOM   1007  O  O   . VAL A 1 150 ? 29.335  21.210 47.827  1.00 57.32 ?  152 VAL A  O   152 VAL A  O   1 
ATOM   1008  C  CB  . VAL A 1 150 ? 27.242  23.255 47.094  1.00 65.08 ?  152 VAL A  CB  152 VAL A  CB  1 
ATOM   1009  C  CG1 . VAL A 1 150 ? 28.191  23.764 46.012  1.00 65.01 ?  152 VAL A  CG1 152 VAL A  CG1 1 
ATOM   1010  C  CG2 . VAL A 1 150 ? 25.877  23.917 46.923  1.00 66.85 ?  152 VAL A  CG2 152 VAL A  CG2 1 
ATOM   1011  N  N   . TYR A 1 151 ? 28.725  20.380 45.842  1.00 55.63 ?  153 TYR A  N   153 TYR A  N   1 
ATOM   1012  C  CA  . TYR A 1 151 ? 30.005  19.776 45.535  1.00 55.46 ?  153 TYR A  CA  153 TYR A  CA  1 
ATOM   1013  C  C   . TYR A 1 151 ? 30.963  20.899 45.194  1.00 58.43 ?  153 TYR A  C   153 TYR A  C   1 
ATOM   1014  O  O   . TYR A 1 151 ? 30.680  21.749 44.335  1.00 63.10 ?  153 TYR A  O   153 TYR A  O   1 
ATOM   1015  C  CB  . TYR A 1 151 ? 29.837  18.831 44.360  1.00 54.00 ?  153 TYR A  CB  153 TYR A  CB  1 
ATOM   1016  C  CG  . TYR A 1 151 ? 31.033  17.997 44.015  1.00 53.50 ?  153 TYR A  CG  153 TYR A  CG  1 
ATOM   1017  C  CD1 . TYR A 1 151 ? 31.320  16.852 44.728  1.00 55.64 ?  153 TYR A  CD1 153 TYR A  CD1 1 
ATOM   1018  C  CD2 . TYR A 1 151 ? 31.858  18.322 42.923  1.00 52.92 ?  153 TYR A  CD2 153 TYR A  CD2 1 
ATOM   1019  C  CE1 . TYR A 1 151 ? 32.407  16.060 44.406  1.00 54.68 ?  153 TYR A  CE1 153 TYR A  CE1 1 
ATOM   1020  C  CE2 . TYR A 1 151 ? 32.947  17.528 42.591  1.00 49.00 ?  153 TYR A  CE2 153 TYR A  CE2 1 
ATOM   1021  C  CZ  . TYR A 1 151 ? 33.205  16.395 43.335  1.00 51.30 ?  153 TYR A  CZ  153 TYR A  CZ  1 
ATOM   1022  O  OH  . TYR A 1 151 ? 34.277  15.594 43.027  1.00 57.82 ?  153 TYR A  OH  153 TYR A  OH  1 
ATOM   1023  N  N   . ASP A 1 152 ? 32.092  20.907 45.881  1.00 59.02 ?  154 ASP A  N   154 ASP A  N   1 
ATOM   1024  C  CA  . ASP A 1 152 ? 33.038  22.005 45.797  1.00 58.87 ?  154 ASP A  CA  154 ASP A  CA  1 
ATOM   1025  C  C   . ASP A 1 152 ? 34.393  21.390 46.060  1.00 61.64 ?  154 ASP A  C   154 ASP A  C   1 
ATOM   1026  O  O   . ASP A 1 152 ? 34.863  21.363 47.190  1.00 71.64 ?  154 ASP A  O   154 ASP A  O   1 
ATOM   1027  C  CB  . ASP A 1 152 ? 32.676  23.054 46.845  1.00 62.03 ?  154 ASP A  CB  154 ASP A  CB  1 
ATOM   1028  C  CG  . ASP A 1 152 ? 33.305  24.408 46.584  1.00 60.91 ?  154 ASP A  CG  154 ASP A  CG  1 
ATOM   1029  O  OD1 . ASP A 1 152 ? 34.266  24.544 45.789  1.00 57.84 ?  154 ASP A  OD1 154 ASP A  OD1 1 
ATOM   1030  O  OD2 . ASP A 1 152 ? 32.810  25.357 47.206  1.00 66.72 -1 154 ASP A  OD2 154 ASP A  OD2 1 
ATOM   1031  N  N   . SER A 1 153 ? 34.978  20.847 45.001  1.00 64.84 ?  155 SER A  N   155 SER A  N   1 
ATOM   1032  C  CA  . SER A 1 153 ? 36.127  19.969 45.086  1.00 67.45 ?  155 SER A  CA  155 SER A  CA  1 
ATOM   1033  C  C   . SER A 1 153 ? 37.408  20.757 44.819  1.00 67.26 ?  155 SER A  C   155 SER A  C   1 
ATOM   1034  O  O   . SER A 1 153 ? 37.486  21.573 43.903  1.00 65.35 ?  155 SER A  O   155 SER A  O   1 
ATOM   1035  C  CB  . SER A 1 153 ? 35.974  18.821 44.072  1.00 72.72 ?  155 SER A  CB  155 SER A  CB  1 
ATOM   1036  O  OG  . SER A 1 153 ? 37.087  17.931 44.046  1.00 73.23 ?  155 SER A  OG  155 SER A  OG  1 
ATOM   1037  N  N   . SER A 1 154 ? 38.411  20.487 45.637  1.00 67.93 ?  156 SER A  N   156 SER A  N   1 
ATOM   1038  C  CA  . SER A 1 154 ? 39.728  21.086 45.509  1.00 73.20 ?  156 SER A  CA  156 SER A  CA  1 
ATOM   1039  C  C   . SER A 1 154 ? 40.565  20.336 44.462  1.00 73.98 ?  156 SER A  C   156 SER A  C   1 
ATOM   1040  O  O   . SER A 1 154 ? 41.379  20.935 43.774  1.00 70.67 ?  156 SER A  O   156 SER A  O   1 
ATOM   1041  C  CB  . SER A 1 154 ? 40.433  21.051 46.879  1.00 75.31 ?  156 SER A  CB  156 SER A  CB  1 
ATOM   1042  O  OG  . SER A 1 154 ? 39.486  21.077 47.948  1.00 74.18 ?  156 SER A  OG  156 SER A  OG  1 
ATOM   1043  N  N   . ARG A 1 155 ? 40.351  19.023 44.348  1.00 81.04 ?  157 ARG A  N   157 ARG A  N   1 
ATOM   1044  C  CA  . ARG A 1 155 ? 41.156  18.156 43.463  1.00 81.09 ?  157 ARG A  CA  157 ARG A  CA  1 
ATOM   1045  C  C   . ARG A 1 155 ? 40.655  18.038 41.990  1.00 73.65 ?  157 ARG A  C   157 ARG A  C   1 
ATOM   1046  O  O   . ARG A 1 155 ? 41.273  17.350 41.186  1.00 67.35 ?  157 ARG A  O   157 ARG A  O   1 
ATOM   1047  C  CB  . ARG A 1 155 ? 41.280  16.758 44.109  1.00 75.99 ?  157 ARG A  CB  157 ARG A  CB  1 
ATOM   1048  N  N   . CYS A 1 156 ? 39.558  18.727 41.653  1.00 74.56 ?  158 CYS A  N   158 CYS A  N   1 
ATOM   1049  C  CA  . CYS A 1 156 ? 38.875  18.615 40.347  1.00 68.66 ?  158 CYS A  CA  158 CYS A  CA  1 
ATOM   1050  C  C   . CYS A 1 156 ? 39.710  19.259 39.245  1.00 70.19 ?  158 CYS A  C   158 CYS A  C   1 
ATOM   1051  O  O   . CYS A 1 156 ? 40.223  20.373 39.417  1.00 72.97 ?  158 CYS A  O   158 CYS A  O   1 
ATOM   1052  C  CB  . CYS A 1 156 ? 37.504  19.324 40.391  1.00 63.34 ?  158 CYS A  CB  158 CYS A  CB  1 
ATOM   1053  S  SG  . CYS A 1 156 ? 36.140  18.279 39.866  1.00 69.74 ?  158 CYS A  SG  158 CYS A  SG  1 
ATOM   1054  N  N   . SER A 1 157 ? 39.821  18.568 38.116  1.00 67.36 ?  159 SER A  N   159 SER A  N   1 
ATOM   1055  C  CA  . SER A 1 157 ? 40.469  19.104 36.915  1.00 64.22 ?  159 SER A  CA  159 SER A  CA  1 
ATOM   1056  C  C   . SER A 1 157 ? 39.444  19.769 35.984  1.00 61.59 ?  159 SER A  C   159 SER A  C   1 
ATOM   1057  O  O   . SER A 1 157 ? 38.267  19.406 35.970  1.00 60.47 ?  159 SER A  O   159 SER A  O   1 
ATOM   1058  C  CB  . SER A 1 157 ? 41.183  17.981 36.181  1.00 64.90 ?  159 SER A  CB  159 SER A  CB  1 
ATOM   1059  O  OG  . SER A 1 157 ? 41.927  18.494 35.101  1.00 78.70 ?  159 SER A  OG  159 SER A  OG  1 
ATOM   1060  N  N   . SER A 1 158 ? 39.897  20.739 35.202  1.00 63.09 ?  160 SER A  N   160 SER A  N   1 
ATOM   1061  C  CA  . SER A 1 158 ? 39.014  21.486 34.304  1.00 67.57 ?  160 SER A  CA  160 SER A  CA  1 
ATOM   1062  C  C   . SER A 1 158 ? 39.253  21.163 32.831  1.00 68.72 ?  160 SER A  C   160 SER A  C   1 
ATOM   1063  O  O   . SER A 1 158 ? 38.884  21.950 31.977  1.00 68.54 ?  160 SER A  O   160 SER A  O   1 
ATOM   1064  C  CB  . SER A 1 158 ? 39.194  22.995 34.510  1.00 67.56 ?  160 SER A  CB  160 SER A  CB  1 
ATOM   1065  O  OG  . SER A 1 158 ? 39.359  23.305 35.878  1.00 76.36 ?  160 SER A  OG  160 SER A  OG  1 
ATOM   1066  N  N   . SER A 1 159 ? 39.838  20.007 32.522  1.00 76.59 ?  161 SER A  N   161 SER A  N   1 
ATOM   1067  C  CA  . SER A 1 159 ? 40.246  19.707 31.140  1.00 78.75 ?  161 SER A  CA  161 SER A  CA  1 
ATOM   1068  C  C   . SER A 1 159 ? 40.013  18.269 30.691  1.00 85.19 ?  161 SER A  C   161 SER A  C   1 
ATOM   1069  O  O   . SER A 1 159 ? 39.516  18.044 29.573  1.00 96.66 ?  161 SER A  O   161 SER A  O   1 
ATOM   1070  C  CB  . SER A 1 159 ? 41.715  20.056 30.968  1.00 79.81 ?  161 SER A  CB  161 SER A  CB  1 
ATOM   1071  O  OG  . SER A 1 159 ? 41.959  21.344 31.505  1.00 87.60 ?  161 SER A  OG  161 SER A  OG  1 
ATOM   1072  N  N   . SER A 1 160 ? 40.410  17.303 31.526  1.00 85.78 ?  162 SER A  N   162 SER A  N   1 
ATOM   1073  C  CA  . SER A 1 160 ? 40.166  15.880 31.247  1.00 82.38 ?  162 SER A  CA  162 SER A  CA  1 
ATOM   1074  C  C   . SER A 1 160 ? 38.927  15.426 32.005  1.00 73.91 ?  162 SER A  C   162 SER A  C   1 
ATOM   1075  O  O   . SER A 1 160 ? 38.957  15.195 33.226  1.00 63.11 ?  162 SER A  O   162 SER A  O   1 
ATOM   1076  C  CB  . SER A 1 160 ? 41.366  15.003 31.612  1.00 91.93 ?  162 SER A  CB  162 SER A  CB  1 
ATOM   1077  O  OG  . SER A 1 160 ? 41.357  14.660 32.987  1.00 91.31 ?  162 SER A  OG  162 SER A  OG  1 
ATOM   1078  N  N   . LEU A 1 161 ? 37.858  15.280 31.228  1.00 61.62 ?  163 LEU A  N   163 LEU A  N   1 
ATOM   1079  C  CA  . LEU A 1 161 ? 36.515  15.078 31.707  1.00 61.26 ?  163 LEU A  CA  163 LEU A  CA  1 
ATOM   1080  C  C   . LEU A 1 161 ? 36.136  13.637 31.410  1.00 58.12 ?  163 LEU A  C   163 LEU A  C   1 
ATOM   1081  O  O   . LEU A 1 161 ? 36.480  13.100 30.363  1.00 59.12 ?  163 LEU A  O   163 LEU A  O   1 
ATOM   1082  C  CB  . LEU A 1 161 ? 35.564  16.023 30.956  1.00 60.93 ?  163 LEU A  CB  163 LEU A  CB  1 
ATOM   1083  C  CG  . LEU A 1 161 ? 36.086  17.447 30.700  1.00 60.20 ?  163 LEU A  CG  163 LEU A  CG  1 
ATOM   1084  C  CD1 . LEU A 1 161 ? 35.404  18.092 29.499  1.00 55.49 ?  163 LEU A  CD1 163 LEU A  CD1 1 
ATOM   1085  C  CD2 . LEU A 1 161 ? 35.948  18.307 31.949  1.00 60.60 ?  163 LEU A  CD2 163 LEU A  CD2 1 
ATOM   1086  N  N   . ASN A 1 162 ? 35.377  13.030 32.302  1.00 51.09 ?  164 ASN A  N   164 ASN A  N   1 
ATOM   1087  C  CA  . ASN A 1 162 ? 35.109  11.619 32.200  1.00 52.68 ?  164 ASN A  CA  164 ASN A  CA  1 
ATOM   1088  C  C   . ASN A 1 162 ? 33.639  11.260 32.382  1.00 49.92 ?  164 ASN A  C   164 ASN A  C   1 
ATOM   1089  O  O   . ASN A 1 162 ? 33.289  10.075 32.387  1.00 48.57 ?  164 ASN A  O   164 ASN A  O   1 
ATOM   1090  C  CB  . ASN A 1 162 ? 35.947  10.912 33.254  1.00 57.78 ?  164 ASN A  CB  164 ASN A  CB  1 
ATOM   1091  C  CG  . ASN A 1 162 ? 35.761  11.527 34.621  1.00 66.15 ?  164 ASN A  CG  164 ASN A  CG  1 
ATOM   1092  O  OD1 . ASN A 1 162 ? 34.643  11.566 35.137  1.00 83.65 ?  164 ASN A  OD1 164 ASN A  OD1 1 
ATOM   1093  N  ND2 . ASN A 1 162 ? 36.835  12.064 35.195  1.00 74.05 ?  164 ASN A  ND2 164 ASN A  ND2 1 
ATOM   1094  N  N   . HIS A 1 163 ? 32.768  12.250 32.539  1.00 45.09 ?  165 HIS A  N   165 HIS A  N   1 
ATOM   1095  C  CA  . HIS A 1 163 ? 31.365  11.925 32.808  1.00 48.65 ?  165 HIS A  CA  165 HIS A  CA  1 
ATOM   1096  C  C   . HIS A 1 163 ? 30.487  13.081 32.370  1.00 45.47 ?  165 HIS A  C   165 HIS A  C   1 
ATOM   1097  O  O   . HIS A 1 163 ? 30.849  14.242 32.554  1.00 40.71 ?  165 HIS A  O   165 HIS A  O   1 
ATOM   1098  C  CB  . HIS A 1 163 ? 31.151  11.585 34.301  1.00 50.90 ?  165 HIS A  CB  165 HIS A  CB  1 
ATOM   1099  C  CG  . HIS A 1 163 ? 29.754  11.156 34.620  1.00 60.20 ?  165 HIS A  CG  165 HIS A  CG  1 
ATOM   1100  N  ND1 . HIS A 1 163 ? 29.274  9.899  34.317  1.00 64.36 ?  165 HIS A  ND1 165 HIS A  ND1 1 
ATOM   1101  C  CD2 . HIS A 1 163 ? 28.731  11.815 35.218  1.00 65.87 ?  165 HIS A  CD2 165 HIS A  CD2 1 
ATOM   1102  C  CE1 . HIS A 1 163 ? 28.014  9.806  34.706  1.00 67.38 ?  165 HIS A  CE1 165 HIS A  CE1 1 
ATOM   1103  N  NE2 . HIS A 1 163 ? 27.660  10.953 35.260  1.00 65.06 ?  165 HIS A  NE2 165 HIS A  NE2 1 
ATOM   1104  N  N   . ALA A 1 164 ? 29.349  12.737 31.777  1.00 41.45 ?  166 ALA A  N   166 ALA A  N   1 
ATOM   1105  C  CA  . ALA A 1 164 ? 28.473  13.689 31.128  1.00 41.21 ?  166 ALA A  CA  166 ALA A  CA  1 
ATOM   1106  C  C   . ALA A 1 164 ? 27.126  13.690 31.809  1.00 41.70 ?  166 ALA A  C   166 ALA A  C   1 
ATOM   1107  O  O   . ALA A 1 164 ? 26.644  12.641 32.242  1.00 39.46 ?  166 ALA A  O   166 ALA A  O   1 
ATOM   1108  C  CB  . ALA A 1 164 ? 28.297  13.341 29.643  1.00 40.09 ?  166 ALA A  CB  166 ALA A  CB  1 
ATOM   1109  N  N   . MET A 1 165 ? 26.493  14.861 31.864  1.00 45.47 ?  167 MET A  N   167 MET A  N   1 
ATOM   1110  C  CA  . MET A 1 165 ? 25.171  14.991 32.510  1.00 49.54 ?  167 MET A  CA  167 MET A  CA  1 
ATOM   1111  C  C   . MET A 1 165 ? 24.405  16.142 31.903  1.00 45.77 ?  167 MET A  C   167 MET A  C   1 
ATOM   1112  O  O   . MET A 1 165 ? 24.905  16.796 31.007  1.00 50.09 ?  167 MET A  O   167 MET A  O   1 
ATOM   1113  C  CB  . MET A 1 165 ? 25.330  15.218 34.027  1.00 52.60 ?  167 MET A  CB  167 MET A  CB  1 
ATOM   1114  C  CG  . MET A 1 165 ? 26.661  14.774 34.618  1.00 54.99 ?  167 MET A  CG  167 MET A  CG  1 
ATOM   1115  S  SD  . MET A 1 165 ? 26.940  15.405 36.276  1.00 64.28 ?  167 MET A  SD  167 MET A  SD  1 
ATOM   1116  C  CE  . MET A 1 165 ? 25.581  14.549 37.039  1.00 59.65 ?  167 MET A  CE  167 MET A  CE  1 
ATOM   1117  N  N   . VAL A 1 166 ? 23.194  16.395 32.389  1.00 50.63 ?  168 VAL A  N   168 VAL A  N   1 
ATOM   1118  C  CA  . VAL A 1 166 ? 22.375  17.521 31.891  1.00 50.25 ?  168 VAL A  CA  168 VAL A  CA  1 
ATOM   1119  C  C   . VAL A 1 166 ? 22.278  18.587 32.947  1.00 47.67 ?  168 VAL A  C   168 VAL A  C   1 
ATOM   1120  O  O   . VAL A 1 166 ? 21.805  18.312 34.031  1.00 52.51 ?  168 VAL A  O   168 VAL A  O   1 
ATOM   1121  C  CB  . VAL A 1 166 ? 20.907  17.149 31.608  1.00 49.80 ?  168 VAL A  CB  168 VAL A  CB  1 
ATOM   1122  C  CG1 . VAL A 1 166 ? 20.333  18.094 30.566  1.00 53.38 ?  168 VAL A  CG1 168 VAL A  CG1 1 
ATOM   1123  C  CG2 . VAL A 1 166 ? 20.769  15.717 31.152  1.00 51.97 ?  168 VAL A  CG2 168 VAL A  CG2 1 
ATOM   1124  N  N   . ILE A 1 167 ? 22.712  19.798 32.644  1.00 45.91 ?  169 ILE A  N   169 ILE A  N   1 
ATOM   1125  C  CA  . ILE A 1 167 ? 22.382  20.933 33.497  1.00 43.81 ?  169 ILE A  CA  169 ILE A  CA  1 
ATOM   1126  C  C   . ILE A 1 167 ? 20.898  21.297 33.285  1.00 43.34 ?  169 ILE A  C   169 ILE A  C   1 
ATOM   1127  O  O   . ILE A 1 167 ? 20.476  21.585 32.163  1.00 42.59 ?  169 ILE A  O   169 ILE A  O   1 
ATOM   1128  C  CB  . ILE A 1 167 ? 23.359  22.113 33.235  1.00 44.53 ?  169 ILE A  CB  169 ILE A  CB  1 
ATOM   1129  C  CG1 . ILE A 1 167 ? 24.769  21.699 33.687  1.00 45.78 ?  169 ILE A  CG1 169 ILE A  CG1 1 
ATOM   1130  C  CG2 . ILE A 1 167 ? 22.955  23.376 33.985  1.00 42.38 ?  169 ILE A  CG2 169 ILE A  CG2 1 
ATOM   1131  C  CD1 . ILE A 1 167 ? 25.706  22.857 33.931  1.00 47.00 ?  169 ILE A  CD1 169 ILE A  CD1 1 
ATOM   1132  N  N   . THR A 1 168 ? 20.111  21.279 34.359  1.00 41.66 ?  170 THR A  N   170 THR A  N   1 
ATOM   1133  C  CA  . THR A 1 168 ? 18.677  21.603 34.284  1.00 44.57 ?  170 THR A  CA  170 THR A  CA  1 
ATOM   1134  C  C   . THR A 1 168 ? 18.294  22.934 34.954  1.00 46.89 ?  170 THR A  C   170 THR A  C   1 
ATOM   1135  O  O   . THR A 1 168 ? 17.121  23.294 34.986  1.00 45.75 ?  170 THR A  O   170 THR A  O   1 
ATOM   1136  C  CB  . THR A 1 168 ? 17.839  20.508 34.948  1.00 45.31 ?  170 THR A  CB  170 THR A  CB  1 
ATOM   1137  O  OG1 . THR A 1 168 ? 18.299  20.333 36.283  1.00 48.59 ?  170 THR A  OG1 170 THR A  OG1 1 
ATOM   1138  C  CG2 . THR A 1 168 ? 17.926  19.166 34.191  1.00 45.16 ?  170 THR A  CG2 170 THR A  CG2 1 
ATOM   1139  N  N   . GLY A 1 169 ? 19.276  23.657 35.480  1.00 49.40 ?  171 GLY A  N   171 GLY A  N   1 
ATOM   1140  C  CA  . GLY A 1 169 ? 19.036  24.936 36.132  1.00 49.81 ?  171 GLY A  CA  171 GLY A  CA  1 
ATOM   1141  C  C   . GLY A 1 169 ? 20.260  25.381 36.912  1.00 52.70 ?  171 GLY A  C   171 GLY A  C   1 
ATOM   1142  O  O   . GLY A 1 169 ? 21.367  24.877 36.708  1.00 51.46 ?  171 GLY A  O   171 GLY A  O   1 
ATOM   1143  N  N   . TYR A 1 170 ? 20.061  26.342 37.805  1.00 52.12 ?  172 TYR A  N   172 TYR A  N   1 
ATOM   1144  C  CA  . TYR A 1 170 ? 21.142  26.851 38.655  1.00 52.34 ?  172 TYR A  CA  172 TYR A  CA  1 
ATOM   1145  C  C   . TYR A 1 170 ? 20.482  27.625 39.764  1.00 53.24 ?  172 TYR A  C   172 TYR A  C   1 
ATOM   1146  O  O   . TYR A 1 170 ? 19.283  27.937 39.687  1.00 48.79 ?  172 TYR A  O   172 TYR A  O   1 
ATOM   1147  C  CB  . TYR A 1 170 ? 22.110  27.751 37.883  1.00 49.10 ?  172 TYR A  CB  172 TYR A  CB  1 
ATOM   1148  C  CG  . TYR A 1 170 ? 21.405  28.871 37.170  1.00 52.09 ?  172 TYR A  CG  172 TYR A  CG  1 
ATOM   1149  C  CD1 . TYR A 1 170 ? 21.010  30.015 37.863  1.00 54.46 ?  172 TYR A  CD1 172 TYR A  CD1 1 
ATOM   1150  C  CD2 . TYR A 1 170 ? 21.087  28.782 35.813  1.00 47.50 ?  172 TYR A  CD2 172 TYR A  CD2 1 
ATOM   1151  C  CE1 . TYR A 1 170 ? 20.337  31.035 37.222  1.00 56.20 ?  172 TYR A  CE1 172 TYR A  CE1 1 
ATOM   1152  C  CE2 . TYR A 1 170 ? 20.414  29.802 35.171  1.00 47.33 ?  172 TYR A  CE2 172 TYR A  CE2 1 
ATOM   1153  C  CZ  . TYR A 1 170 ? 20.048  30.926 35.875  1.00 50.62 ?  172 TYR A  CZ  172 TYR A  CZ  1 
ATOM   1154  O  OH  . TYR A 1 170 ? 19.387  31.961 35.262  1.00 55.58 ?  172 TYR A  OH  172 TYR A  OH  1 
ATOM   1155  N  N   . GLY A 1 171 ? 21.261  27.929 40.794  1.00 56.22 ?  173 GLY A  N   173 GLY A  N   1 
ATOM   1156  C  CA  . GLY A 1 171 ? 20.725  28.603 41.971  1.00 56.34 ?  173 GLY A  CA  173 GLY A  CA  1 
ATOM   1157  C  C   . GLY A 1 171 ? 21.763  29.036 42.983  1.00 53.46 ?  173 GLY A  C   173 GLY A  C   1 
ATOM   1158  O  O   . GLY A 1 171 ? 22.968  29.019 42.714  1.00 45.53 ?  173 GLY A  O   173 GLY A  O   1 
ATOM   1159  N  N   . ILE A 1 172 ? 21.253  29.433 44.146  1.00 63.12 ?  174 ILE A  N   174 ILE A  N   1 
ATOM   1160  C  CA  . ILE A 1 172 ? 22.036  29.969 45.265  1.00 68.39 ?  174 ILE A  CA  174 ILE A  CA  1 
ATOM   1161  C  C   . ILE A 1 172 ? 21.416  29.459 46.577  1.00 64.56 ?  174 ILE A  C   174 ILE A  C   1 
ATOM   1162  O  O   . ILE A 1 172 ? 21.789  28.382 47.082  1.00 62.93 ?  174 ILE A  O   174 ILE A  O   1 
ATOM   1163  C  CB  . ILE A 1 172 ? 22.058  31.525 45.242  1.00 66.56 ?  174 ILE A  CB  174 ILE A  CB  1 
ATOM   1164  N  N   . GLU A 1 173 ? 26.642  29.637 45.297  1.00 62.59 ?  179 GLU A  N   179 GLU A  N   1 
ATOM   1165  C  CA  . GLU A 1 173 ? 26.252  29.628 43.858  1.00 63.77 ?  179 GLU A  CA  179 GLU A  CA  1 
ATOM   1166  C  C   . GLU A 1 173 ? 26.448  28.264 43.203  1.00 55.75 ?  179 GLU A  C   179 GLU A  C   1 
ATOM   1167  O  O   . GLU A 1 173 ? 27.572  27.789 43.101  1.00 58.98 ?  179 GLU A  O   179 GLU A  O   1 
ATOM   1168  C  CB  . GLU A 1 173 ? 27.045  30.673 43.074  1.00 60.79 ?  179 GLU A  CB  179 GLU A  CB  1 
ATOM   1169  C  CG  . GLU A 1 173 ? 26.368  32.030 42.966  1.00 63.77 ?  179 GLU A  CG  179 GLU A  CG  1 
ATOM   1170  C  CD  . GLU A 1 173 ? 27.195  33.026 42.165  1.00 62.28 ?  179 GLU A  CD  179 GLU A  CD  1 
ATOM   1171  N  N   . TYR A 1 174 ? 25.374  27.638 42.734  1.00 53.81 ?  180 TYR A  N   180 TYR A  N   1 
ATOM   1172  C  CA  . TYR A 1 174 ? 25.495  26.297 42.124  1.00 51.24 ?  180 TYR A  CA  180 TYR A  CA  1 
ATOM   1173  C  C   . TYR A 1 174 ? 24.885  26.072 40.691  1.00 49.05 ?  180 TYR A  C   180 TYR A  C   1 
ATOM   1174  O  O   . TYR A 1 174 ? 24.075  26.846 40.185  1.00 43.65 ?  180 TYR A  O   180 TYR A  O   1 
ATOM   1175  C  CB  . TYR A 1 174 ? 24.939  25.271 43.113  1.00 50.13 ?  180 TYR A  CB  180 TYR A  CB  1 
ATOM   1176  C  CG  . TYR A 1 174 ? 23.440  25.324 43.298  1.00 49.89 ?  180 TYR A  CG  180 TYR A  CG  1 
ATOM   1177  C  CD1 . TYR A 1 174 ? 22.598  24.630 42.457  1.00 52.92 ?  180 TYR A  CD1 180 TYR A  CD1 1 
ATOM   1178  C  CD2 . TYR A 1 174 ? 22.869  26.047 44.328  1.00 55.05 ?  180 TYR A  CD2 180 TYR A  CD2 1 
ATOM   1179  C  CE1 . TYR A 1 174 ? 21.224  24.665 42.629  1.00 54.86 ?  180 TYR A  CE1 180 TYR A  CE1 1 
ATOM   1180  C  CE2 . TYR A 1 174 ? 21.490  26.093 44.509  1.00 55.11 ?  180 TYR A  CE2 180 TYR A  CE2 1 
ATOM   1181  C  CZ  . TYR A 1 174 ? 20.674  25.400 43.650  1.00 55.57 ?  180 TYR A  CZ  180 TYR A  CZ  1 
ATOM   1182  O  OH  . TYR A 1 174 ? 19.311  25.438 43.802  1.00 57.38 ?  180 TYR A  OH  180 TYR A  OH  1 
ATOM   1183  N  N   . TRP A 1 175 ? 25.315  25.000 40.039  1.00 47.73 ?  181 TRP A  N   181 TRP A  N   1 
ATOM   1184  C  CA  . TRP A 1 175 ? 24.599  24.473 38.878  1.00 49.70 ?  181 TRP A  CA  181 TRP A  CA  1 
ATOM   1185  C  C   . TRP A 1 175 ? 23.777  23.300 39.348  1.00 46.37 ?  181 TRP A  C   181 TRP A  C   1 
ATOM   1186  O  O   . TRP A 1 175 ? 24.211  22.568 40.211  1.00 48.81 ?  181 TRP A  O   181 TRP A  O   1 
ATOM   1187  C  CB  . TRP A 1 175 ? 25.559  23.974 37.791  1.00 49.10 ?  181 TRP A  CB  181 TRP A  CB  1 
ATOM   1188  C  CG  . TRP A 1 175 ? 26.390  25.022 37.165  1.00 46.57 ?  181 TRP A  CG  181 TRP A  CG  1 
ATOM   1189  C  CD1 . TRP A 1 175 ? 27.710  25.209 37.340  1.00 48.03 ?  181 TRP A  CD1 181 TRP A  CD1 1 
ATOM   1190  C  CD2 . TRP A 1 175 ? 25.955  26.036 36.249  1.00 49.49 ?  181 TRP A  CD2 181 TRP A  CD2 1 
ATOM   1191  N  NE1 . TRP A 1 175 ? 28.153  26.277 36.591  1.00 51.15 ?  181 TRP A  NE1 181 TRP A  NE1 1 
ATOM   1192  C  CE2 . TRP A 1 175 ? 27.092  26.801 35.907  1.00 49.92 ?  181 TRP A  CE2 181 TRP A  CE2 1 
ATOM   1193  C  CE3 . TRP A 1 175 ? 24.719  26.375 35.688  1.00 47.29 ?  181 TRP A  CE3 181 TRP A  CE3 1 
ATOM   1194  C  CZ2 . TRP A 1 175 ? 27.031  27.889 35.042  1.00 46.77 ?  181 TRP A  CZ2 181 TRP A  CZ2 1 
ATOM   1195  C  CZ3 . TRP A 1 175 ? 24.658  27.460 34.829  1.00 46.20 ?  181 TRP A  CZ3 181 TRP A  CZ3 1 
ATOM   1196  C  CH2 . TRP A 1 175 ? 25.803  28.209 34.523  1.00 45.97 ?  181 TRP A  CH2 181 TRP A  CH2 1 
ATOM   1197  N  N   . LEU A 1 176 ? 22.598  23.116 38.774  1.00 45.89 ?  182 LEU A  N   182 LEU A  N   1 
ATOM   1198  C  CA  . LEU A 1 176 ? 21.790  21.941 39.061  1.00 44.07 ?  182 LEU A  CA  182 LEU A  CA  1 
ATOM   1199  C  C   . LEU A 1 176 ? 21.954  20.939 37.928  1.00 42.98 ?  182 LEU A  C   182 LEU A  C   1 
ATOM   1200  O  O   . LEU A 1 176 ? 21.531  21.178 36.807  1.00 41.26 ?  182 LEU A  O   182 LEU A  O   1 
ATOM   1201  C  CB  . LEU A 1 176 ? 20.320  22.331 39.230  1.00 47.14 ?  182 LEU A  CB  182 LEU A  CB  1 
ATOM   1202  C  CG  . LEU A 1 176 ? 19.398  21.188 39.669  1.00 48.75 ?  182 LEU A  CG  182 LEU A  CG  1 
ATOM   1203  C  CD1 . LEU A 1 176 ? 19.803  20.646 41.040  1.00 44.82 ?  182 LEU A  CD1 182 LEU A  CD1 1 
ATOM   1204  C  CD2 . LEU A 1 176 ? 17.946  21.660 39.667  1.00 50.47 ?  182 LEU A  CD2 182 LEU A  CD2 1 
ATOM   1205  N  N   . ALA A 1 177 ? 22.593  19.818 38.211  1.00 42.12 ?  183 ALA A  N   183 ALA A  N   1 
ATOM   1206  C  CA  . ALA A 1 177 ? 22.915  18.880 37.167  1.00 41.47 ?  183 ALA A  CA  183 ALA A  CA  1 
ATOM   1207  C  C   . ALA A 1 177 ? 22.164  17.591 37.419  1.00 38.82 ?  183 ALA A  C   183 ALA A  C   1 
ATOM   1208  O  O   . ALA A 1 177 ? 22.138  17.093 38.529  1.00 38.33 ?  183 ALA A  O   183 ALA A  O   1 
ATOM   1209  C  CB  . ALA A 1 177 ? 24.429  18.642 37.133  1.00 40.19 ?  183 ALA A  CB  183 ALA A  CB  1 
ATOM   1210  N  N   . LYS A 1 178 ? 21.572  17.043 36.380  1.00 37.35 ?  184 LYS A  N   184 LYS A  N   1 
ATOM   1211  C  CA  . LYS A 1 178 ? 20.876  15.757 36.474  1.00 41.97 ?  184 LYS A  CA  184 LYS A  CA  1 
ATOM   1212  C  C   . LYS A 1 178 ? 21.806  14.594 36.039  1.00 39.72 ?  184 LYS A  C   184 LYS A  C   1 
ATOM   1213  O  O   . LYS A 1 178 ? 22.289  14.595 34.916  1.00 41.26 ?  184 LYS A  O   184 LYS A  O   1 
ATOM   1214  C  CB  . LYS A 1 178 ? 19.621  15.827 35.590  1.00 43.20 ?  184 LYS A  CB  184 LYS A  CB  1 
ATOM   1215  C  CG  . LYS A 1 178 ? 18.790  14.570 35.536  1.00 45.64 ?  184 LYS A  CG  184 LYS A  CG  1 
ATOM   1216  C  CD  . LYS A 1 178 ? 17.811  14.681 34.373  1.00 50.50 ?  184 LYS A  CD  184 LYS A  CD  1 
ATOM   1217  C  CE  . LYS A 1 178 ? 16.621  13.762 34.566  1.00 52.45 ?  184 LYS A  CE  184 LYS A  CE  1 
ATOM   1218  N  NZ  . LYS A 1 178 ? 16.122  13.287 33.262  1.00 56.79 1  184 LYS A  NZ  184 LYS A  NZ  1 
ATOM   1219  N  N   . ASN A 1 179 ? 22.070  13.638 36.923  1.00 37.98 ?  185 ASN A  N   185 ASN A  N   1 
ATOM   1220  C  CA  . ASN A 1 179 ? 22.917  12.472 36.592  1.00 38.29 ?  185 ASN A  CA  185 ASN A  CA  1 
ATOM   1221  C  C   . ASN A 1 179 ? 22.005  11.321 36.140  1.00 38.07 ?  185 ASN A  C   185 ASN A  C   1 
ATOM   1222  O  O   . ASN A 1 179 ? 20.771  11.444 36.135  1.00 38.59 ?  185 ASN A  O   185 ASN A  O   1 
ATOM   1223  C  CB  . ASN A 1 179 ? 23.770  12.040 37.816  1.00 36.73 ?  185 ASN A  CB  185 ASN A  CB  1 
ATOM   1224  C  CG  . ASN A 1 179 ? 25.095  11.403 37.435  1.00 40.28 ?  185 ASN A  CG  185 ASN A  CG  1 
ATOM   1225  O  OD1 . ASN A 1 179 ? 25.369  11.127 36.260  1.00 42.67 ?  185 ASN A  OD1 185 ASN A  OD1 1 
ATOM   1226  N  ND2 . ASN A 1 179 ? 25.935  11.159 38.432  1.00 43.18 ?  185 ASN A  ND2 185 ASN A  ND2 1 
ATOM   1227  N  N   . SER A 1 180 ? 22.612  10.212 35.763  1.00 37.27 ?  186 SER A  N   186 SER A  N   1 
ATOM   1228  C  CA  . SER A 1 180 ? 21.874  9.065  35.303  1.00 39.12 ?  186 SER A  CA  186 SER A  CA  1 
ATOM   1229  C  C   . SER A 1 180 ? 22.432  7.847  36.027  1.00 45.65 ?  186 SER A  C   186 SER A  C   1 
ATOM   1230  O  O   . SER A 1 180 ? 22.731  6.812  35.406  1.00 45.08 ?  186 SER A  O   186 SER A  O   1 
ATOM   1231  C  CB  . SER A 1 180 ? 22.007  8.938  33.770  1.00 40.90 ?  186 SER A  CB  186 SER A  CB  1 
ATOM   1232  O  OG  . SER A 1 180 ? 23.374  9.018  33.341  1.00 38.86 ?  186 SER A  OG  186 SER A  OG  1 
ATOM   1233  N  N   . TRP A 1 181 ? 22.592  7.997  37.352  1.00 51.75 ?  187 TRP A  N   187 TRP A  N   1 
ATOM   1234  C  CA  . TRP A 1 181 ? 22.965  6.890  38.249  1.00 50.84 ?  187 TRP A  CA  187 TRP A  CA  1 
ATOM   1235  C  C   . TRP A 1 181 ? 21.786  6.539  39.122  1.00 47.89 ?  187 TRP A  C   187 TRP A  C   1 
ATOM   1236  O  O   . TRP A 1 181 ? 21.947  5.914  40.149  1.00 51.12 ?  187 TRP A  O   187 TRP A  O   1 
ATOM   1237  C  CB  . TRP A 1 181 ? 24.203  7.227  39.105  1.00 51.21 ?  187 TRP A  CB  187 TRP A  CB  1 
ATOM   1238  C  CG  . TRP A 1 181 ? 25.441  7.305  38.279  1.00 52.92 ?  187 TRP A  CG  187 TRP A  CG  1 
ATOM   1239  C  CD1 . TRP A 1 181 ? 25.587  6.869  37.006  1.00 54.96 ?  187 TRP A  CD1 187 TRP A  CD1 1 
ATOM   1240  C  CD2 . TRP A 1 181 ? 26.719  7.838  38.669  1.00 55.87 ?  187 TRP A  CD2 187 TRP A  CD2 1 
ATOM   1241  N  NE1 . TRP A 1 181 ? 26.862  7.104  36.568  1.00 60.55 ?  187 TRP A  NE1 187 TRP A  NE1 1 
ATOM   1242  C  CE2 . TRP A 1 181 ? 27.581  7.688  37.573  1.00 57.80 ?  187 TRP A  CE2 187 TRP A  CE2 1 
ATOM   1243  C  CE3 . TRP A 1 181 ? 27.215  8.425  39.839  1.00 55.97 ?  187 TRP A  CE3 187 TRP A  CE3 1 
ATOM   1244  C  CZ2 . TRP A 1 181 ? 28.915  8.112  37.603  1.00 58.69 ?  187 TRP A  CZ2 187 TRP A  CZ2 1 
ATOM   1245  C  CZ3 . TRP A 1 181 ? 28.536  8.844  39.870  1.00 52.94 ?  187 TRP A  CZ3 187 TRP A  CZ3 1 
ATOM   1246  C  CH2 . TRP A 1 181 ? 29.371  8.675  38.767  1.00 58.00 ?  187 TRP A  CH2 187 TRP A  CH2 1 
ATOM   1247  N  N   . GLY A 1 182 ? 20.593  6.917  38.690  1.00 44.63 ?  188 GLY A  N   188 GLY A  N   1 
ATOM   1248  C  CA  . GLY A 1 182 ? 19.393  6.503  39.370  1.00 46.85 ?  188 GLY A  CA  188 GLY A  CA  1 
ATOM   1249  C  C   . GLY A 1 182 ? 19.172  7.328  40.614  1.00 47.66 ?  188 GLY A  C   188 GLY A  C   1 
ATOM   1250  O  O   . GLY A 1 182 ? 20.023  8.153  40.995  1.00 46.71 ?  188 GLY A  O   188 GLY A  O   1 
ATOM   1251  N  N   . GLU A 1 183 ? 18.008  7.125  41.223  1.00 47.00 ?  189 GLU A  N   189 GLU A  N   1 
ATOM   1252  C  CA  . GLU A 1 183 ? 17.494  8.054  42.235  1.00 51.93 ?  189 GLU A  CA  189 GLU A  CA  1 
ATOM   1253  C  C   . GLU A 1 183 ? 18.213  7.937  43.586  1.00 51.85 ?  189 GLU A  C   189 GLU A  C   1 
ATOM   1254  O  O   . GLU A 1 183 ? 18.172  8.858  44.394  1.00 55.17 ?  189 GLU A  O   189 GLU A  O   1 
ATOM   1255  C  CB  . GLU A 1 183 ? 15.975  7.865  42.409  1.00 52.14 ?  189 GLU A  CB  189 GLU A  CB  1 
ATOM   1256  N  N   . ASN A 1 184 ? 18.880  6.811  43.826  1.00 54.87 ?  190 ASN A  N   190 ASN A  N   1 
ATOM   1257  C  CA  . ASN A 1 184 ? 19.605  6.599  45.078  1.00 50.75 ?  190 ASN A  CA  190 ASN A  CA  1 
ATOM   1258  C  C   . ASN A 1 184 ? 20.980  7.256  45.142  1.00 51.38 ?  190 ASN A  C   190 ASN A  C   1 
ATOM   1259  O  O   . ASN A 1 184 ? 21.692  7.032  46.106  1.00 60.99 ?  190 ASN A  O   190 ASN A  O   1 
ATOM   1260  C  CB  . ASN A 1 184 ? 19.803  5.096  45.328  1.00 54.16 ?  190 ASN A  CB  190 ASN A  CB  1 
ATOM   1261  C  CG  . ASN A 1 184 ? 18.497  4.330  45.483  1.00 53.09 ?  190 ASN A  CG  190 ASN A  CG  1 
ATOM   1262  O  OD1 . ASN A 1 184 ? 18.410  3.188  45.054  1.00 54.32 ?  190 ASN A  OD1 190 ASN A  OD1 1 
ATOM   1263  N  ND2 . ASN A 1 184 ? 17.486  4.943  46.088  1.00 51.27 ?  190 ASN A  ND2 190 ASN A  ND2 1 
ATOM   1264  N  N   . TRP A 1 185 ? 21.385  8.010  44.120  1.00 48.18 ?  191 TRP A  N   191 TRP A  N   1 
ATOM   1265  C  CA  . TRP A 1 185 ? 22.645  8.734  44.149  1.00 46.78 ?  191 TRP A  CA  191 TRP A  CA  1 
ATOM   1266  C  C   . TRP A 1 185 ? 22.319  10.222 44.277  1.00 47.97 ?  191 TRP A  C   191 TRP A  C   1 
ATOM   1267  O  O   . TRP A 1 185 ? 21.317  10.675 43.734  1.00 52.22 ?  191 TRP A  O   191 TRP A  O   1 
ATOM   1268  C  CB  . TRP A 1 185 ? 23.452  8.466  42.887  1.00 45.95 ?  191 TRP A  CB  191 TRP A  CB  1 
ATOM   1269  C  CG  . TRP A 1 185 ? 24.789  9.196  42.839  1.00 47.67 ?  191 TRP A  CG  191 TRP A  CG  1 
ATOM   1270  C  CD1 . TRP A 1 185 ? 26.010  8.717  43.252  1.00 51.04 ?  191 TRP A  CD1 191 TRP A  CD1 1 
ATOM   1271  C  CD2 . TRP A 1 185 ? 25.032  10.510 42.329  1.00 42.00 ?  191 TRP A  CD2 191 TRP A  CD2 1 
ATOM   1272  N  NE1 . TRP A 1 185 ? 26.998  9.673  43.044  1.00 50.86 ?  191 TRP A  NE1 191 TRP A  NE1 1 
ATOM   1273  C  CE2 . TRP A 1 185 ? 26.418  10.777 42.480  1.00 43.35 ?  191 TRP A  CE2 191 TRP A  CE2 1 
ATOM   1274  C  CE3 . TRP A 1 185 ? 24.214  11.493 41.768  1.00 48.83 ?  191 TRP A  CE3 191 TRP A  CE3 1 
ATOM   1275  C  CZ2 . TRP A 1 185 ? 26.986  11.980 42.112  1.00 41.99 ?  191 TRP A  CZ2 191 TRP A  CZ2 1 
ATOM   1276  C  CZ3 . TRP A 1 185 ? 24.790  12.709 41.390  1.00 46.60 ?  191 TRP A  CZ3 191 TRP A  CZ3 1 
ATOM   1277  C  CH2 . TRP A 1 185 ? 26.166  12.929 41.554  1.00 45.85 ?  191 TRP A  CH2 191 TRP A  CH2 1 
ATOM   1278  N  N   . GLY A 1 186 ? 23.133  10.969 45.015  1.00 41.38 ?  192 GLY A  N   192 GLY A  N   1 
ATOM   1279  C  CA  . GLY A 1 186 ? 22.999  12.414 45.074  1.00 42.77 ?  192 GLY A  CA  192 GLY A  CA  1 
ATOM   1280  C  C   . GLY A 1 186 ? 21.688  12.858 45.666  1.00 46.48 ?  192 GLY A  C   192 GLY A  C   1 
ATOM   1281  O  O   . GLY A 1 186 ? 21.133  12.145 46.483  1.00 46.93 ?  192 GLY A  O   192 GLY A  O   1 
ATOM   1282  N  N   . GLU A 1 187 ? 21.198  14.036 45.270  1.00 47.92 ?  193 GLU A  N   193 GLU A  N   1 
ATOM   1283  C  CA  . GLU A 1 187 ? 19.946  14.588 45.806  1.00 46.93 ?  193 GLU A  CA  193 GLU A  CA  1 
ATOM   1284  C  C   . GLU A 1 187 ? 18.780  14.211 44.899  1.00 47.00 ?  193 GLU A  C   193 GLU A  C   1 
ATOM   1285  O  O   . GLU A 1 187 ? 18.277  15.063 44.168  1.00 52.47 ?  193 GLU A  O   193 GLU A  O   1 
ATOM   1286  C  CB  . GLU A 1 187 ? 20.027  16.130 45.937  1.00 48.13 ?  193 GLU A  CB  193 GLU A  CB  1 
ATOM   1287  C  CG  . GLU A 1 187 ? 20.998  16.669 46.999  1.00 52.07 ?  193 GLU A  CG  193 GLU A  CG  1 
ATOM   1288  C  CD  . GLU A 1 187 ? 21.023  18.199 47.118  1.00 46.55 ?  193 GLU A  CD  193 GLU A  CD  1 
ATOM   1289  N  N   . LEU A 1 188 ? 18.345  12.949 44.930  1.00 46.76 ?  194 LEU A  N   194 LEU A  N   1 
ATOM   1290  C  CA  . LEU A 1 188 ? 17.355  12.332 44.170  1.00 48.18 ?  194 LEU A  CA  194 LEU A  CA  1 
ATOM   1291  C  C   . LEU A 1 188 ? 17.835  11.952 42.642  1.00 51.49 ?  194 LEU A  C   194 LEU A  C   1 
ATOM   1292  O  O   . LEU A 1 188 ? 17.192  12.378 41.690  1.00 59.58 ?  194 LEU A  O   194 LEU A  O   1 
ATOM   1293  N  N   . GLY A 1 189 ? 19.125  11.658 42.554  1.00 53.04 ?  195 GLY A  N   195 GLY A  N   1 
ATOM   1294  C  CA  . GLY A 1 189 ? 19.842  11.589 41.278  1.00 47.66 ?  195 GLY A  CA  195 GLY A  CA  1 
ATOM   1295  C  C   . GLY A 1 189 ? 20.394  12.900 40.754  1.00 45.33 ?  195 GLY A  C   195 GLY A  C   1 
ATOM   1296  O  O   . GLY A 1 189 ? 20.976  12.938 39.662  1.00 47.46 ?  195 GLY A  O   195 GLY A  O   1 
ATOM   1297  N  N   . TYR A 1 190 ? 20.197  13.980 41.494  1.00 42.81 ?  196 TYR A  N   196 TYR A  N   1 
ATOM   1298  C  CA  . TYR A 1 190 ? 20.763  15.287 41.132  1.00 45.95 ?  196 TYR A  CA  196 TYR A  CA  1 
ATOM   1299  C  C   . TYR A 1 190 ? 22.043  15.580 41.882  1.00 45.58 ?  196 TYR A  C   196 TYR A  C   1 
ATOM   1300  O  O   . TYR A 1 190 ? 22.256  15.101 42.984  1.00 57.51 ?  196 TYR A  O   196 TYR A  O   1 
ATOM   1301  C  CB  . TYR A 1 190 ? 19.791  16.434 41.449  1.00 42.61 ?  196 TYR A  CB  196 TYR A  CB  1 
ATOM   1302  C  CG  . TYR A 1 190 ? 18.683  16.530 40.471  1.00 44.92 ?  196 TYR A  CG  196 TYR A  CG  1 
ATOM   1303  C  CD1 . TYR A 1 190 ? 17.558  15.730 40.595  1.00 47.42 ?  196 TYR A  CD1 196 TYR A  CD1 1 
ATOM   1304  C  CD2 . TYR A 1 190 ? 18.770  17.375 39.369  1.00 46.76 ?  196 TYR A  CD2 196 TYR A  CD2 1 
ATOM   1305  C  CE1 . TYR A 1 190 ? 16.524  15.796 39.675  1.00 43.70 ?  196 TYR A  CE1 196 TYR A  CE1 1 
ATOM   1306  C  CE2 . TYR A 1 190 ? 17.744  17.437 38.448  1.00 44.64 ?  196 TYR A  CE2 196 TYR A  CE2 1 
ATOM   1307  C  CZ  . TYR A 1 190 ? 16.618  16.654 38.624  1.00 44.46 ?  196 TYR A  CZ  196 TYR A  CZ  1 
ATOM   1308  O  OH  . TYR A 1 190 ? 15.584  16.708 37.726  1.00 55.53 ?  196 TYR A  OH  196 TYR A  OH  1 
ATOM   1309  N  N   . VAL A 1 191 ? 22.861  16.433 41.307  1.00 42.25 ?  197 VAL A  N   197 VAL A  N   1 
ATOM   1310  C  CA  . VAL A 1 191 ? 23.995  16.985 42.033  1.00 43.31 ?  197 VAL A  CA  197 VAL A  CA  1 
ATOM   1311  C  C   . VAL A 1 191 ? 23.973  18.511 41.846  1.00 43.55 ?  197 VAL A  C   197 VAL A  C   1 
ATOM   1312  O  O   . VAL A 1 191 ? 23.661  19.015 40.750  1.00 40.70 ?  197 VAL A  O   197 VAL A  O   1 
ATOM   1313  C  CB  . VAL A 1 191 ? 25.328  16.326 41.583  1.00 38.87 ?  197 VAL A  CB  197 VAL A  CB  1 
ATOM   1314  C  CG1 . VAL A 1 191 ? 25.559  16.476 40.085  1.00 39.19 ?  197 VAL A  CG1 197 VAL A  CG1 1 
ATOM   1315  C  CG2 . VAL A 1 191 ? 26.517  16.863 42.348  1.00 39.94 ?  197 VAL A  CG2 197 VAL A  CG2 1 
ATOM   1316  N  N   . LYS A 1 192 ? 24.272  19.240 42.920  1.00 42.82 ?  198 LYS A  N   198 LYS A  N   1 
ATOM   1317  C  CA  . LYS A 1 192 ? 24.472  20.673 42.808  1.00 44.99 ?  198 LYS A  CA  198 LYS A  CA  1 
ATOM   1318  C  C   . LYS A 1 192 ? 25.971  20.915 42.756  1.00 47.57 ?  198 LYS A  C   198 LYS A  C   1 
ATOM   1319  O  O   . LYS A 1 192 ? 26.687  20.610 43.712  1.00 48.57 ?  198 LYS A  O   198 LYS A  O   1 
ATOM   1320  C  CB  . LYS A 1 192 ? 23.788  21.418 43.956  1.00 43.94 ?  198 LYS A  CB  198 LYS A  CB  1 
ATOM   1321  N  N   . MET A 1 193 ? 26.459  21.425 41.624  1.00 49.49 ?  199 MET A  N   199 MET A  N   1 
ATOM   1322  C  CA  . MET A 1 193 ? 27.901  21.706 41.479  1.00 50.21 ?  199 MET A  CA  199 MET A  CA  1 
ATOM   1323  C  C   . MET A 1 193 ? 28.279  23.175 41.576  1.00 48.92 ?  199 MET A  C   199 MET A  C   1 
ATOM   1324  O  O   . MET A 1 193 ? 27.438  24.052 41.457  1.00 46.91 ?  199 MET A  O   199 MET A  O   1 
ATOM   1325  C  CB  . MET A 1 193 ? 28.415  21.092 40.199  1.00 54.67 ?  199 MET A  CB  199 MET A  CB  1 
ATOM   1326  C  CG  . MET A 1 193 ? 28.375  19.583 40.310  1.00 60.17 ?  199 MET A  CG  199 MET A  CG  1 
ATOM   1327  S  SD  . MET A 1 193 ? 29.107  18.730 38.937  1.00 65.25 ?  199 MET A  SD  199 MET A  SD  1 
ATOM   1328  C  CE  . MET A 1 193 ? 30.820  19.219 39.100  1.00 70.17 ?  199 MET A  CE  199 MET A  CE  1 
ATOM   1329  N  N   . ALA A 1 194 ? 29.559  23.422 41.837  1.00 53.46 ?  200 ALA A  N   200 ALA A  N   1 
ATOM   1330  C  CA  . ALA A 1 194 ? 30.036  24.776 42.166  1.00 52.73 ?  200 ALA A  CA  200 ALA A  CA  1 
ATOM   1331  C  C   . ALA A 1 194 ? 29.906  25.698 40.957  1.00 48.65 ?  200 ALA A  C   200 ALA A  C   1 
ATOM   1332  O  O   . ALA A 1 194 ? 30.404  25.402 39.859  1.00 43.27 ?  200 ALA A  O   200 ALA A  O   1 
ATOM   1333  C  CB  . ALA A 1 194 ? 31.481  24.721 42.656  1.00 53.24 ?  200 ALA A  CB  200 ALA A  CB  1 
ATOM   1334  N  N   . ARG A 1 195 ? 29.195  26.798 41.130  1.00 46.56 ?  201 ARG A  N   201 ARG A  N   1 
ATOM   1335  C  CA  . ARG A 1 195 ? 29.040  27.723 40.027  1.00 48.73 ?  201 ARG A  CA  201 ARG A  CA  1 
ATOM   1336  C  C   . ARG A 1 195 ? 29.891  28.926 40.217  1.00 50.28 ?  201 ARG A  C   201 ARG A  C   1 
ATOM   1337  O  O   . ARG A 1 195 ? 29.937  29.484 41.307  1.00 54.74 ?  201 ARG A  O   201 ARG A  O   1 
ATOM   1338  C  CB  . ARG A 1 195 ? 27.597  28.182 39.895  1.00 52.49 ?  201 ARG A  CB  201 ARG A  CB  1 
ATOM   1339  C  CG  . ARG A 1 195 ? 27.365  29.049 38.674  1.00 53.36 ?  201 ARG A  CG  201 ARG A  CG  1 
ATOM   1340  C  CD  . ARG A 1 195 ? 25.901  29.063 38.290  1.00 56.77 ?  201 ARG A  CD  201 ARG A  CD  1 
ATOM   1341  N  NE  . ARG A 1 195 ? 25.277  30.354 38.555  1.00 59.53 ?  201 ARG A  NE  201 ARG A  NE  1 
ATOM   1342  C  CZ  . ARG A 1 195 ? 24.384  30.608 39.504  1.00 60.76 ?  201 ARG A  CZ  201 ARG A  CZ  1 
ATOM   1343  N  NH1 . ARG A 1 195 ? 23.891  31.823 39.609  1.00 63.95 1  201 ARG A  NH1 201 ARG A  NH1 1 
ATOM   1344  N  NH2 . ARG A 1 195 ? 23.957  29.668 40.336  1.00 67.87 ?  201 ARG A  NH2 201 ARG A  NH2 1 
ATOM   1345  N  N   . ASN A 1 196 ? 30.512  29.352 39.127  1.00 56.46 ?  202 ASN A  N   202 ASN A  N   1 
ATOM   1346  C  CA  . ASN A 1 196 ? 31.344  30.563 39.073  1.00 61.66 ?  202 ASN A  CA  202 ASN A  CA  1 
ATOM   1347  C  C   . ASN A 1 196 ? 32.632  30.455 39.854  1.00 60.00 ?  202 ASN A  C   202 ASN A  C   1 
ATOM   1348  O  O   . ASN A 1 196 ? 33.193  31.454 40.276  1.00 52.96 ?  202 ASN A  O   202 ASN A  O   1 
ATOM   1349  C  CB  . ASN A 1 196 ? 30.556  31.812 39.495  1.00 61.04 ?  202 ASN A  CB  202 ASN A  CB  1 
ATOM   1350  C  CG  . ASN A 1 196 ? 29.653  32.329 38.393  1.00 67.47 ?  202 ASN A  CG  202 ASN A  CG  1 
ATOM   1351  O  OD1 . ASN A 1 196 ? 29.908  32.133 37.192  1.00 74.41 ?  202 ASN A  OD1 202 ASN A  OD1 1 
ATOM   1352  N  ND2 . ASN A 1 196 ? 28.596  33.008 38.791  1.00 68.04 ?  202 ASN A  ND2 202 ASN A  ND2 1 
ATOM   1353  N  N   . LYS A 1 197 ? 33.110  29.230 40.017  1.00 61.26 ?  203 LYS A  N   203 LYS A  N   1 
ATOM   1354  C  CA  . LYS A 1 197 ? 34.377  29.007 40.664  1.00 59.33 ?  203 LYS A  CA  203 LYS A  CA  1 
ATOM   1355  C  C   . LYS A 1 197 ? 35.365  28.695 39.567  1.00 54.98 ?  203 LYS A  C   203 LYS A  C   1 
ATOM   1356  O  O   . LYS A 1 197 ? 36.001  27.656 39.560  1.00 58.04 ?  203 LYS A  O   203 LYS A  O   1 
ATOM   1357  C  CB  . LYS A 1 197 ? 34.264  27.880 41.691  1.00 63.54 ?  203 LYS A  CB  203 LYS A  CB  1 
ATOM   1358  C  CG  . LYS A 1 197 ? 33.437  28.230 42.923  1.00 68.72 ?  203 LYS A  CG  203 LYS A  CG  1 
ATOM   1359  C  CD  . LYS A 1 197 ? 34.007  29.442 43.652  1.00 74.33 ?  203 LYS A  CD  203 LYS A  CD  1 
ATOM   1360  C  CE  . LYS A 1 197 ? 33.454  29.606 45.060  1.00 76.95 ?  203 LYS A  CE  203 LYS A  CE  1 
ATOM   1361  N  NZ  . LYS A 1 197 ? 33.954  28.540 45.980  1.00 83.37 1  203 LYS A  NZ  203 LYS A  NZ  1 
ATOM   1362  N  N   . TYR A 1 198 ? 35.478  29.608 38.612  1.00 57.21 ?  204 TYR A  N   204 TYR A  N   1 
ATOM   1363  C  CA  . TYR A 1 198 ? 36.480  29.501 37.563  1.00 53.85 ?  204 TYR A  CA  204 TYR A  CA  1 
ATOM   1364  C  C   . TYR A 1 198 ? 36.438  28.124 36.884  1.00 49.90 ?  204 TYR A  C   204 TYR A  C   1 
ATOM   1365  O  O   . TYR A 1 198 ? 37.471  27.499 36.627  1.00 48.76 ?  204 TYR A  O   204 TYR A  O   1 
ATOM   1366  C  CB  . TYR A 1 198 ? 37.859  29.779 38.166  1.00 58.59 ?  204 TYR A  CB  204 TYR A  CB  1 
ATOM   1367  C  CG  . TYR A 1 198 ? 38.906  30.220 37.171  1.00 60.24 ?  204 TYR A  CG  204 TYR A  CG  1 
ATOM   1368  C  CD1 . TYR A 1 198 ? 38.877  31.501 36.627  1.00 58.70 ?  204 TYR A  CD1 204 TYR A  CD1 1 
ATOM   1369  C  CD2 . TYR A 1 198 ? 39.949  29.359 36.809  1.00 62.93 ?  204 TYR A  CD2 204 TYR A  CD2 1 
ATOM   1370  C  CE1 . TYR A 1 198 ? 39.849  31.914 35.727  1.00 69.78 ?  204 TYR A  CE1 204 TYR A  CE1 1 
ATOM   1371  C  CE2 . TYR A 1 198 ? 40.931  29.752 35.918  1.00 70.71 ?  204 TYR A  CE2 204 TYR A  CE2 1 
ATOM   1372  C  CZ  . TYR A 1 198 ? 40.881  31.028 35.367  1.00 78.84 ?  204 TYR A  CZ  204 TYR A  CZ  1 
ATOM   1373  O  OH  . TYR A 1 198 ? 41.863  31.407 34.462  1.00 84.10 ?  204 TYR A  OH  204 TYR A  OH  1 
ATOM   1374  N  N   . ASN A 1 199 ? 35.222  27.670 36.595  1.00 47.31 ?  205 ASN A  N   205 ASN A  N   1 
ATOM   1375  C  CA  . ASN A 1 199 ? 34.986  26.458 35.835  1.00 45.91 ?  205 ASN A  CA  205 ASN A  CA  1 
ATOM   1376  C  C   . ASN A 1 199 ? 35.502  25.214 36.536  1.00 45.27 ?  205 ASN A  C   205 ASN A  C   1 
ATOM   1377  O  O   . ASN A 1 199 ? 36.256  24.421 35.961  1.00 44.51 ?  205 ASN A  O   205 ASN A  O   1 
ATOM   1378  C  CB  . ASN A 1 199 ? 35.573  26.564 34.415  1.00 48.12 ?  205 ASN A  CB  205 ASN A  CB  1 
ATOM   1379  C  CG  . ASN A 1 199 ? 35.167  25.393 33.535  1.00 47.85 ?  205 ASN A  CG  205 ASN A  CG  1 
ATOM   1380  O  OD1 . ASN A 1 199 ? 34.035  24.917 33.613  1.00 44.26 ?  205 ASN A  OD1 205 ASN A  OD1 1 
ATOM   1381  N  ND2 . ASN A 1 199 ? 36.100  24.900 32.722  1.00 48.97 ?  205 ASN A  ND2 205 ASN A  ND2 1 
ATOM   1382  N  N   . GLN A 1 200 ? 35.060  25.054 37.779  1.00 44.39 ?  206 GLN A  N   206 GLN A  N   1 
ATOM   1383  C  CA  . GLN A 1 200 ? 35.428  23.935 38.601  1.00 45.44 ?  206 GLN A  CA  206 GLN A  CA  1 
ATOM   1384  C  C   . GLN A 1 200 ? 34.852  22.642 38.001  1.00 47.34 ?  206 GLN A  C   206 GLN A  C   1 
ATOM   1385  O  O   . GLN A 1 200 ? 33.687  22.618 37.617  1.00 49.12 ?  206 GLN A  O   206 GLN A  O   1 
ATOM   1386  C  CB  . GLN A 1 200 ? 34.890  24.165 40.016  1.00 48.73 ?  206 GLN A  CB  206 GLN A  CB  1 
ATOM   1387  C  CG  . GLN A 1 200 ? 35.417  23.184 41.040  1.00 48.73 ?  206 GLN A  CG  206 GLN A  CG  1 
ATOM   1388  C  CD  . GLN A 1 200 ? 34.721  23.326 42.368  1.00 51.77 ?  206 GLN A  CD  206 GLN A  CD  1 
ATOM   1389  O  OE1 . GLN A 1 200 ? 33.999  22.430 42.798  1.00 51.57 ?  206 GLN A  OE1 206 GLN A  OE1 1 
ATOM   1390  N  NE2 . GLN A 1 200 ? 34.926  24.458 43.025  1.00 59.06 ?  206 GLN A  NE2 206 GLN A  NE2 1 
ATOM   1391  N  N   . CYS A 1 201 ? 35.692  21.600 37.913  1.00 47.06 ?  207 CYS A  N   207 CYS A  N   1 
ATOM   1392  C  CA  . CYS A 1 201 ? 35.358  20.284 37.336  1.00 47.77 ?  207 CYS A  CA  207 CYS A  CA  1 
ATOM   1393  C  C   . CYS A 1 201 ? 35.141  20.297 35.807  1.00 49.57 ?  207 CYS A  C   207 CYS A  C   1 
ATOM   1394  O  O   . CYS A 1 201 ? 34.706  19.288 35.197  1.00 43.35 ?  207 CYS A  O   207 CYS A  O   1 
ATOM   1395  C  CB  . CYS A 1 201 ? 34.155  19.673 38.072  1.00 53.91 ?  207 CYS A  CB  207 CYS A  CB  1 
ATOM   1396  S  SG  . CYS A 1 201 ? 34.478  19.478 39.848  1.00 60.02 ?  207 CYS A  SG  207 CYS A  SG  1 
ATOM   1397  N  N   . GLY A 1 202 ? 35.470  21.436 35.202  1.00 46.39 ?  208 GLY A  N   208 GLY A  N   1 
ATOM   1398  C  CA  . GLY A 1 202 ? 35.349  21.627 33.770  1.00 50.99 ?  208 GLY A  CA  208 GLY A  CA  1 
ATOM   1399  C  C   . GLY A 1 202 ? 33.919  21.550 33.305  1.00 50.20 ?  208 GLY A  C   208 GLY A  C   1 
ATOM   1400  O  O   . GLY A 1 202 ? 33.656  20.996 32.243  1.00 48.83 ?  208 GLY A  O   208 GLY A  O   1 
ATOM   1401  N  N   . ILE A 1 203 ? 33.000  22.099 34.100  1.00 49.31 ?  209 ILE A  N   209 ILE A  N   1 
ATOM   1402  C  CA  . ILE A 1 203 ? 31.572  22.048 33.777  1.00 50.00 ?  209 ILE A  CA  209 ILE A  CA  1 
ATOM   1403  C  C   . ILE A 1 203 ? 31.197  22.817 32.488  1.00 49.35 ?  209 ILE A  C   209 ILE A  C   1 
ATOM   1404  O  O   . ILE A 1 203 ? 30.224  22.473 31.799  1.00 48.11 ?  209 ILE A  O   209 ILE A  O   1 
ATOM   1405  C  CB  . ILE A 1 203 ? 30.710  22.534 34.976  1.00 51.66 ?  209 ILE A  CB  209 ILE A  CB  1 
ATOM   1406  C  CG1 . ILE A 1 203 ? 29.282  22.011 34.853  1.00 52.39 ?  209 ILE A  CG1 209 ILE A  CG1 1 
ATOM   1407  C  CG2 . ILE A 1 203 ? 30.707  24.051 35.101  1.00 51.19 ?  209 ILE A  CG2 209 ILE A  CG2 1 
ATOM   1408  C  CD1 . ILE A 1 203 ? 28.359  22.597 35.875  1.00 54.45 ?  209 ILE A  CD1 209 ILE A  CD1 1 
ATOM   1409  N  N   . ALA A 1 204 ? 31.987  23.836 32.160  1.00 47.00 ?  210 ALA A  N   210 ALA A  N   1 
ATOM   1410  C  CA  . ALA A 1 204 ? 31.736  24.667 31.001  1.00 49.35 ?  210 ALA A  CA  210 ALA A  CA  1 
ATOM   1411  C  C   . ALA A 1 204 ? 32.787  24.505 29.903  1.00 49.84 ?  210 ALA A  C   210 ALA A  C   1 
ATOM   1412  O  O   . ALA A 1 204 ? 32.798  25.300 28.965  1.00 51.06 ?  210 ALA A  O   210 ALA A  O   1 
ATOM   1413  C  CB  . ALA A 1 204 ? 31.644  26.133 31.432  1.00 52.18 ?  210 ALA A  CB  210 ALA A  CB  1 
ATOM   1414  N  N   . SER A 1 205 ? 33.652  23.487 30.008  1.00 48.41 ?  211 SER A  N   211 SER A  N   1 
ATOM   1415  C  CA  . SER A 1 205 ? 34.636  23.156 28.956  1.00 47.63 ?  211 SER A  CA  211 SER A  CA  1 
ATOM   1416  C  C   . SER A 1 205 ? 34.054  22.591 27.642  1.00 47.52 ?  211 SER A  C   211 SER A  C   1 
ATOM   1417  O  O   . SER A 1 205 ? 34.529  22.941 26.574  1.00 48.98 ?  211 SER A  O   211 SER A  O   1 
ATOM   1418  C  CB  . SER A 1 205 ? 35.689  22.171 29.493  1.00 50.43 ?  211 SER A  CB  211 SER A  CB  1 
ATOM   1419  O  OG  . SER A 1 205 ? 36.448  22.771 30.536  1.00 56.57 ?  211 SER A  OG  211 SER A  OG  1 
ATOM   1420  N  N   . ASP A 1 206 ? 33.056  21.706 27.743  1.00 49.70 ?  212 ASP A  N   212 ASP A  N   1 
ATOM   1421  C  CA  . ASP A 1 206 ? 32.436  21.009 26.606  1.00 48.33 ?  212 ASP A  CA  212 ASP A  CA  1 
ATOM   1422  C  C   . ASP A 1 206 ? 30.904  20.897 26.771  1.00 48.49 ?  212 ASP A  C   212 ASP A  C   1 
ATOM   1423  O  O   . ASP A 1 206 ? 30.322  19.789 26.867  1.00 42.95 ?  212 ASP A  O   212 ASP A  O   1 
ATOM   1424  C  CB  . ASP A 1 206 ? 33.047  19.601 26.434  1.00 51.49 ?  212 ASP A  CB  212 ASP A  CB  1 
ATOM   1425  N  N   . ALA A 1 207 ? 30.260  22.055 26.826  1.00 46.68 ?  213 ALA A  N   213 ALA A  N   1 
ATOM   1426  C  CA  . ALA A 1 207 ? 28.820  22.117 26.951  1.00 45.69 ?  213 ALA A  CA  213 ALA A  CA  1 
ATOM   1427  C  C   . ALA A 1 207 ? 28.195  22.380 25.577  1.00 50.19 ?  213 ALA A  C   213 ALA A  C   1 
ATOM   1428  O  O   . ALA A 1 207 ? 28.706  23.153 24.772  1.00 46.74 ?  213 ALA A  O   213 ALA A  O   1 
ATOM   1429  C  CB  . ALA A 1 207 ? 28.436  23.217 27.911  1.00 44.17 ?  213 ALA A  CB  213 ALA A  CB  1 
ATOM   1430  N  N   . SER A 1 208 ? 27.075  21.729 25.316  1.00 50.91 ?  214 SER A  N   214 SER A  N   1 
ATOM   1431  C  CA  . SER A 1 208 ? 26.392  21.912 24.078  1.00 49.30 ?  214 SER A  CA  214 SER A  CA  1 
ATOM   1432  C  C   . SER A 1 208 ? 24.900  21.691 24.250  1.00 51.51 ?  214 SER A  C   214 SER A  C   1 
ATOM   1433  O  O   . SER A 1 208 ? 24.419  21.136 25.245  1.00 50.17 ?  214 SER A  O   214 SER A  O   1 
ATOM   1434  C  CB  . SER A 1 208 ? 26.951  20.940 23.046  1.00 52.96 ?  214 SER A  CB  214 SER A  CB  1 
ATOM   1435  O  OG  . SER A 1 208 ? 26.664  19.601 23.405  1.00 56.66 ?  214 SER A  OG  214 SER A  OG  1 
ATOM   1436  N  N   . TYR A 1 209 ? 24.152  22.125 23.258  1.00 49.96 ?  215 TYR A  N   215 TYR A  N   1 
ATOM   1437  C  CA  . TYR A 1 209 ? 22.767  21.739 23.198  1.00 50.04 ?  215 TYR A  CA  215 TYR A  CA  1 
ATOM   1438  C  C   . TYR A 1 209 ? 22.335  21.638 21.742  1.00 47.44 ?  215 TYR A  C   215 TYR A  C   1 
ATOM   1439  O  O   . TYR A 1 209 ? 22.951  22.241 20.865  1.00 47.35 ?  215 TYR A  O   215 TYR A  O   1 
ATOM   1440  C  CB  . TYR A 1 209 ? 21.903  22.713 24.002  1.00 49.76 ?  215 TYR A  CB  215 TYR A  CB  1 
ATOM   1441  C  CG  . TYR A 1 209 ? 21.998  24.140 23.552  1.00 51.52 ?  215 TYR A  CG  215 TYR A  CG  1 
ATOM   1442  C  CD1 . TYR A 1 209 ? 22.983  24.981 24.047  1.00 54.53 ?  215 TYR A  CD1 215 TYR A  CD1 1 
ATOM   1443  C  CD2 . TYR A 1 209 ? 21.108  24.650 22.624  1.00 54.05 ?  215 TYR A  CD2 215 TYR A  CD2 1 
ATOM   1444  C  CE1 . TYR A 1 209 ? 23.070  26.295 23.635  1.00 55.76 ?  215 TYR A  CE1 215 TYR A  CE1 1 
ATOM   1445  C  CE2 . TYR A 1 209 ? 21.197  25.957 22.194  1.00 55.30 ?  215 TYR A  CE2 215 TYR A  CE2 1 
ATOM   1446  C  CZ  . TYR A 1 209 ? 22.179  26.770 22.700  1.00 56.28 ?  215 TYR A  CZ  215 TYR A  CZ  1 
ATOM   1447  O  OH  . TYR A 1 209 ? 22.235  28.075 22.284  1.00 65.56 ?  215 TYR A  OH  215 TYR A  OH  1 
ATOM   1448  N  N   . PRO A 1 210 ? 21.284  20.855 21.479  1.00 44.69 ?  216 PRO A  N   216 PRO A  N   1 
ATOM   1449  C  CA  . PRO A 1 210 ? 20.831  20.649 20.112  1.00 44.34 ?  216 PRO A  CA  216 PRO A  CA  1 
ATOM   1450  C  C   . PRO A 1 210 ? 19.882  21.743 19.620  1.00 43.72 ?  216 PRO A  C   216 PRO A  C   1 
ATOM   1451  O  O   . PRO A 1 210 ? 19.282  22.409 20.418  1.00 41.94 ?  216 PRO A  O   216 PRO A  O   1 
ATOM   1452  C  CB  . PRO A 1 210 ? 20.135  19.283 20.186  1.00 43.81 ?  216 PRO A  CB  216 PRO A  CB  1 
ATOM   1453  C  CG  . PRO A 1 210 ? 19.619  19.230 21.563  1.00 49.50 ?  216 PRO A  CG  216 PRO A  CG  1 
ATOM   1454  C  CD  . PRO A 1 210 ? 20.618  19.952 22.426  1.00 44.35 ?  216 PRO A  CD  216 PRO A  CD  1 
ATOM   1455  N  N   . THR A 1 211 ? 19.752  21.907 18.304  1.00 50.13 ?  217 THR A  N   217 THR A  N   1 
ATOM   1456  C  CA  . THR A 1 211 ? 18.832  22.886 17.728  1.00 52.58 ?  217 THR A  CA  217 THR A  CA  1 
ATOM   1457  C  C   . THR A 1 211 ? 17.705  22.143 17.027  1.00 54.69 ?  217 THR A  C   217 THR A  C   1 
ATOM   1458  O  O   . THR A 1 211 ? 17.913  21.088 16.443  1.00 50.57 ?  217 THR A  O   217 THR A  O   1 
ATOM   1459  C  CB  . THR A 1 211 ? 19.538  23.824 16.746  1.00 52.86 ?  217 THR A  CB  217 THR A  CB  1 
ATOM   1460  O  OG1 . THR A 1 211 ? 20.243  23.050 15.769  1.00 51.34 ?  217 THR A  OG1 217 THR A  OG1 1 
ATOM   1461  C  CG2 . THR A 1 211 ? 20.530  24.734 17.495  1.00 55.59 ?  217 THR A  CG2 217 THR A  CG2 1 
ATOM   1462  N  N   . LEU A 1 212 ? 16.508  22.696 17.147  1.00 57.89 ?  218 LEU A  N   218 LEU A  N   1 
ATOM   1463  C  CA  . LEU A 1 212 ? 15.298  22.160 16.537  1.00 62.68 ?  218 LEU A  CA  218 LEU A  CA  1 
ATOM   1464  C  C   . LEU A 1 212 ? 14.205  23.132 16.929  1.00 65.67 ?  218 LEU A  C   218 LEU A  C   1 
ATOM   1465  O  O   . LEU A 1 212 ? 14.294  23.732 18.004  1.00 73.17 ?  218 LEU A  O   218 LEU A  O   1 
ATOM   1466  C  CB  . LEU A 1 212 ? 14.923  20.794 17.093  1.00 63.19 ?  218 LEU A  CB  218 LEU A  CB  1 
ATOM   1467  C  CG  . LEU A 1 212 ? 14.173  20.864 18.432  1.00 65.39 ?  218 LEU A  CG  218 LEU A  CG  1 
ATOM   1468  N  N   . PRO B 1 1   ? -9.737  54.646 3.308   1.00 79.18 ?  3   PRO B  N   3   PRO B  N   1 
ATOM   1469  C  CA  . PRO B 1 1   ? -9.122  54.873 1.986   1.00 78.39 ?  3   PRO B  CA  3   PRO B  CA  1 
ATOM   1470  C  C   . PRO B 1 1   ? -9.160  53.630 1.077   1.00 79.43 ?  3   PRO B  C   3   PRO B  C   1 
ATOM   1471  O  O   . PRO B 1 1   ? -9.242  52.497 1.566   1.00 74.04 ?  3   PRO B  O   3   PRO B  O   1 
ATOM   1472  C  CB  . PRO B 1 1   ? -7.669  55.288 2.319   1.00 76.25 ?  3   PRO B  CB  3   PRO B  CB  1 
ATOM   1473  C  CG  . PRO B 1 1   ? -7.408  54.810 3.712   1.00 77.18 ?  3   PRO B  CG  3   PRO B  CG  1 
ATOM   1474  C  CD  . PRO B 1 1   ? -8.741  54.552 4.396   1.00 79.26 ?  3   PRO B  CD  3   PRO B  CD  1 
ATOM   1475  N  N   . GLU B 1 2   ? -9.099  53.856 -0.236  1.00 82.48 ?  4   GLU B  N   4   GLU B  N   1 
ATOM   1476  C  CA  . GLU B 1 2   ? -9.196  52.772 -1.237  1.00 86.90 ?  4   GLU B  CA  4   GLU B  CA  1 
ATOM   1477  C  C   . GLU B 1 2   ? -7.911  51.934 -1.369  1.00 86.12 ?  4   GLU B  C   4   GLU B  C   1 
ATOM   1478  O  O   . GLU B 1 2   ? -7.952  50.785 -1.817  1.00 80.97 ?  4   GLU B  O   4   GLU B  O   1 
ATOM   1479  C  CB  . GLU B 1 2   ? -9.584  53.344 -2.610  1.00 86.71 ?  4   GLU B  CB  4   GLU B  CB  1 
ATOM   1480  N  N   . THR B 1 3   ? -6.776  52.514 -0.990  1.00 85.10 ?  5   THR B  N   5   THR B  N   1 
ATOM   1481  C  CA  . THR B 1 3   ? -5.510  51.804 -1.018  1.00 81.79 ?  5   THR B  CA  5   THR B  CA  1 
ATOM   1482  C  C   . THR B 1 3   ? -4.521  52.449 -0.065  1.00 75.61 ?  5   THR B  C   5   THR B  C   1 
ATOM   1483  O  O   . THR B 1 3   ? -4.373  53.675 -0.072  1.00 70.08 ?  5   THR B  O   5   THR B  O   1 
ATOM   1484  C  CB  . THR B 1 3   ? -4.889  51.810 -2.421  1.00 84.13 ?  5   THR B  CB  5   THR B  CB  1 
ATOM   1485  O  OG1 . THR B 1 3   ? -3.603  51.173 -2.374  1.00 89.42 ?  5   THR B  OG1 5   THR B  OG1 1 
ATOM   1486  C  CG2 . THR B 1 3   ? -4.717  53.243 -2.937  1.00 91.43 ?  5   THR B  CG2 5   THR B  CG2 1 
ATOM   1487  N  N   . VAL B 1 4   ? -3.854  51.621 0.745   1.00 67.59 ?  6   VAL B  N   6   VAL B  N   1 
ATOM   1488  C  CA  . VAL B 1 4   ? -2.727  52.073 1.551   1.00 63.54 ?  6   VAL B  CA  6   VAL B  CA  1 
ATOM   1489  C  C   . VAL B 1 4   ? -1.481  51.297 1.158   1.00 57.82 ?  6   VAL B  C   6   VAL B  C   1 
ATOM   1490  O  O   . VAL B 1 4   ? -1.562  50.207 0.622   1.00 53.88 ?  6   VAL B  O   6   VAL B  O   1 
ATOM   1491  C  CB  . VAL B 1 4   ? -2.926  51.886 3.082   1.00 66.87 ?  6   VAL B  CB  6   VAL B  CB  1 
ATOM   1492  C  CG1 . VAL B 1 4   ? -2.263  53.030 3.849   1.00 64.89 ?  6   VAL B  CG1 6   VAL B  CG1 1 
ATOM   1493  C  CG2 . VAL B 1 4   ? -4.391  51.817 3.449   1.00 71.32 ?  6   VAL B  CG2 6   VAL B  CG2 1 
ATOM   1494  N  N   . ASP B 1 5   ? -0.330  51.894 1.432   1.00 56.00 ?  7   ASP B  N   7   ASP B  N   1 
ATOM   1495  C  CA  . ASP B 1 5   ? 0.925   51.186 1.505   1.00 50.48 ?  7   ASP B  CA  7   ASP B  CA  1 
ATOM   1496  C  C   . ASP B 1 5   ? 1.716   51.910 2.579   1.00 49.35 ?  7   ASP B  C   7   ASP B  C   1 
ATOM   1497  O  O   . ASP B 1 5   ? 1.939   53.124 2.469   1.00 48.14 ?  7   ASP B  O   7   ASP B  O   1 
ATOM   1498  C  CB  . ASP B 1 5   ? 1.623   51.256 0.158   1.00 51.81 ?  7   ASP B  CB  7   ASP B  CB  1 
ATOM   1499  C  CG  . ASP B 1 5   ? 3.011   50.664 0.179   1.00 50.82 ?  7   ASP B  CG  7   ASP B  CG  1 
ATOM   1500  O  OD1 . ASP B 1 5   ? 3.572   50.424 1.264   1.00 54.08 ?  7   ASP B  OD1 7   ASP B  OD1 1 
ATOM   1501  O  OD2 . ASP B 1 5   ? 3.556   50.444 -0.911  1.00 55.60 -1 7   ASP B  OD2 7   ASP B  OD2 1 
ATOM   1502  N  N   . TRP B 1 6   ? 2.139   51.188 3.618   1.00 48.10 ?  8   TRP B  N   8   TRP B  N   1 
ATOM   1503  C  CA  . TRP B 1 6   ? 2.730   51.839 4.797   1.00 48.05 ?  8   TRP B  CA  8   TRP B  CA  1 
ATOM   1504  C  C   . TRP B 1 6   ? 4.153   52.354 4.578   1.00 52.12 ?  8   TRP B  C   8   TRP B  C   1 
ATOM   1505  O  O   . TRP B 1 6   ? 4.715   53.018 5.462   1.00 47.09 ?  8   TRP B  O   8   TRP B  O   1 
ATOM   1506  C  CB  . TRP B 1 6   ? 2.672   50.919 6.012   1.00 52.73 ?  8   TRP B  CB  8   TRP B  CB  1 
ATOM   1507  C  CG  . TRP B 1 6   ? 1.340   50.938 6.640   1.00 52.51 ?  8   TRP B  CG  8   TRP B  CG  1 
ATOM   1508  C  CD1 . TRP B 1 6   ? 0.424   49.934 6.665   1.00 51.41 ?  8   TRP B  CD1 8   TRP B  CD1 1 
ATOM   1509  C  CD2 . TRP B 1 6   ? 0.745   52.044 7.310   1.00 54.90 ?  8   TRP B  CD2 8   TRP B  CD2 1 
ATOM   1510  N  NE1 . TRP B 1 6   ? -0.706  50.348 7.318   1.00 49.35 ?  8   TRP B  NE1 8   TRP B  NE1 1 
ATOM   1511  C  CE2 . TRP B 1 6   ? -0.530  51.642 7.725   1.00 49.68 ?  8   TRP B  CE2 8   TRP B  CE2 1 
ATOM   1512  C  CE3 . TRP B 1 6   ? 1.179   53.340 7.611   1.00 55.13 ?  8   TRP B  CE3 8   TRP B  CE3 1 
ATOM   1513  C  CZ2 . TRP B 1 6   ? -1.385  52.488 8.420   1.00 54.01 ?  8   TRP B  CZ2 8   TRP B  CZ2 1 
ATOM   1514  C  CZ3 . TRP B 1 6   ? 0.333   54.177 8.310   1.00 54.77 ?  8   TRP B  CZ3 8   TRP B  CZ3 1 
ATOM   1515  C  CH2 . TRP B 1 6   ? -0.938  53.750 8.704   1.00 53.39 ?  8   TRP B  CH2 8   TRP B  CH2 1 
ATOM   1516  N  N   . ARG B 1 7   ? 4.737   52.085 3.404   1.00 51.59 ?  9   ARG B  N   9   ARG B  N   1 
ATOM   1517  C  CA  . ARG B 1 7   ? 5.947   52.802 3.017   1.00 51.19 ?  9   ARG B  CA  9   ARG B  CA  1 
ATOM   1518  C  C   . ARG B 1 7   ? 5.671   54.289 2.829   1.00 52.27 ?  9   ARG B  C   9   ARG B  C   1 
ATOM   1519  O  O   . ARG B 1 7   ? 6.588   55.109 2.875   1.00 57.36 ?  9   ARG B  O   9   ARG B  O   1 
ATOM   1520  C  CB  . ARG B 1 7   ? 6.537   52.242 1.752   1.00 51.34 ?  9   ARG B  CB  9   ARG B  CB  1 
ATOM   1521  C  CG  . ARG B 1 7   ? 7.170   50.891 1.950   1.00 52.63 ?  9   ARG B  CG  9   ARG B  CG  1 
ATOM   1522  C  CD  . ARG B 1 7   ? 7.649   50.342 0.625   1.00 53.61 ?  9   ARG B  CD  9   ARG B  CD  1 
ATOM   1523  N  NE  . ARG B 1 7   ? 6.533   50.142 -0.299  1.00 56.11 ?  9   ARG B  NE  9   ARG B  NE  1 
ATOM   1524  C  CZ  . ARG B 1 7   ? 6.627   49.507 -1.461  1.00 58.03 ?  9   ARG B  CZ  9   ARG B  CZ  1 
ATOM   1525  N  NH1 . ARG B 1 7   ? 7.799   49.012 -1.863  1.00 58.65 1  9   ARG B  NH1 9   ARG B  NH1 1 
ATOM   1526  N  NH2 . ARG B 1 7   ? 5.541   49.359 -2.217  1.00 55.10 ?  9   ARG B  NH2 9   ARG B  NH2 1 
ATOM   1527  N  N   . THR B 1 8   ? 4.410   54.634 2.615   1.00 50.33 ?  10  THR B  N   10  THR B  N   1 
ATOM   1528  C  CA  . THR B 1 8   ? 4.004   56.028 2.544   1.00 53.29 ?  10  THR B  CA  10  THR B  CA  1 
ATOM   1529  C  C   . THR B 1 8   ? 4.263   56.777 3.855   1.00 59.30 ?  10  THR B  C   10  THR B  C   1 
ATOM   1530  O  O   . THR B 1 8   ? 4.475   57.990 3.848   1.00 61.92 ?  10  THR B  O   10  THR B  O   1 
ATOM   1531  C  CB  . THR B 1 8   ? 2.523   56.104 2.172   1.00 51.48 ?  10  THR B  CB  10  THR B  CB  1 
ATOM   1532  O  OG1 . THR B 1 8   ? 2.389   55.662 0.822   1.00 61.04 ?  10  THR B  OG1 10  THR B  OG1 1 
ATOM   1533  C  CG2 . THR B 1 8   ? 2.027   57.484 2.238   1.00 56.19 ?  10  THR B  CG2 10  THR B  CG2 1 
ATOM   1534  N  N   . LYS B 1 9   ? 4.236   56.043 4.970   1.00 58.91 ?  11  LYS B  N   11  LYS B  N   1 
ATOM   1535  C  CA  . LYS B 1 9   ? 4.503   56.594 6.288   1.00 58.37 ?  11  LYS B  CA  11  LYS B  CA  1 
ATOM   1536  C  C   . LYS B 1 9   ? 5.886   56.204 6.835   1.00 55.07 ?  11  LYS B  C   11  LYS B  C   1 
ATOM   1537  O  O   . LYS B 1 9   ? 6.162   56.381 8.025   1.00 46.76 ?  11  LYS B  O   11  LYS B  O   1 
ATOM   1538  C  CB  . LYS B 1 9   ? 3.388   56.158 7.237   1.00 59.86 ?  11  LYS B  CB  11  LYS B  CB  1 
ATOM   1539  C  CG  . LYS B 1 9   ? 2.433   57.285 7.595   1.00 65.28 ?  11  LYS B  CG  11  LYS B  CG  1 
ATOM   1540  C  CD  . LYS B 1 9   ? 3.124   58.266 8.524   1.00 72.08 ?  11  LYS B  CD  11  LYS B  CD  1 
ATOM   1541  C  CE  . LYS B 1 9   ? 2.141   59.175 9.242   1.00 77.11 ?  11  LYS B  CE  11  LYS B  CE  1 
ATOM   1542  N  NZ  . LYS B 1 9   ? 2.771   59.702 10.490  1.00 79.95 1  11  LYS B  NZ  11  LYS B  NZ  1 
ATOM   1543  N  N   . GLY B 1 10  ? 6.755   55.693 5.959   1.00 54.53 ?  12  GLY B  N   12  GLY B  N   1 
ATOM   1544  C  CA  . GLY B 1 10  ? 8.087   55.204 6.363   1.00 58.56 ?  12  GLY B  CA  12  GLY B  CA  1 
ATOM   1545  C  C   . GLY B 1 10  ? 8.076   54.090 7.413   1.00 57.42 ?  12  GLY B  C   12  GLY B  C   1 
ATOM   1546  O  O   . GLY B 1 10  ? 8.986   54.007 8.240   1.00 63.52 ?  12  GLY B  O   12  GLY B  O   1 
ATOM   1547  N  N   . ALA B 1 11  ? 7.063   53.228 7.355   1.00 50.42 ?  13  ALA B  N   13  ALA B  N   1 
ATOM   1548  C  CA  . ALA B 1 11  ? 6.815   52.225 8.370   1.00 49.06 ?  13  ALA B  CA  13  ALA B  CA  1 
ATOM   1549  C  C   . ALA B 1 11  ? 7.228   50.804 7.967   1.00 47.83 ?  13  ALA B  C   13  ALA B  C   1 
ATOM   1550  O  O   . ALA B 1 11  ? 6.889   49.854 8.681   1.00 46.31 ?  13  ALA B  O   13  ALA B  O   1 
ATOM   1551  C  CB  . ALA B 1 11  ? 5.325   52.234 8.725   1.00 51.81 ?  13  ALA B  CB  13  ALA B  CB  1 
ATOM   1552  N  N   . VAL B 1 12  ? 7.903   50.642 6.820   1.00 50.71 ?  14  VAL B  N   14  VAL B  N   1 
ATOM   1553  C  CA  . VAL B 1 12  ? 8.308   49.312 6.316   1.00 45.26 ?  14  VAL B  CA  14  VAL B  CA  1 
ATOM   1554  C  C   . VAL B 1 12  ? 9.775   49.279 5.914   1.00 45.68 ?  14  VAL B  C   14  VAL B  C   1 
ATOM   1555  O  O   . VAL B 1 12  ? 10.199  50.099 5.125   1.00 47.97 ?  14  VAL B  O   14  VAL B  O   1 
ATOM   1556  C  CB  . VAL B 1 12  ? 7.494   48.884 5.067   1.00 43.19 ?  14  VAL B  CB  14  VAL B  CB  1 
ATOM   1557  C  CG1 . VAL B 1 12  ? 8.022   47.559 4.515   1.00 41.55 ?  14  VAL B  CG1 14  VAL B  CG1 1 
ATOM   1558  C  CG2 . VAL B 1 12  ? 5.994   48.779 5.375   1.00 42.41 ?  14  VAL B  CG2 14  VAL B  CG2 1 
ATOM   1559  N  N   . THR B 1 13  ? 10.524  48.298 6.415   1.00 46.40 ?  15  THR B  N   15  THR B  N   1 
ATOM   1560  C  CA  . THR B 1 13  ? 11.933  48.090 6.018   1.00 45.78 ?  15  THR B  CA  15  THR B  CA  1 
ATOM   1561  C  C   . THR B 1 13  ? 12.085  47.326 4.711   1.00 44.54 ?  15  THR B  C   15  THR B  C   1 
ATOM   1562  O  O   . THR B 1 13  ? 11.131  46.808 4.147   1.00 39.15 ?  15  THR B  O   15  THR B  O   1 
ATOM   1563  C  CB  . THR B 1 13  ? 12.714  47.275 7.073   1.00 46.53 ?  15  THR B  CB  15  THR B  CB  1 
ATOM   1564  O  OG1 . THR B 1 13  ? 12.114  45.975 7.233   1.00 47.52 ?  15  THR B  OG1 15  THR B  OG1 1 
ATOM   1565  C  CG2 . THR B 1 13  ? 12.706  47.997 8.393   1.00 49.46 ?  15  THR B  CG2 15  THR B  CG2 1 
ATOM   1566  N  N   . GLY B 1 14  ? 13.319  47.243 4.252   1.00 46.48 ?  16  GLY B  N   16  GLY B  N   1 
ATOM   1567  C  CA  . GLY B 1 14  ? 13.641  46.464 3.088   1.00 49.18 ?  16  GLY B  CA  16  GLY B  CA  1 
ATOM   1568  C  C   . GLY B 1 14  ? 13.241  45.023 3.273   1.00 48.07 ?  16  GLY B  C   16  GLY B  C   1 
ATOM   1569  O  O   . GLY B 1 14  ? 12.938  44.590 4.369   1.00 45.20 ?  16  GLY B  O   16  GLY B  O   1 
ATOM   1570  N  N   . ILE B 1 15  ? 13.225  44.302 2.159   1.00 54.14 ?  17  ILE B  N   17  ILE B  N   1 
ATOM   1571  C  CA  . ILE B 1 15  ? 12.934  42.872 2.103   1.00 52.02 ?  17  ILE B  CA  17  ILE B  CA  1 
ATOM   1572  C  C   . ILE B 1 15  ? 14.083  42.052 2.686   1.00 52.62 ?  17  ILE B  C   17  ILE B  C   1 
ATOM   1573  O  O   . ILE B 1 15  ? 15.246  42.348 2.453   1.00 54.98 ?  17  ILE B  O   17  ILE B  O   1 
ATOM   1574  C  CB  . ILE B 1 15  ? 12.655  42.423 0.639   1.00 50.07 ?  17  ILE B  CB  17  ILE B  CB  1 
ATOM   1575  C  CG1 . ILE B 1 15  ? 11.156  42.364 0.349   1.00 49.81 ?  17  ILE B  CG1 17  ILE B  CG1 1 
ATOM   1576  C  CG2 . ILE B 1 15  ? 13.114  40.995 0.392   1.00 53.76 ?  17  ILE B  CG2 17  ILE B  CG2 1 
ATOM   1577  C  CD1 . ILE B 1 15  ? 10.436  43.675 0.442   1.00 50.06 ?  17  ILE B  CD1 17  ILE B  CD1 1 
ATOM   1578  N  N   . LYS B 1 16  ? 13.743  40.984 3.398   1.00 50.75 ?  18  LYS B  N   18  LYS B  N   1 
ATOM   1579  C  CA  . LYS B 1 16  ? 14.733  40.099 3.994   1.00 47.73 ?  18  LYS B  CA  18  LYS B  CA  1 
ATOM   1580  C  C   . LYS B 1 16  ? 14.637  38.710 3.379   1.00 43.81 ?  18  LYS B  C   18  LYS B  C   1 
ATOM   1581  O  O   . LYS B 1 16  ? 13.643  38.388 2.747   1.00 44.07 ?  18  LYS B  O   18  LYS B  O   1 
ATOM   1582  C  CB  . LYS B 1 16  ? 14.479  40.044 5.498   1.00 51.98 ?  18  LYS B  CB  18  LYS B  CB  1 
ATOM   1583  C  CG  . LYS B 1 16  ? 14.697  41.399 6.169   1.00 58.58 ?  18  LYS B  CG  18  LYS B  CG  1 
ATOM   1584  C  CD  . LYS B 1 16  ? 13.986  41.522 7.503   1.00 65.31 ?  18  LYS B  CD  18  LYS B  CD  1 
ATOM   1585  C  CE  . LYS B 1 16  ? 13.828  42.977 7.941   1.00 70.18 ?  18  LYS B  CE  18  LYS B  CE  1 
ATOM   1586  N  NZ  . LYS B 1 16  ? 13.504  43.073 9.403   1.00 73.83 1  18  LYS B  NZ  18  LYS B  NZ  1 
ATOM   1587  N  N   . SER B 1 17  ? 15.678  37.905 3.529   1.00 43.25 ?  19  SER B  N   19  SER B  N   1 
ATOM   1588  C  CA  . SER B 1 17  ? 15.643  36.510 3.100   1.00 50.44 ?  19  SER B  CA  19  SER B  CA  1 
ATOM   1589  C  C   . SER B 1 17  ? 15.942  35.646 4.302   1.00 48.75 ?  19  SER B  C   19  SER B  C   1 
ATOM   1590  O  O   . SER B 1 17  ? 16.979  35.790 4.916   1.00 46.56 ?  19  SER B  O   19  SER B  O   1 
ATOM   1591  C  CB  . SER B 1 17  ? 16.650  36.192 1.958   1.00 55.35 ?  19  SER B  CB  19  SER B  CB  1 
ATOM   1592  O  OG  . SER B 1 17  ? 16.343  34.925 1.343   1.00 52.09 ?  19  SER B  OG  19  SER B  OG  1 
ATOM   1593  N  N   . GLN B 1 18  ? 15.034  34.733 4.614   1.00 47.40 ?  20  GLN B  N   20  GLN B  N   1 
ATOM   1594  C  CA  . GLN B 1 18  ? 15.223  33.823 5.720   1.00 47.37 ?  20  GLN B  CA  20  GLN B  CA  1 
ATOM   1595  C  C   . GLN B 1 18  ? 16.172  32.655 5.412   1.00 47.72 ?  20  GLN B  C   20  GLN B  C   1 
ATOM   1596  O  O   . GLN B 1 18  ? 16.421  31.826 6.268   1.00 48.61 ?  20  GLN B  O   20  GLN B  O   1 
ATOM   1597  C  CB  . GLN B 1 18  ? 13.862  33.314 6.196   1.00 45.88 ?  20  GLN B  CB  20  GLN B  CB  1 
ATOM   1598  C  CG  . GLN B 1 18  ? 13.208  32.336 5.262   1.00 46.78 ?  20  GLN B  CG  20  GLN B  CG  1 
ATOM   1599  C  CD  . GLN B 1 18  ? 11.715  32.226 5.480   1.00 47.65 ?  20  GLN B  CD  20  GLN B  CD  1 
ATOM   1600  O  OE1 . GLN B 1 18  ? 11.005  33.226 5.556   1.00 53.86 ?  20  GLN B  OE1 20  GLN B  OE1 1 
ATOM   1601  N  NE2 . GLN B 1 18  ? 11.226  31.008 5.543   1.00 48.35 ?  20  GLN B  NE2 20  GLN B  NE2 1 
ATOM   1602  N  N   . GLY B 1 19  ? 16.702  32.588 4.199   1.00 52.10 ?  21  GLY B  N   21  GLY B  N   1 
ATOM   1603  C  CA  . GLY B 1 19  ? 17.663  31.562 3.841   1.00 49.64 ?  21  GLY B  CA  21  GLY B  CA  1 
ATOM   1604  C  C   . GLY B 1 19  ? 16.997  30.206 3.862   1.00 52.85 ?  21  GLY B  C   21  GLY B  C   1 
ATOM   1605  O  O   . GLY B 1 19  ? 15.803  30.078 3.551   1.00 45.19 ?  21  GLY B  O   21  GLY B  O   1 
ATOM   1606  N  N   . ASP B 1 20  ? 17.777  29.208 4.279   1.00 56.60 ?  22  ASP B  N   22  ASP B  N   1 
ATOM   1607  C  CA  . ASP B 1 20  ? 17.299  27.862 4.462   1.00 59.54 ?  22  ASP B  CA  22  ASP B  CA  1 
ATOM   1608  C  C   . ASP B 1 20  ? 16.672  27.630 5.853   1.00 63.75 ?  22  ASP B  C   22  ASP B  C   1 
ATOM   1609  O  O   . ASP B 1 20  ? 16.390  26.488 6.222   1.00 72.75 ?  22  ASP B  O   22  ASP B  O   1 
ATOM   1610  C  CB  . ASP B 1 20  ? 18.451  26.884 4.246   1.00 63.70 ?  22  ASP B  CB  22  ASP B  CB  1 
ATOM   1611  C  CG  . ASP B 1 20  ? 17.971  25.452 4.088   1.00 73.07 ?  22  ASP B  CG  22  ASP B  CG  1 
ATOM   1612  O  OD1 . ASP B 1 20  ? 16.876  25.278 3.506   1.00 80.22 ?  22  ASP B  OD1 22  ASP B  OD1 1 
ATOM   1613  O  OD2 . ASP B 1 20  ? 18.656  24.497 4.547   1.00 73.67 -1 22  ASP B  OD2 22  ASP B  OD2 1 
ATOM   1614  N  N   . CYS B 1 21  ? 16.433  28.698 6.613   1.00 62.58 ?  23  CYS B  N   23  CYS B  N   1 
ATOM   1615  C  CA  . CYS B 1 21  ? 15.844  28.603 7.961   1.00 64.93 ?  23  CYS B  CA  23  CYS B  CA  1 
ATOM   1616  C  C   . CYS B 1 21  ? 14.330  28.865 7.924   1.00 62.26 ?  23  CYS B  C   23  CYS B  C   1 
ATOM   1617  O  O   . CYS B 1 21  ? 13.893  29.879 7.398   1.00 69.76 ?  23  CYS B  O   23  CYS B  O   1 
ATOM   1618  C  CB  . CYS B 1 21  ? 16.559  29.589 8.896   1.00 67.11 ?  23  CYS B  CB  23  CYS B  CB  1 
ATOM   1619  S  SG  . CYS B 1 21  ? 15.782  29.900 10.496  1.00 74.62 ?  23  CYS B  SG  23  CYS B  SG  1 
ATOM   1620  N  N   . GLY B 1 22  ? 13.540  27.950 8.490   1.00 57.04 ?  24  GLY B  N   24  GLY B  N   1 
ATOM   1621  C  CA  . GLY B 1 22  ? 12.077  27.984 8.374   1.00 54.18 ?  24  GLY B  CA  24  GLY B  CA  1 
ATOM   1622  C  C   . GLY B 1 22  ? 11.403  28.867 9.406   1.00 54.45 ?  24  GLY B  C   24  GLY B  C   1 
ATOM   1623  O  O   . GLY B 1 22  ? 10.539  28.403 10.141  1.00 62.19 ?  24  GLY B  O   24  GLY B  O   1 
ATOM   1624  N  N   . ALA B 1 23  ? 11.773  30.146 9.422   1.00 51.54 ?  25  ALA B  N   25  ALA B  N   1 
ATOM   1625  C  CA  . ALA B 1 23  ? 11.422  31.096 10.482  1.00 50.67 ?  25  ALA B  CA  25  ALA B  CA  1 
ATOM   1626  C  C   . ALA B 1 23  ? 10.556  32.271 10.006  1.00 50.02 ?  25  ALA B  C   25  ALA B  C   1 
ATOM   1627  O  O   . ALA B 1 23  ? 10.731  33.402 10.468  1.00 56.27 ?  25  ALA B  O   25  ALA B  O   1 
ATOM   1628  C  CB  . ALA B 1 23  ? 12.704  31.653 11.089  1.00 50.62 ?  25  ALA B  CB  25  ALA B  CB  1 
ATOM   1629  N  N   . SER B 1 24  ? 9.627   32.037 9.095   1.00 45.20 ?  26  SER B  N   26  SER B  N   1 
ATOM   1630  C  CA  . SER B 1 24  ? 8.719   33.111 8.690   1.00 45.84 ?  26  SER B  CA  26  SER B  CA  1 
ATOM   1631  C  C   . SER B 1 24  ? 7.961   33.707 9.876   1.00 39.63 ?  26  SER B  C   26  SER B  C   1 
ATOM   1632  O  O   . SER B 1 24  ? 7.805   34.926 9.973   1.00 35.09 ?  26  SER B  O   26  SER B  O   1 
ATOM   1633  C  CB  . SER B 1 24  ? 7.730   32.654 7.600   1.00 46.55 ?  26  SER B  CB  26  SER B  CB  1 
ATOM   1634  O  OG  . SER B 1 24  ? 7.048   31.473 7.960   1.00 46.30 ?  26  SER B  OG  26  SER B  OG  1 
ATOM   1635  N  N   . TYR B 1 25  ? 7.534   32.867 10.802  1.00 40.93 ?  27  TYR B  N   27  TYR B  N   1 
ATOM   1636  C  CA  . TYR B 1 25  ? 6.898   33.386 12.027  1.00 42.09 ?  27  TYR B  CA  27  TYR B  CA  1 
ATOM   1637  C  C   . TYR B 1 25  ? 7.658   34.601 12.574  1.00 38.14 ?  27  TYR B  C   27  TYR B  C   1 
ATOM   1638  O  O   . TYR B 1 25  ? 7.052   35.632 12.860  1.00 41.77 ?  27  TYR B  O   27  TYR B  O   1 
ATOM   1639  C  CB  . TYR B 1 25  ? 6.707   32.301 13.092  1.00 42.96 ?  27  TYR B  CB  27  TYR B  CB  1 
ATOM   1640  C  CG  . TYR B 1 25  ? 7.972   31.807 13.755  1.00 46.16 ?  27  TYR B  CG  27  TYR B  CG  1 
ATOM   1641  C  CD1 . TYR B 1 25  ? 8.717   30.779 13.196  1.00 46.78 ?  27  TYR B  CD1 27  TYR B  CD1 1 
ATOM   1642  C  CD2 . TYR B 1 25  ? 8.403   32.339 14.974  1.00 46.66 ?  27  TYR B  CD2 27  TYR B  CD2 1 
ATOM   1643  C  CE1 . TYR B 1 25  ? 9.866   30.315 13.817  1.00 47.77 ?  27  TYR B  CE1 27  TYR B  CE1 1 
ATOM   1644  C  CE2 . TYR B 1 25  ? 9.555   31.894 15.586  1.00 46.54 ?  27  TYR B  CE2 27  TYR B  CE2 1 
ATOM   1645  C  CZ  . TYR B 1 25  ? 10.282  30.876 15.006  1.00 44.96 ?  27  TYR B  CZ  27  TYR B  CZ  1 
ATOM   1646  O  OH  . TYR B 1 25  ? 11.425  30.415 15.610  1.00 47.11 ?  27  TYR B  OH  27  TYR B  OH  1 
ATOM   1647  N  N   . ALA B 1 26  ? 8.978   34.503 12.641  1.00 35.92 ?  28  ALA B  N   28  ALA B  N   1 
ATOM   1648  C  CA  . ALA B 1 26  ? 9.805   35.560 13.219  1.00 36.78 ?  28  ALA B  CA  28  ALA B  CA  1 
ATOM   1649  C  C   . ALA B 1 26  ? 9.854   36.771 12.364  1.00 38.52 ?  28  ALA B  C   28  ALA B  C   1 
ATOM   1650  O  O   . ALA B 1 26  ? 9.846   37.876 12.880  1.00 43.72 ?  28  ALA B  O   28  ALA B  O   1 
ATOM   1651  C  CB  . ALA B 1 26  ? 11.240  35.070 13.412  1.00 37.65 ?  28  ALA B  CB  28  ALA B  CB  1 
ATOM   1652  N  N   . PHE B 1 27  ? 10.009  36.560 11.054  1.00 38.91 ?  29  PHE B  N   29  PHE B  N   1 
ATOM   1653  C  CA  . PHE B 1 27  ? 10.169  37.663 10.132  1.00 36.31 ?  29  PHE B  CA  29  PHE B  CA  1 
ATOM   1654  C  C   . PHE B 1 27  ? 8.852   38.368 10.084  1.00 35.67 ?  29  PHE B  C   29  PHE B  C   1 
ATOM   1655  O  O   . PHE B 1 27  ? 8.807   39.569 10.128  1.00 34.57 ?  29  PHE B  O   29  PHE B  O   1 
ATOM   1656  C  CB  . PHE B 1 27  ? 10.600  37.191 8.746   1.00 37.34 ?  29  PHE B  CB  29  PHE B  CB  1 
ATOM   1657  C  CG  . PHE B 1 27  ? 12.087  36.933 8.620   1.00 36.53 ?  29  PHE B  CG  29  PHE B  CG  1 
ATOM   1658  C  CD1 . PHE B 1 27  ? 12.613  35.693 8.914   1.00 36.15 ?  29  PHE B  CD1 29  PHE B  CD1 1 
ATOM   1659  C  CD2 . PHE B 1 27  ? 12.942  37.934 8.224   1.00 35.80 ?  29  PHE B  CD2 29  PHE B  CD2 1 
ATOM   1660  C  CE1 . PHE B 1 27  ? 13.960  35.444 8.800   1.00 35.91 ?  29  PHE B  CE1 29  PHE B  CE1 1 
ATOM   1661  C  CE2 . PHE B 1 27  ? 14.298  37.708 8.127   1.00 38.36 ?  29  PHE B  CE2 29  PHE B  CE2 1 
ATOM   1662  C  CZ  . PHE B 1 27  ? 14.812  36.450 8.410   1.00 37.15 ?  29  PHE B  CZ  29  PHE B  CZ  1 
ATOM   1663  N  N   . SER B 1 28  ? 7.778   37.601 10.013  1.00 35.73 ?  30  SER B  N   30  SER B  N   1 
ATOM   1664  C  CA  . SER B 1 28  ? 6.435   38.165 10.019  1.00 38.98 ?  30  SER B  CA  30  SER B  CA  1 
ATOM   1665  C  C   . SER B 1 28  ? 6.097   38.960 11.311  1.00 45.35 ?  30  SER B  C   30  SER B  C   1 
ATOM   1666  O  O   . SER B 1 28  ? 5.469   40.029 11.240  1.00 47.51 ?  30  SER B  O   30  SER B  O   1 
ATOM   1667  C  CB  . SER B 1 28  ? 5.423   37.044 9.851   1.00 38.68 ?  30  SER B  CB  30  SER B  CB  1 
ATOM   1668  O  OG  . SER B 1 28  ? 4.125   37.541 10.066  1.00 46.51 ?  30  SER B  OG  30  SER B  OG  1 
ATOM   1669  N  N   . ALA B 1 29  ? 6.503   38.436 12.475  1.00 40.24 ?  31  ALA B  N   31  ALA B  N   1 
ATOM   1670  C  CA  . ALA B 1 29  ? 6.239   39.104 13.747  1.00 42.56 ?  31  ALA B  CA  31  ALA B  CA  1 
ATOM   1671  C  C   . ALA B 1 29  ? 6.999   40.420 13.925  1.00 44.05 ?  31  ALA B  C   31  ALA B  C   1 
ATOM   1672  O  O   . ALA B 1 29  ? 6.401   41.417 14.356  1.00 40.10 ?  31  ALA B  O   31  ALA B  O   1 
ATOM   1673  C  CB  . ALA B 1 29  ? 6.537   38.171 14.905  1.00 43.28 ?  31  ALA B  CB  31  ALA B  CB  1 
ATOM   1674  N  N   . MET B 1 30  ? 8.294   40.410 13.572  1.00 45.80 ?  32  MET B  N   32  MET B  N   1 
ATOM   1675  C  CA  . MET B 1 30  ? 9.177   41.583 13.647  1.00 44.46 ?  32  MET B  CA  32  MET B  CA  1 
ATOM   1676  C  C   . MET B 1 30  ? 8.778   42.676 12.697  1.00 45.47 ?  32  MET B  C   32  MET B  C   1 
ATOM   1677  O  O   . MET B 1 30  ? 8.901   43.858 13.021  1.00 50.95 ?  32  MET B  O   32  MET B  O   1 
ATOM   1678  C  CB  . MET B 1 30  ? 10.618  41.174 13.340  1.00 49.57 ?  32  MET B  CB  32  MET B  CB  1 
ATOM   1679  C  CG  . MET B 1 30  ? 11.232  40.296 14.416  1.00 55.95 ?  32  MET B  CG  32  MET B  CG  1 
ATOM   1680  S  SD  . MET B 1 30  ? 11.248  41.074 16.065  1.00 71.12 ?  32  MET B  SD  32  MET B  SD  1 
ATOM   1681  C  CE  . MET B 1 30  ? 9.639   40.634 16.729  1.00 66.62 ?  32  MET B  CE  32  MET B  CE  1 
ATOM   1682  N  N   . GLY B 1 31  ? 8.312   42.268 11.521  1.00 42.06 ?  33  GLY B  N   33  GLY B  N   1 
ATOM   1683  C  CA  . GLY B 1 31  ? 7.778   43.159 10.529  1.00 38.85 ?  33  GLY B  CA  33  GLY B  CA  1 
ATOM   1684  C  C   . GLY B 1 31  ? 6.627   44.001 11.039  1.00 44.34 ?  33  GLY B  C   33  GLY B  C   1 
ATOM   1685  O  O   . GLY B 1 31  ? 6.665   45.235 10.922  1.00 47.17 ?  33  GLY B  O   33  GLY B  O   1 
ATOM   1686  N  N   . ALA B 1 32  ? 5.600   43.367 11.609  1.00 44.11 ?  34  ALA B  N   34  ALA B  N   1 
ATOM   1687  C  CA  . ALA B 1 32  ? 4.535   44.141 12.242  1.00 44.58 ?  34  ALA B  CA  34  ALA B  CA  1 
ATOM   1688  C  C   . ALA B 1 32  ? 5.089   45.053 13.343  1.00 45.31 ?  34  ALA B  C   34  ALA B  C   1 
ATOM   1689  O  O   . ALA B 1 32  ? 4.796   46.236 13.372  1.00 47.84 ?  34  ALA B  O   34  ALA B  O   1 
ATOM   1690  C  CB  . ALA B 1 32  ? 3.415   43.251 12.759  1.00 44.05 ?  34  ALA B  CB  34  ALA B  CB  1 
ATOM   1691  N  N   . LEU B 1 33  ? 5.935   44.532 14.211  1.00 49.33 ?  35  LEU B  N   35  LEU B  N   1 
ATOM   1692  C  CA  . LEU B 1 33  ? 6.507   45.351 15.314  1.00 48.43 ?  35  LEU B  CA  35  LEU B  CA  1 
ATOM   1693  C  C   . LEU B 1 33  ? 7.294   46.578 14.803  1.00 50.04 ?  35  LEU B  C   35  LEU B  C   1 
ATOM   1694  O  O   . LEU B 1 33  ? 7.292   47.632 15.444  1.00 47.32 ?  35  LEU B  O   35  LEU B  O   1 
ATOM   1695  C  CB  . LEU B 1 33  ? 7.481   44.516 16.143  1.00 46.92 ?  35  LEU B  CB  35  LEU B  CB  1 
ATOM   1696  C  CG  . LEU B 1 33  ? 7.505   44.607 17.663  1.00 49.78 ?  35  LEU B  CG  35  LEU B  CG  1 
ATOM   1697  C  CD1 . LEU B 1 33  ? 8.851   44.060 18.131  1.00 50.12 ?  35  LEU B  CD1 35  LEU B  CD1 1 
ATOM   1698  C  CD2 . LEU B 1 33  ? 7.266   45.996 18.255  1.00 48.48 ?  35  LEU B  CD2 35  LEU B  CD2 1 
ATOM   1699  N  N   . GLU B 1 34  ? 8.019   46.403 13.690  1.00 48.52 ?  36  GLU B  N   36  GLU B  N   1 
ATOM   1700  C  CA  . GLU B 1 34  ? 8.861   47.458 13.135  1.00 46.65 ?  36  GLU B  CA  36  GLU B  CA  1 
ATOM   1701  C  C   . GLU B 1 34  ? 7.976   48.584 12.686  1.00 45.04 ?  36  GLU B  C   36  GLU B  C   1 
ATOM   1702  O  O   . GLU B 1 34  ? 8.332   49.758 12.808  1.00 40.24 ?  36  GLU B  O   36  GLU B  O   1 
ATOM   1703  C  CB  . GLU B 1 34  ? 9.653   46.961 11.928  1.00 50.40 ?  36  GLU B  CB  36  GLU B  CB  1 
ATOM   1704  C  CG  . GLU B 1 34  ? 10.863  46.118 12.278  1.00 56.10 ?  36  GLU B  CG  36  GLU B  CG  1 
ATOM   1705  C  CD  . GLU B 1 34  ? 11.445  45.361 11.089  1.00 60.78 ?  36  GLU B  CD  36  GLU B  CD  1 
ATOM   1706  O  OE1 . GLU B 1 34  ? 10.841  45.362 9.991   1.00 62.81 ?  36  GLU B  OE1 36  GLU B  OE1 1 
ATOM   1707  O  OE2 . GLU B 1 34  ? 12.531  44.762 11.250  1.00 64.51 -1 36  GLU B  OE2 36  GLU B  OE2 1 
ATOM   1708  N  N   . GLY B 1 35  ? 6.820   48.206 12.152  1.00 45.47 ?  37  GLY B  N   37  GLY B  N   1 
ATOM   1709  C  CA  . GLY B 1 35  ? 5.868   49.156 11.621  1.00 46.50 ?  37  GLY B  CA  37  GLY B  CA  1 
ATOM   1710  C  C   . GLY B 1 35  ? 5.261   49.971 12.713  1.00 45.51 ?  37  GLY B  C   37  GLY B  C   1 
ATOM   1711  O  O   . GLY B 1 35  ? 5.402   51.179 12.745  1.00 49.02 ?  37  GLY B  O   37  GLY B  O   1 
ATOM   1712  N  N   . ILE B 1 36  ? 4.613   49.283 13.632  1.00 49.57 ?  38  ILE B  N   38  ILE B  N   1 
ATOM   1713  C  CA  . ILE B 1 36  ? 4.005   49.900 14.810  1.00 51.79 ?  38  ILE B  CA  38  ILE B  CA  1 
ATOM   1714  C  C   . ILE B 1 36  ? 4.962   50.868 15.527  1.00 48.17 ?  38  ILE B  C   38  ILE B  C   1 
ATOM   1715  O  O   . ILE B 1 36  ? 4.583   51.952 15.950  1.00 43.60 ?  38  ILE B  O   38  ILE B  O   1 
ATOM   1716  C  CB  . ILE B 1 36  ? 3.566   48.804 15.796  1.00 55.77 ?  38  ILE B  CB  38  ILE B  CB  1 
ATOM   1717  C  CG1 . ILE B 1 36  ? 2.165   48.238 15.454  1.00 62.22 ?  38  ILE B  CG1 38  ILE B  CG1 1 
ATOM   1718  C  CG2 . ILE B 1 36  ? 3.495   49.369 17.192  1.00 64.04 ?  38  ILE B  CG2 38  ILE B  CG2 1 
ATOM   1719  C  CD1 . ILE B 1 36  ? 1.909   47.822 14.010  1.00 62.83 ?  38  ILE B  CD1 38  ILE B  CD1 1 
ATOM   1720  N  N   . ASN B 1 37  ? 6.202   50.434 15.669  1.00 45.45 ?  39  ASN B  N   39  ASN B  N   1 
ATOM   1721  C  CA  . ASN B 1 37  ? 7.225   51.196 16.318  1.00 44.67 ?  39  ASN B  CA  39  ASN B  CA  1 
ATOM   1722  C  C   . ASN B 1 37  ? 7.631   52.423 15.508  1.00 43.85 ?  39  ASN B  C   39  ASN B  C   1 
ATOM   1723  O  O   . ASN B 1 37  ? 7.809   53.490 16.048  1.00 44.21 ?  39  ASN B  O   39  ASN B  O   1 
ATOM   1724  C  CB  . ASN B 1 37  ? 8.444   50.296 16.539  1.00 51.11 ?  39  ASN B  CB  39  ASN B  CB  1 
ATOM   1725  C  CG  . ASN B 1 37  ? 9.588   51.035 17.181  1.00 57.60 ?  39  ASN B  CG  39  ASN B  CG  1 
ATOM   1726  O  OD1 . ASN B 1 37  ? 9.519   51.387 18.364  1.00 61.98 ?  39  ASN B  OD1 39  ASN B  OD1 1 
ATOM   1727  N  ND2 . ASN B 1 37  ? 10.629  51.318 16.401  1.00 59.60 ?  39  ASN B  ND2 39  ASN B  ND2 1 
ATOM   1728  N  N   . ALA B 1 38  ? 7.787   52.244 14.205  1.00 42.62 ?  40  ALA B  N   40  ALA B  N   1 
ATOM   1729  C  CA  . ALA B 1 38  ? 8.173   53.301 13.314  1.00 42.07 ?  40  ALA B  CA  40  ALA B  CA  1 
ATOM   1730  C  C   . ALA B 1 38  ? 7.118   54.421 13.222  1.00 43.92 ?  40  ALA B  C   40  ALA B  C   1 
ATOM   1731  O  O   . ALA B 1 38  ? 7.450   55.598 13.141  1.00 44.86 ?  40  ALA B  O   40  ALA B  O   1 
ATOM   1732  C  CB  . ALA B 1 38  ? 8.426   52.709 11.945  1.00 41.85 ?  40  ALA B  CB  40  ALA B  CB  1 
ATOM   1733  N  N   . LEU B 1 39  ? 5.859   54.017 13.197  1.00 43.70 ?  41  LEU B  N   41  LEU B  N   1 
ATOM   1734  C  CA  . LEU B 1 39  ? 4.697   54.903 13.262  1.00 45.74 ?  41  LEU B  CA  41  LEU B  CA  1 
ATOM   1735  C  C   . LEU B 1 39  ? 4.618   55.718 14.546  1.00 52.20 ?  41  LEU B  C   41  LEU B  C   1 
ATOM   1736  O  O   . LEU B 1 39  ? 4.402   56.919 14.499  1.00 63.50 ?  41  LEU B  O   41  LEU B  O   1 
ATOM   1737  C  CB  . LEU B 1 39  ? 3.416   54.050 13.188  1.00 44.47 ?  41  LEU B  CB  41  LEU B  CB  1 
ATOM   1738  C  CG  . LEU B 1 39  ? 2.599   53.921 11.920  1.00 42.26 ?  41  LEU B  CG  41  LEU B  CG  1 
ATOM   1739  C  CD1 . LEU B 1 39  ? 3.398   54.245 10.688  1.00 40.62 ?  41  LEU B  CD1 41  LEU B  CD1 1 
ATOM   1740  C  CD2 . LEU B 1 39  ? 1.995   52.526 11.879  1.00 45.05 ?  41  LEU B  CD2 41  LEU B  CD2 1 
ATOM   1741  N  N   . ALA B 1 40  ? 4.735   55.044 15.688  1.00 52.80 ?  42  ALA B  N   42  ALA B  N   1 
ATOM   1742  C  CA  . ALA B 1 40  ? 4.682   55.698 16.986  1.00 58.57 ?  42  ALA B  CA  42  ALA B  CA  1 
ATOM   1743  C  C   . ALA B 1 40  ? 5.882   56.604 17.222  1.00 61.06 ?  42  ALA B  C   42  ALA B  C   1 
ATOM   1744  O  O   . ALA B 1 40  ? 5.725   57.788 17.488  1.00 65.60 ?  42  ALA B  O   42  ALA B  O   1 
ATOM   1745  C  CB  . ALA B 1 40  ? 4.615   54.650 18.091  1.00 60.29 ?  42  ALA B  CB  42  ALA B  CB  1 
ATOM   1746  N  N   . THR B 1 41  ? 7.077   56.030 17.126  1.00 60.59 ?  43  THR B  N   43  THR B  N   1 
ATOM   1747  C  CA  . THR B 1 41  ? 8.310   56.752 17.408  1.00 59.05 ?  43  THR B  CA  43  THR B  CA  1 
ATOM   1748  C  C   . THR B 1 41  ? 8.691   57.715 16.290  1.00 58.13 ?  43  THR B  C   43  THR B  C   1 
ATOM   1749  O  O   . THR B 1 41  ? 9.461   58.631 16.520  1.00 63.29 ?  43  THR B  O   43  THR B  O   1 
ATOM   1750  C  CB  . THR B 1 41  ? 9.523   55.800 17.652  1.00 62.83 ?  43  THR B  CB  43  THR B  CB  1 
ATOM   1751  O  OG1 . THR B 1 41  ? 9.864   55.116 16.447  1.00 66.44 ?  43  THR B  OG1 43  THR B  OG1 1 
ATOM   1752  C  CG2 . THR B 1 41  ? 9.247   54.758 18.753  1.00 63.91 ?  43  THR B  CG2 43  THR B  CG2 1 
ATOM   1753  N  N   . GLY B 1 42  ? 8.181   57.495 15.082  1.00 61.76 ?  44  GLY B  N   44  GLY B  N   1 
ATOM   1754  C  CA  . GLY B 1 42  ? 8.567   58.296 13.912  1.00 61.67 ?  44  GLY B  CA  44  GLY B  CA  1 
ATOM   1755  C  C   . GLY B 1 42  ? 9.884   57.900 13.249  1.00 67.66 ?  44  GLY B  C   44  GLY B  C   1 
ATOM   1756  O  O   . GLY B 1 42  ? 10.299  58.527 12.270  1.00 69.44 ?  44  GLY B  O   44  GLY B  O   1 
ATOM   1757  N  N   . LYS B 1 43  ? 10.544  56.868 13.776  1.00 71.67 ?  45  LYS B  N   45  LYS B  N   1 
ATOM   1758  C  CA  . LYS B 1 43  ? 11.829  56.393 13.255  1.00 69.56 ?  45  LYS B  CA  45  LYS B  CA  1 
ATOM   1759  C  C   . LYS B 1 43  ? 11.735  54.903 12.979  1.00 67.15 ?  45  LYS B  C   45  LYS B  C   1 
ATOM   1760  O  O   . LYS B 1 43  ? 11.352  54.118 13.842  1.00 72.79 ?  45  LYS B  O   45  LYS B  O   1 
ATOM   1761  C  CB  . LYS B 1 43  ? 12.962  56.652 14.261  1.00 72.55 ?  45  LYS B  CB  45  LYS B  CB  1 
ATOM   1762  N  N   . LEU B 1 44  ? 12.082  54.513 11.765  1.00 64.88 ?  46  LEU B  N   46  LEU B  N   1 
ATOM   1763  C  CA  . LEU B 1 44  ? 12.053  53.116 11.384  1.00 64.53 ?  46  LEU B  CA  46  LEU B  CA  1 
ATOM   1764  C  C   . LEU B 1 44  ? 13.331  52.470 11.899  1.00 60.62 ?  46  LEU B  C   46  LEU B  C   1 
ATOM   1765  O  O   . LEU B 1 44  ? 14.416  52.924 11.584  1.00 60.42 ?  46  LEU B  O   46  LEU B  O   1 
ATOM   1766  C  CB  . LEU B 1 44  ? 11.964  53.020 9.866   1.00 67.30 ?  46  LEU B  CB  46  LEU B  CB  1 
ATOM   1767  C  CG  . LEU B 1 44  ? 11.777  51.667 9.188   1.00 64.54 ?  46  LEU B  CG  46  LEU B  CG  1 
ATOM   1768  C  CD1 . LEU B 1 44  ? 10.491  50.986 9.626   1.00 63.54 ?  46  LEU B  CD1 46  LEU B  CD1 1 
ATOM   1769  C  CD2 . LEU B 1 44  ? 11.773  51.929 7.693   1.00 65.76 ?  46  LEU B  CD2 46  LEU B  CD2 1 
ATOM   1770  N  N   . THR B 1 45  ? 13.199  51.437 12.718  1.00 58.94 ?  47  THR B  N   47  THR B  N   1 
ATOM   1771  C  CA  . THR B 1 45  ? 14.349  50.691 13.202  1.00 58.17 ?  47  THR B  CA  47  THR B  CA  1 
ATOM   1772  C  C   . THR B 1 45  ? 14.221  49.252 12.767  1.00 53.82 ?  47  THR B  C   47  THR B  C   1 
ATOM   1773  O  O   . THR B 1 45  ? 13.233  48.595 13.059  1.00 48.21 ?  47  THR B  O   47  THR B  O   1 
ATOM   1774  C  CB  . THR B 1 45  ? 14.446  50.705 14.745  1.00 63.41 ?  47  THR B  CB  47  THR B  CB  1 
ATOM   1775  O  OG1 . THR B 1 45  ? 14.180  52.020 15.241  1.00 67.43 ?  47  THR B  OG1 47  THR B  OG1 1 
ATOM   1776  C  CG2 . THR B 1 45  ? 15.829  50.279 15.189  1.00 66.47 ?  47  THR B  CG2 47  THR B  CG2 1 
ATOM   1777  N  N   . TYR B 1 46  ? 15.236  48.754 12.085  1.00 57.97 ?  48  TYR B  N   48  TYR B  N   1 
ATOM   1778  C  CA  . TYR B 1 46  ? 15.268  47.346 11.726  1.00 57.39 ?  48  TYR B  CA  48  TYR B  CA  1 
ATOM   1779  C  C   . TYR B 1 46  ? 15.417  46.490 13.010  1.00 53.59 ?  48  TYR B  C   48  TYR B  C   1 
ATOM   1780  O  O   . TYR B 1 46  ? 16.272  46.755 13.837  1.00 51.20 ?  48  TYR B  O   48  TYR B  O   1 
ATOM   1781  C  CB  . TYR B 1 46  ? 16.400  47.127 10.715  1.00 59.32 ?  48  TYR B  CB  48  TYR B  CB  1 
ATOM   1782  N  N   . LEU B 1 47  ? 14.548  45.499 13.198  1.00 52.22 ?  49  LEU B  N   49  LEU B  N   1 
ATOM   1783  C  CA  . LEU B 1 47  ? 14.550  44.658 14.416  1.00 50.53 ?  49  LEU B  CA  49  LEU B  CA  1 
ATOM   1784  C  C   . LEU B 1 47  ? 15.065  43.243 14.117  1.00 50.63 ?  49  LEU B  C   49  LEU B  C   1 
ATOM   1785  O  O   . LEU B 1 47  ? 15.128  42.832 12.949  1.00 50.39 ?  49  LEU B  O   49  LEU B  O   1 
ATOM   1786  C  CB  . LEU B 1 47  ? 13.151  44.568 15.027  1.00 49.61 ?  49  LEU B  CB  49  LEU B  CB  1 
ATOM   1787  C  CG  . LEU B 1 47  ? 12.571  45.886 15.533  1.00 49.62 ?  49  LEU B  CG  49  LEU B  CG  1 
ATOM   1788  C  CD1 . LEU B 1 47  ? 11.151  45.629 15.997  1.00 49.54 ?  49  LEU B  CD1 49  LEU B  CD1 1 
ATOM   1789  C  CD2 . LEU B 1 47  ? 13.441  46.501 16.635  1.00 49.39 ?  49  LEU B  CD2 49  LEU B  CD2 1 
ATOM   1790  N  N   . SER B 1 48  ? 15.429  42.501 15.164  1.00 44.04 ?  50  SER B  N   50  SER B  N   1 
ATOM   1791  C  CA  . SER B 1 48  ? 16.168  41.260 14.970  1.00 42.52 ?  50  SER B  CA  50  SER B  CA  1 
ATOM   1792  C  C   . SER B 1 48  ? 15.322  39.982 15.056  1.00 43.71 ?  50  SER B  C   50  SER B  C   1 
ATOM   1793  O  O   . SER B 1 48  ? 14.827  39.602 16.115  1.00 40.57 ?  50  SER B  O   50  SER B  O   1 
ATOM   1794  C  CB  . SER B 1 48  ? 17.308  41.175 15.952  1.00 42.82 ?  50  SER B  CB  50  SER B  CB  1 
ATOM   1795  O  OG  . SER B 1 48  ? 17.932  39.917 15.809  1.00 44.15 ?  50  SER B  OG  50  SER B  OG  1 
ATOM   1796  N  N   . GLU B 1 49  ? 15.189  39.320 13.911  1.00 43.80 ?  51  GLU B  N   51  GLU B  N   1 
ATOM   1797  C  CA  . GLU B 1 49  ? 14.529  38.041 13.808  1.00 44.61 ?  51  GLU B  CA  51  GLU B  CA  1 
ATOM   1798  C  C   . GLU B 1 49  ? 15.387  36.932 14.406  1.00 45.02 ?  51  GLU B  C   51  GLU B  C   1 
ATOM   1799  O  O   . GLU B 1 49  ? 14.873  35.871 14.762  1.00 47.86 ?  51  GLU B  O   51  GLU B  O   1 
ATOM   1800  C  CB  . GLU B 1 49  ? 14.296  37.705 12.344  1.00 50.13 ?  51  GLU B  CB  51  GLU B  CB  1 
ATOM   1801  C  CG  . GLU B 1 49  ? 13.361  38.646 11.614  1.00 56.78 ?  51  GLU B  CG  51  GLU B  CG  1 
ATOM   1802  C  CD  . GLU B 1 49  ? 14.056  39.846 10.994  1.00 62.57 ?  51  GLU B  CD  51  GLU B  CD  1 
ATOM   1803  O  OE1 . GLU B 1 49  ? 15.307  39.860 10.985  1.00 69.05 ?  51  GLU B  OE1 51  GLU B  OE1 1 
ATOM   1804  O  OE2 . GLU B 1 49  ? 13.344  40.774 10.530  1.00 66.46 -1 51  GLU B  OE2 51  GLU B  OE2 1 
ATOM   1805  N  N   . GLN B 1 50  ? 16.698  37.150 14.463  1.00 40.29 ?  52  GLN B  N   52  GLN B  N   1 
ATOM   1806  C  CA  . GLN B 1 50  ? 17.614  36.172 14.997  1.00 41.19 ?  52  GLN B  CA  52  GLN B  CA  1 
ATOM   1807  C  C   . GLN B 1 50  ? 17.380  36.061 16.501  1.00 45.46 ?  52  GLN B  C   52  GLN B  C   1 
ATOM   1808  O  O   . GLN B 1 50  ? 17.445  34.958 17.102  1.00 42.12 ?  52  GLN B  O   52  GLN B  O   1 
ATOM   1809  C  CB  . GLN B 1 50  ? 19.040  36.634 14.689  1.00 42.98 ?  52  GLN B  CB  52  GLN B  CB  1 
ATOM   1810  C  CG  . GLN B 1 50  ? 20.137  35.618 14.988  1.00 45.14 ?  52  GLN B  CG  52  GLN B  CG  1 
ATOM   1811  C  CD  . GLN B 1 50  ? 19.920  34.258 14.357  1.00 47.07 ?  52  GLN B  CD  52  GLN B  CD  1 
ATOM   1812  O  OE1 . GLN B 1 50  ? 19.495  34.146 13.215  1.00 49.72 ?  52  GLN B  OE1 52  GLN B  OE1 1 
ATOM   1813  N  NE2 . GLN B 1 50  ? 20.225  33.207 15.109  1.00 55.99 ?  52  GLN B  NE2 52  GLN B  NE2 1 
ATOM   1814  N  N   . ASN B 1 51  ? 17.110  37.225 17.102  1.00 43.93 ?  53  ASN B  N   53  ASN B  N   1 
ATOM   1815  C  CA  . ASN B 1 51  ? 16.795  37.326 18.530  1.00 46.14 ?  53  ASN B  CA  53  ASN B  CA  1 
ATOM   1816  C  C   . ASN B 1 51  ? 15.639  36.402 18.868  1.00 47.34 ?  53  ASN B  C   53  ASN B  C   1 
ATOM   1817  O  O   . ASN B 1 51  ? 15.726  35.635 19.820  1.00 51.70 ?  53  ASN B  O   53  ASN B  O   1 
ATOM   1818  C  CB  . ASN B 1 51  ? 16.437  38.778 18.870  1.00 46.25 ?  53  ASN B  CB  53  ASN B  CB  1 
ATOM   1819  C  CG  . ASN B 1 51  ? 16.471  39.065 20.335  1.00 44.65 ?  53  ASN B  CG  53  ASN B  CG  1 
ATOM   1820  O  OD1 . ASN B 1 51  ? 16.530  40.216 20.739  1.00 44.36 ?  53  ASN B  OD1 53  ASN B  OD1 1 
ATOM   1821  N  ND2 . ASN B 1 51  ? 16.434  38.023 21.143  1.00 48.17 ?  53  ASN B  ND2 53  ASN B  ND2 1 
ATOM   1822  N  N   . ILE B 1 52  ? 14.582  36.466 18.059  1.00 45.75 ?  54  ILE B  N   54  ILE B  N   1 
ATOM   1823  C  CA  . ILE B 1 52  ? 13.393  35.657 18.259  1.00 50.45 ?  54  ILE B  CA  54  ILE B  CA  1 
ATOM   1824  C  C   . ILE B 1 52  ? 13.710  34.183 18.020  1.00 51.40 ?  54  ILE B  C   54  ILE B  C   1 
ATOM   1825  O  O   . ILE B 1 52  ? 13.195  33.303 18.721  1.00 53.59 ?  54  ILE B  O   54  ILE B  O   1 
ATOM   1826  C  CB  . ILE B 1 52  ? 12.244  36.060 17.306  1.00 49.80 ?  54  ILE B  CB  54  ILE B  CB  1 
ATOM   1827  C  CG1 . ILE B 1 52  ? 11.449  37.235 17.849  1.00 58.73 ?  54  ILE B  CG1 54  ILE B  CG1 1 
ATOM   1828  C  CG2 . ILE B 1 52  ? 11.256  34.931 17.153  1.00 50.44 ?  54  ILE B  CG2 54  ILE B  CG2 1 
ATOM   1829  C  CD1 . ILE B 1 52  ? 12.232  38.513 17.958  1.00 63.47 ?  54  ILE B  CD1 54  ILE B  CD1 1 
ATOM   1830  N  N   . ILE B 1 53  ? 14.524  33.905 17.010  1.00 47.98 ?  55  ILE B  N   55  ILE B  N   1 
ATOM   1831  C  CA  . ILE B 1 53  ? 14.858  32.510 16.697  1.00 51.20 ?  55  ILE B  CA  55  ILE B  CA  1 
ATOM   1832  C  C   . ILE B 1 53  ? 15.657  31.882 17.828  1.00 46.30 ?  55  ILE B  C   55  ILE B  C   1 
ATOM   1833  O  O   . ILE B 1 53  ? 15.279  30.831 18.343  1.00 39.82 ?  55  ILE B  O   55  ILE B  O   1 
ATOM   1834  C  CB  . ILE B 1 53  ? 15.608  32.364 15.349  1.00 51.77 ?  55  ILE B  CB  55  ILE B  CB  1 
ATOM   1835  C  CG1 . ILE B 1 53  ? 14.617  32.540 14.202  1.00 51.21 ?  55  ILE B  CG1 55  ILE B  CG1 1 
ATOM   1836  C  CG2 . ILE B 1 53  ? 16.255  30.988 15.225  1.00 53.08 ?  55  ILE B  CG2 55  ILE B  CG2 1 
ATOM   1837  C  CD1 . ILE B 1 53  ? 15.233  33.087 12.930  1.00 55.14 ?  55  ILE B  CD1 55  ILE B  CD1 1 
ATOM   1838  N  N   . ASP B 1 54  ? 16.743  32.543 18.214  1.00 44.69 ?  56  ASP B  N   56  ASP B  N   1 
ATOM   1839  C  CA  . ASP B 1 54  ? 17.570  32.039 19.290  1.00 46.80 ?  56  ASP B  CA  56  ASP B  CA  1 
ATOM   1840  C  C   . ASP B 1 54  ? 16.867  31.897 20.640  1.00 47.61 ?  56  ASP B  C   56  ASP B  C   1 
ATOM   1841  O  O   . ASP B 1 54  ? 17.195  30.965 21.371  1.00 55.97 ?  56  ASP B  O   56  ASP B  O   1 
ATOM   1842  C  CB  . ASP B 1 54  ? 18.808  32.915 19.483  1.00 47.43 ?  56  ASP B  CB  56  ASP B  CB  1 
ATOM   1843  C  CG  . ASP B 1 54  ? 19.701  32.907 18.292  1.00 46.91 ?  56  ASP B  CG  56  ASP B  CG  1 
ATOM   1844  O  OD1 . ASP B 1 54  ? 19.536  32.001 17.440  1.00 44.49 ?  56  ASP B  OD1 56  ASP B  OD1 1 
ATOM   1845  O  OD2 . ASP B 1 54  ? 20.562  33.803 18.196  1.00 48.34 -1 56  ASP B  OD2 56  ASP B  OD2 1 
ATOM   1846  N  N   . CYS B 1 55  ? 15.944  32.795 20.991  1.00 44.57 ?  57  CYS B  N   57  CYS B  N   1 
ATOM   1847  C  CA  . CYS B 1 55  ? 15.542  32.939 22.422  1.00 45.62 ?  57  CYS B  CA  57  CYS B  CA  1 
ATOM   1848  C  C   . CYS B 1 55  ? 14.101  32.584 22.767  1.00 46.16 ?  57  CYS B  C   57  CYS B  C   1 
ATOM   1849  O  O   . CYS B 1 55  ? 13.749  32.564 23.937  1.00 50.05 ?  57  CYS B  O   57  CYS B  O   1 
ATOM   1850  C  CB  . CYS B 1 55  ? 15.813  34.359 22.925  1.00 43.23 ?  57  CYS B  CB  57  CYS B  CB  1 
ATOM   1851  S  SG  . CYS B 1 55  ? 17.409  35.043 22.419  1.00 52.95 ?  57  CYS B  SG  57  CYS B  SG  1 
ATOM   1852  N  N   . SER B 1 56  ? 13.268  32.290 21.778  1.00 45.70 ?  58  SER B  N   58  SER B  N   1 
ATOM   1853  C  CA  . SER B 1 56  ? 11.876  31.995 22.066  1.00 45.53 ?  58  SER B  CA  58  SER B  CA  1 
ATOM   1854  C  C   . SER B 1 56  ? 11.543  30.501 22.117  1.00 45.02 ?  58  SER B  C   58  SER B  C   1 
ATOM   1855  O  O   . SER B 1 56  ? 10.372  30.142 22.085  1.00 44.83 ?  58  SER B  O   58  SER B  O   1 
ATOM   1856  C  CB  . SER B 1 56  ? 10.967  32.710 21.052  1.00 46.79 ?  58  SER B  CB  58  SER B  CB  1 
ATOM   1857  O  OG  . SER B 1 56  ? 10.960  32.052 19.800  1.00 47.62 ?  58  SER B  OG  58  SER B  OG  1 
ATOM   1858  N  N   . VAL B 1 57  ? 12.545  29.629 22.218  1.00 48.35 ?  59  VAL B  N   59  VAL B  N   1 
ATOM   1859  C  CA  . VAL B 1 57  ? 12.278  28.170 22.315  1.00 49.86 ?  59  VAL B  CA  59  VAL B  CA  1 
ATOM   1860  C  C   . VAL B 1 57  ? 11.452  27.816 23.553  1.00 50.91 ?  59  VAL B  C   59  VAL B  C   1 
ATOM   1861  O  O   . VAL B 1 57  ? 10.556  26.978 23.461  1.00 55.10 ?  59  VAL B  O   59  VAL B  O   1 
ATOM   1862  C  CB  . VAL B 1 57  ? 13.564  27.302 22.247  1.00 46.80 ?  59  VAL B  CB  59  VAL B  CB  1 
ATOM   1863  C  CG1 . VAL B 1 57  ? 13.276  25.849 22.594  1.00 48.52 ?  59  VAL B  CG1 59  VAL B  CG1 1 
ATOM   1864  C  CG2 . VAL B 1 57  ? 14.137  27.368 20.850  1.00 48.17 ?  59  VAL B  CG2 59  VAL B  CG2 1 
ATOM   1865  N  N   . PRO B 1 58  ? 11.740  28.462 24.698  1.00 51.92 ?  60  PRO B  N   60  PRO B  N   1 
ATOM   1866  C  CA  . PRO B 1 58  ? 10.961  28.210 25.903  1.00 50.69 ?  60  PRO B  CA  60  PRO B  CA  1 
ATOM   1867  C  C   . PRO B 1 58  ? 9.561   28.803 25.906  1.00 55.43 ?  60  PRO B  C   60  PRO B  C   1 
ATOM   1868  O  O   . PRO B 1 58  ? 8.772   28.458 26.802  1.00 54.21 ?  60  PRO B  O   60  PRO B  O   1 
ATOM   1869  C  CB  . PRO B 1 58  ? 11.792  28.849 27.014  1.00 48.72 ?  60  PRO B  CB  60  PRO B  CB  1 
ATOM   1870  C  CG  . PRO B 1 58  ? 13.166  28.991 26.442  1.00 55.15 ?  60  PRO B  CG  60  PRO B  CG  1 
ATOM   1871  C  CD  . PRO B 1 58  ? 12.925  29.290 24.996  1.00 54.86 ?  60  PRO B  CD  60  PRO B  CD  1 
ATOM   1872  N  N   . TYR B 1 59  ? 9.236   29.669 24.940  1.00 52.16 ?  61  TYR B  N   61  TYR B  N   1 
ATOM   1873  C  CA  . TYR B 1 59  ? 7.856   30.174 24.840  1.00 49.78 ?  61  TYR B  CA  61  TYR B  CA  1 
ATOM   1874  C  C   . TYR B 1 59  ? 7.074   29.332 23.862  1.00 50.29 ?  61  TYR B  C   61  TYR B  C   1 
ATOM   1875  O  O   . TYR B 1 59  ? 5.890   29.549 23.683  1.00 53.59 ?  61  TYR B  O   61  TYR B  O   1 
ATOM   1876  C  CB  . TYR B 1 59  ? 7.817   31.663 24.507  1.00 45.64 ?  61  TYR B  CB  61  TYR B  CB  1 
ATOM   1877  C  CG  . TYR B 1 59  ? 8.544   32.451 25.553  1.00 45.33 ?  61  TYR B  CG  61  TYR B  CG  1 
ATOM   1878  C  CD1 . TYR B 1 59  ? 9.927   32.554 25.521  1.00 48.98 ?  61  TYR B  CD1 61  TYR B  CD1 1 
ATOM   1879  C  CD2 . TYR B 1 59  ? 7.868   33.038 26.618  1.00 46.53 ?  61  TYR B  CD2 61  TYR B  CD2 1 
ATOM   1880  C  CE1 . TYR B 1 59  ? 10.618  33.243 26.499  1.00 51.46 ?  61  TYR B  CE1 61  TYR B  CE1 1 
ATOM   1881  C  CE2 . TYR B 1 59  ? 8.556   33.736 27.615  1.00 49.26 ?  61  TYR B  CE2 61  TYR B  CE2 1 
ATOM   1882  C  CZ  . TYR B 1 59  ? 9.932   33.838 27.538  1.00 52.28 ?  61  TYR B  CZ  61  TYR B  CZ  1 
ATOM   1883  O  OH  . TYR B 1 59  ? 10.651  34.530 28.480  1.00 58.77 ?  61  TYR B  OH  61  TYR B  OH  1 
ATOM   1884  N  N   . GLY B 1 60  ? 7.736   28.342 23.264  1.00 51.45 ?  62  GLY B  N   62  GLY B  N   1 
ATOM   1885  C  CA  . GLY B 1 60  ? 7.053   27.342 22.460  1.00 51.29 ?  62  GLY B  CA  62  GLY B  CA  1 
ATOM   1886  C  C   . GLY B 1 60  ? 7.273   27.462 20.969  1.00 50.07 ?  62  GLY B  C   62  GLY B  C   1 
ATOM   1887  O  O   . GLY B 1 60  ? 6.548   26.847 20.216  1.00 53.20 ?  62  GLY B  O   62  GLY B  O   1 
ATOM   1888  N  N   . ASN B 1 61  ? 8.263   28.250 20.544  1.00 46.41 ?  63  ASN B  N   63  ASN B  N   1 
ATOM   1889  C  CA  . ASN B 1 61  ? 8.733   28.229 19.160  1.00 45.94 ?  63  ASN B  CA  63  ASN B  CA  1 
ATOM   1890  C  C   . ASN B 1 61  ? 9.819   27.129 18.931  1.00 46.97 ?  63  ASN B  C   63  ASN B  C   1 
ATOM   1891  O  O   . ASN B 1 61  ? 10.380  26.598 19.893  1.00 43.36 ?  63  ASN B  O   63  ASN B  O   1 
ATOM   1892  C  CB  . ASN B 1 61  ? 9.294   29.601 18.785  1.00 43.82 ?  63  ASN B  CB  63  ASN B  CB  1 
ATOM   1893  C  CG  . ASN B 1 61  ? 8.216   30.662 18.638  1.00 44.45 ?  63  ASN B  CG  63  ASN B  CG  1 
ATOM   1894  O  OD1 . ASN B 1 61  ? 7.061   30.346 18.364  1.00 44.05 ?  63  ASN B  OD1 63  ASN B  OD1 1 
ATOM   1895  N  ND2 . ASN B 1 61  ? 8.594   31.939 18.809  1.00 42.06 ?  63  ASN B  ND2 63  ASN B  ND2 1 
ATOM   1896  N  N   . HIS B 1 62  ? 10.101  26.809 17.663  1.00 45.10 ?  64  HIS B  N   64  HIS B  N   1 
ATOM   1897  C  CA  . HIS B 1 62  ? 11.035  25.744 17.290  1.00 51.29 ?  64  HIS B  CA  64  HIS B  CA  1 
ATOM   1898  C  C   . HIS B 1 62  ? 12.286  26.268 16.554  1.00 49.24 ?  64  HIS B  C   64  HIS B  C   1 
ATOM   1899  O  O   . HIS B 1 62  ? 12.715  25.713 15.563  1.00 46.78 ?  64  HIS B  O   64  HIS B  O   1 
ATOM   1900  C  CB  . HIS B 1 62  ? 10.334  24.719 16.392  1.00 56.59 ?  64  HIS B  CB  64  HIS B  CB  1 
ATOM   1901  C  CG  . HIS B 1 62  ? 9.034   24.212 16.934  1.00 63.82 ?  64  HIS B  CG  64  HIS B  CG  1 
ATOM   1902  N  ND1 . HIS B 1 62  ? 8.811   22.876 17.195  1.00 70.75 ?  64  HIS B  ND1 64  HIS B  ND1 1 
ATOM   1903  C  CD2 . HIS B 1 62  ? 7.883   24.854 17.245  1.00 69.36 ?  64  HIS B  CD2 64  HIS B  CD2 1 
ATOM   1904  C  CE1 . HIS B 1 62  ? 7.581   22.719 17.650  1.00 74.98 ?  64  HIS B  CE1 64  HIS B  CE1 1 
ATOM   1905  N  NE2 . HIS B 1 62  ? 6.999   23.905 17.693  1.00 75.17 ?  64  HIS B  NE2 64  HIS B  NE2 1 
ATOM   1906  N  N   . GLY B 1 63  ? 12.868  27.349 17.027  1.00 53.87 ?  65  GLY B  N   65  GLY B  N   1 
ATOM   1907  C  CA  . GLY B 1 63  ? 14.005  27.912 16.337  1.00 55.78 ?  65  GLY B  CA  65  GLY B  CA  1 
ATOM   1908  C  C   . GLY B 1 63  ? 13.732  28.000 14.845  1.00 52.79 ?  65  GLY B  C   65  GLY B  C   1 
ATOM   1909  O  O   . GLY B 1 63  ? 12.744  28.598 14.435  1.00 44.09 ?  65  GLY B  O   65  GLY B  O   1 
ATOM   1910  N  N   . CYS B 1 64  ? 14.619  27.394 14.050  1.00 56.30 ?  66  CYS B  N   66  CYS B  N   1 
ATOM   1911  C  CA  . CYS B 1 64  ? 14.540  27.433 12.576  1.00 55.77 ?  66  CYS B  CA  66  CYS B  CA  1 
ATOM   1912  C  C   . CYS B 1 64  ? 13.577  26.451 11.954  1.00 56.10 ?  66  CYS B  C   66  CYS B  C   1 
ATOM   1913  O  O   . CYS B 1 64  ? 13.369  26.500 10.745  1.00 57.65 ?  66  CYS B  O   66  CYS B  O   1 
ATOM   1914  C  CB  . CYS B 1 64  ? 15.919  27.233 11.944  1.00 54.95 ?  66  CYS B  CB  66  CYS B  CB  1 
ATOM   1915  S  SG  . CYS B 1 64  ? 16.859  28.774 11.823  1.00 64.73 ?  66  CYS B  SG  66  CYS B  SG  1 
ATOM   1916  N  N   . LYS B 1 65  ? 12.982  25.564 12.749  1.00 56.32 ?  67  LYS B  N   67  LYS B  N   1 
ATOM   1917  C  CA  . LYS B 1 65  ? 12.042  24.580 12.201  1.00 59.44 ?  67  LYS B  CA  67  LYS B  CA  1 
ATOM   1918  C  C   . LYS B 1 65  ? 10.555  24.985 12.344  1.00 60.90 ?  67  LYS B  C   67  LYS B  C   1 
ATOM   1919  O  O   . LYS B 1 65  ? 9.673   24.153 12.125  1.00 62.71 ?  67  LYS B  O   67  LYS B  O   1 
ATOM   1920  C  CB  . LYS B 1 65  ? 12.300  23.187 12.808  1.00 52.76 ?  67  LYS B  CB  67  LYS B  CB  1 
ATOM   1921  N  N   . GLY B 1 66  ? 10.276  26.244 12.700  1.00 60.15 ?  68  GLY B  N   68  GLY B  N   1 
ATOM   1922  C  CA  . GLY B 1 66  ? 8.900   26.762 12.716  1.00 50.75 ?  68  GLY B  CA  68  GLY B  CA  1 
ATOM   1923  C  C   . GLY B 1 66  ? 8.530   27.406 14.034  1.00 52.02 ?  68  GLY B  C   68  GLY B  C   1 
ATOM   1924  O  O   . GLY B 1 66  ? 9.330   27.428 14.965  1.00 52.76 ?  68  GLY B  O   68  GLY B  O   1 
ATOM   1925  N  N   . GLY B 1 67  ? 7.298   27.923 14.102  1.00 54.62 ?  69  GLY B  N   69  GLY B  N   1 
ATOM   1926  C  CA  . GLY B 1 67  ? 6.744   28.588 15.287  1.00 54.21 ?  69  GLY B  CA  69  GLY B  CA  1 
ATOM   1927  C  C   . GLY B 1 67  ? 5.576   29.521 14.954  1.00 52.98 ?  69  GLY B  C   69  GLY B  C   1 
ATOM   1928  O  O   . GLY B 1 67  ? 5.053   29.458 13.871  1.00 48.69 ?  69  GLY B  O   69  GLY B  O   1 
ATOM   1929  N  N   . ASN B 1 68  ? 5.180   30.371 15.902  1.00 52.56 ?  70  ASN B  N   70  ASN B  N   1 
ATOM   1930  C  CA  . ASN B 1 68  ? 4.062   31.311 15.765  1.00 58.86 ?  70  ASN B  CA  70  ASN B  CA  1 
ATOM   1931  C  C   . ASN B 1 68  ? 4.452   32.771 15.934  1.00 52.95 ?  70  ASN B  C   70  ASN B  C   1 
ATOM   1932  O  O   . ASN B 1 68  ? 5.426   33.088 16.596  1.00 60.08 ?  70  ASN B  O   70  ASN B  O   1 
ATOM   1933  C  CB  . ASN B 1 68  ? 3.035   31.066 16.879  1.00 64.48 ?  70  ASN B  CB  70  ASN B  CB  1 
ATOM   1934  C  CG  . ASN B 1 68  ? 2.286   29.787 16.709  1.00 71.93 ?  70  ASN B  CG  70  ASN B  CG  1 
ATOM   1935  O  OD1 . ASN B 1 68  ? 1.455   29.446 17.535  1.00 80.28 ?  70  ASN B  OD1 70  ASN B  OD1 1 
ATOM   1936  N  ND2 . ASN B 1 68  ? 2.562   29.067 15.629  1.00 83.12 ?  70  ASN B  ND2 70  ASN B  ND2 1 
ATOM   1937  N  N   . MET B 1 69  ? 3.621   33.659 15.402  1.00 50.62 ?  71  MET B  N   71  MET B  N   1 
ATOM   1938  C  CA  . MET B 1 69  ? 3.678   35.076 15.781  1.00 49.45 ?  71  MET B  CA  71  MET B  CA  1 
ATOM   1939  C  C   . MET B 1 69  ? 3.299   35.283 17.262  1.00 45.37 ?  71  MET B  C   71  MET B  C   1 
ATOM   1940  O  O   . MET B 1 69  ? 4.028   35.977 17.967  1.00 37.86 ?  71  MET B  O   71  MET B  O   1 
ATOM   1941  C  CB  . MET B 1 69  ? 2.784   35.916 14.881  1.00 50.38 ?  71  MET B  CB  71  MET B  CB  1 
ATOM   1942  C  CG  . MET B 1 69  ? 3.261   35.945 13.428  1.00 57.00 ?  71  MET B  CG  71  MET B  CG  1 
ATOM   1943  S  SD  . MET B 1 69  ? 2.941   34.445 12.483  1.00 59.52 ?  71  MET B  SD  71  MET B  SD  1 
ATOM   1944  C  CE  . MET B 1 69  ? 1.161   34.549 12.305  1.00 56.81 ?  71  MET B  CE  71  MET B  CE  1 
ATOM   1945  N  N   . TYR B 1 70  ? 2.197   34.661 17.723  1.00 41.99 ?  72  TYR B  N   72  TYR B  N   1 
ATOM   1946  C  CA  . TYR B 1 70  ? 1.717   34.808 19.105  1.00 43.29 ?  72  TYR B  CA  72  TYR B  CA  1 
ATOM   1947  C  C   . TYR B 1 70  ? 2.841   34.609 20.086  1.00 42.78 ?  72  TYR B  C   72  TYR B  C   1 
ATOM   1948  O  O   . TYR B 1 70  ? 3.182   35.502 20.863  1.00 41.97 ?  72  TYR B  O   72  TYR B  O   1 
ATOM   1949  C  CB  . TYR B 1 70  ? 0.620   33.790 19.436  1.00 45.12 ?  72  TYR B  CB  72  TYR B  CB  1 
ATOM   1950  C  CG  . TYR B 1 70  ? 0.281   33.686 20.926  1.00 45.43 ?  72  TYR B  CG  72  TYR B  CG  1 
ATOM   1951  N  N   . VAL B 1 71  ? 3.415   33.416 20.014  1.00 42.30 ?  73  VAL B  N   73  VAL B  N   1 
ATOM   1952  C  CA  . VAL B 1 71  ? 4.506   33.000 20.866  1.00 41.96 ?  73  VAL B  CA  73  VAL B  CA  1 
ATOM   1953  C  C   . VAL B 1 71  ? 5.749   33.919 20.743  1.00 41.99 ?  73  VAL B  C   73  VAL B  C   1 
ATOM   1954  O  O   . VAL B 1 71  ? 6.450   34.108 21.713  1.00 41.44 ?  73  VAL B  O   73  VAL B  O   1 
ATOM   1955  C  CB  . VAL B 1 71  ? 4.878   31.543 20.536  1.00 43.79 ?  73  VAL B  CB  73  VAL B  CB  1 
ATOM   1956  C  CG1 . VAL B 1 71  ? 6.114   31.125 21.313  1.00 48.11 ?  73  VAL B  CG1 73  VAL B  CG1 1 
ATOM   1957  C  CG2 . VAL B 1 71  ? 3.704   30.591 20.802  1.00 42.44 ?  73  VAL B  CG2 73  VAL B  CG2 1 
ATOM   1958  N  N   . ALA B 1 72  ? 6.015   34.486 19.567  1.00 45.30 ?  74  ALA B  N   74  ALA B  N   1 
ATOM   1959  C  CA  . ALA B 1 72  ? 7.097   35.498 19.406  1.00 51.81 ?  74  ALA B  CA  74  ALA B  CA  1 
ATOM   1960  C  C   . ALA B 1 72  ? 6.786   36.814 20.135  1.00 50.33 ?  74  ALA B  C   74  ALA B  C   1 
ATOM   1961  O  O   . ALA B 1 72  ? 7.672   37.473 20.696  1.00 52.86 ?  74  ALA B  O   74  ALA B  O   1 
ATOM   1962  C  CB  . ALA B 1 72  ? 7.378   35.782 17.925  1.00 49.70 ?  74  ALA B  CB  74  ALA B  CB  1 
ATOM   1963  N  N   . PHE B 1 73  ? 5.522   37.200 20.125  1.00 48.58 ?  75  PHE B  N   75  PHE B  N   1 
ATOM   1964  C  CA  . PHE B 1 73  ? 5.101   38.401 20.835  1.00 46.47 ?  75  PHE B  CA  75  PHE B  CA  1 
ATOM   1965  C  C   . PHE B 1 73  ? 5.198   38.248 22.370  1.00 45.64 ?  75  PHE B  C   75  PHE B  C   1 
ATOM   1966  O  O   . PHE B 1 73  ? 5.610   39.192 23.060  1.00 45.28 ?  75  PHE B  O   75  PHE B  O   1 
ATOM   1967  C  CB  . PHE B 1 73  ? 3.682   38.764 20.427  1.00 44.05 ?  75  PHE B  CB  75  PHE B  CB  1 
ATOM   1968  C  CG  . PHE B 1 73  ? 3.550   39.257 19.013  1.00 46.91 ?  75  PHE B  CG  75  PHE B  CG  1 
ATOM   1969  C  CD1 . PHE B 1 73  ? 4.502   40.086 18.447  1.00 50.38 ?  75  PHE B  CD1 75  PHE B  CD1 1 
ATOM   1970  C  CD2 . PHE B 1 73  ? 2.427   38.955 18.275  1.00 48.22 ?  75  PHE B  CD2 75  PHE B  CD2 1 
ATOM   1971  C  CE1 . PHE B 1 73  ? 4.352   40.568 17.156  1.00 52.76 ?  75  PHE B  CE1 75  PHE B  CE1 1 
ATOM   1972  C  CE2 . PHE B 1 73  ? 2.266   39.445 16.990  1.00 50.17 ?  75  PHE B  CE2 75  PHE B  CE2 1 
ATOM   1973  C  CZ  . PHE B 1 73  ? 3.233   40.247 16.426  1.00 51.49 ?  75  PHE B  CZ  75  PHE B  CZ  1 
ATOM   1974  N  N   . LEU B 1 74  ? 4.816   37.074 22.878  1.00 44.42 ?  76  LEU B  N   76  LEU B  N   1 
ATOM   1975  C  CA  . LEU B 1 74  ? 4.945   36.698 24.312  1.00 48.68 ?  76  LEU B  CA  76  LEU B  CA  1 
ATOM   1976  C  C   . LEU B 1 74  ? 6.405   36.797 24.782  1.00 49.05 ?  76  LEU B  C   76  LEU B  C   1 
ATOM   1977  O  O   . LEU B 1 74  ? 6.706   37.434 25.786  1.00 48.70 ?  76  LEU B  O   76  LEU B  O   1 
ATOM   1978  C  CB  . LEU B 1 74  ? 4.446   35.261 24.490  1.00 53.73 ?  76  LEU B  CB  76  LEU B  CB  1 
ATOM   1979  C  CG  . LEU B 1 74  ? 3.811   34.759 25.781  1.00 61.33 ?  76  LEU B  CG  76  LEU B  CG  1 
ATOM   1980  C  CD1 . LEU B 1 74  ? 2.844   35.782 26.378  1.00 66.40 ?  76  LEU B  CD1 76  LEU B  CD1 1 
ATOM   1981  C  CD2 . LEU B 1 74  ? 3.085   33.444 25.488  1.00 61.74 ?  76  LEU B  CD2 76  LEU B  CD2 1 
ATOM   1982  N  N   . TYR B 1 75  ? 7.317   36.188 24.021  1.00 46.34 ?  77  TYR B  N   77  TYR B  N   1 
ATOM   1983  C  CA  . TYR B 1 75  ? 8.731   36.382 24.256  1.00 45.81 ?  77  TYR B  CA  77  TYR B  CA  1 
ATOM   1984  C  C   . TYR B 1 75  ? 9.086   37.877 24.350  1.00 43.85 ?  77  TYR B  C   77  TYR B  C   1 
ATOM   1985  O  O   . TYR B 1 75  ? 9.668   38.313 25.330  1.00 42.44 ?  77  TYR B  O   77  TYR B  O   1 
ATOM   1986  C  CB  . TYR B 1 75  ? 9.575   35.726 23.164  1.00 48.45 ?  77  TYR B  CB  77  TYR B  CB  1 
ATOM   1987  C  CG  . TYR B 1 75  ? 11.023  36.142 23.285  1.00 49.79 ?  77  TYR B  CG  77  TYR B  CG  1 
ATOM   1988  C  CD1 . TYR B 1 75  ? 11.857  35.552 24.222  1.00 47.05 ?  77  TYR B  CD1 77  TYR B  CD1 1 
ATOM   1989  C  CD2 . TYR B 1 75  ? 11.538  37.167 22.510  1.00 48.70 ?  77  TYR B  CD2 77  TYR B  CD2 1 
ATOM   1990  C  CE1 . TYR B 1 75  ? 13.171  35.948 24.348  1.00 46.71 ?  77  TYR B  CE1 77  TYR B  CE1 1 
ATOM   1991  C  CE2 . TYR B 1 75  ? 12.849  37.576 22.646  1.00 48.56 ?  77  TYR B  CE2 77  TYR B  CE2 1 
ATOM   1992  C  CZ  . TYR B 1 75  ? 13.660  36.961 23.565  1.00 47.27 ?  77  TYR B  CZ  77  TYR B  CZ  1 
ATOM   1993  O  OH  . TYR B 1 75  ? 14.972  37.354 23.683  1.00 49.42 ?  77  TYR B  OH  77  TYR B  OH  1 
ATOM   1994  N  N   . VAL B 1 76  ? 8.741   38.674 23.346  1.00 45.31 ?  78  VAL B  N   78  VAL B  N   1 
ATOM   1995  C  CA  . VAL B 1 76  ? 9.044   40.105 23.441  1.00 45.77 ?  78  VAL B  CA  78  VAL B  CA  1 
ATOM   1996  C  C   . VAL B 1 76  ? 8.495   40.730 24.726  1.00 48.66 ?  78  VAL B  C   78  VAL B  C   1 
ATOM   1997  O  O   . VAL B 1 76  ? 9.211   41.498 25.366  1.00 47.67 ?  78  VAL B  O   78  VAL B  O   1 
ATOM   1998  C  CB  . VAL B 1 76  ? 8.548   40.914 22.242  1.00 47.35 ?  78  VAL B  CB  78  VAL B  CB  1 
ATOM   1999  C  CG1 . VAL B 1 76  ? 8.917   42.380 22.408  1.00 42.69 ?  78  VAL B  CG1 78  VAL B  CG1 1 
ATOM   2000  C  CG2 . VAL B 1 76  ? 9.157   40.380 20.936  1.00 51.74 ?  78  VAL B  CG2 78  VAL B  CG2 1 
ATOM   2001  N  N   . VAL B 1 77  ? 7.240   40.418 25.092  1.00 51.14 ?  79  VAL B  N   79  VAL B  N   1 
ATOM   2002  C  CA  . VAL B 1 77  ? 6.577   41.033 26.265  1.00 48.58 ?  79  VAL B  CA  79  VAL B  CA  1 
ATOM   2003  C  C   . VAL B 1 77  ? 7.271   40.566 27.572  1.00 47.82 ?  79  VAL B  C   79  VAL B  C   1 
ATOM   2004  O  O   . VAL B 1 77  ? 7.674   41.393 28.397  1.00 40.89 ?  79  VAL B  O   79  VAL B  O   1 
ATOM   2005  C  CB  . VAL B 1 77  ? 5.055   40.672 26.346  1.00 51.54 ?  79  VAL B  CB  79  VAL B  CB  1 
ATOM   2006  C  CG1 . VAL B 1 77  ? 4.411   41.213 27.635  1.00 50.44 ?  79  VAL B  CG1 79  VAL B  CG1 1 
ATOM   2007  C  CG2 . VAL B 1 77  ? 4.277   41.154 25.129  1.00 52.99 ?  79  VAL B  CG2 79  VAL B  CG2 1 
ATOM   2008  N  N   . ALA B 1 78  ? 7.405   39.245 27.724  1.00 43.06 ?  80  ALA B  N   80  ALA B  N   1 
ATOM   2009  C  CA  . ALA B 1 78  ? 8.069   38.616 28.868  1.00 48.14 ?  80  ALA B  CA  80  ALA B  CA  1 
ATOM   2010  C  C   . ALA B 1 78  ? 9.526   39.045 28.993  1.00 52.01 ?  80  ALA B  C   80  ALA B  C   1 
ATOM   2011  O  O   . ALA B 1 78  ? 10.017  39.259 30.096  1.00 57.06 ?  80  ALA B  O   80  ALA B  O   1 
ATOM   2012  C  CB  . ALA B 1 78  ? 7.985   37.083 28.763  1.00 48.70 ?  80  ALA B  CB  80  ALA B  CB  1 
ATOM   2013  N  N   . ASN B 1 79  ? 10.220  39.156 27.865  1.00 53.89 ?  81  ASN B  N   81  ASN B  N   1 
ATOM   2014  C  CA  . ASN B 1 79  ? 11.603  39.586 27.860  1.00 52.57 ?  81  ASN B  CA  81  ASN B  CA  1 
ATOM   2015  C  C   . ASN B 1 79  ? 11.721  41.094 27.851  1.00 55.26 ?  81  ASN B  C   81  ASN B  C   1 
ATOM   2016  O  O   . ASN B 1 79  ? 12.827  41.621 27.863  1.00 53.48 ?  81  ASN B  O   81  ASN B  O   1 
ATOM   2017  C  CB  . ASN B 1 79  ? 12.342  39.039 26.650  1.00 55.95 ?  81  ASN B  CB  81  ASN B  CB  1 
ATOM   2018  C  CG  . ASN B 1 79  ? 13.849  39.143 26.802  1.00 56.28 ?  81  ASN B  CG  81  ASN B  CG  1 
ATOM   2019  O  OD1 . ASN B 1 79  ? 14.416  38.629 27.756  1.00 61.73 ?  81  ASN B  OD1 81  ASN B  OD1 1 
ATOM   2020  N  ND2 . ASN B 1 79  ? 14.497  39.799 25.862  1.00 56.09 ?  81  ASN B  ND2 81  ASN B  ND2 1 
ATOM   2021  N  N   . GLU B 1 80  ? 10.585  41.789 27.834  1.00 59.41 ?  82  GLU B  N   82  GLU B  N   1 
ATOM   2022  C  CA  . GLU B 1 80  ? 10.557  43.252 27.930  1.00 60.30 ?  82  GLU B  CA  82  GLU B  CA  1 
ATOM   2023  C  C   . GLU B 1 80  ? 11.531  43.875 26.920  1.00 61.12 ?  82  GLU B  C   82  GLU B  C   1 
ATOM   2024  O  O   . GLU B 1 80  ? 12.356  44.709 27.276  1.00 58.25 ?  82  GLU B  O   82  GLU B  O   1 
ATOM   2025  C  CB  . GLU B 1 80  ? 10.855  43.707 29.373  1.00 59.63 ?  82  GLU B  CB  82  GLU B  CB  1 
ATOM   2026  N  N   . GLY B 1 81  ? 11.436  43.426 25.665  1.00 65.72 ?  83  GLY B  N   83  GLY B  N   1 
ATOM   2027  C  CA  . GLY B 1 81  ? 12.208  44.003 24.555  1.00 65.91 ?  83  GLY B  CA  83  GLY B  CA  1 
ATOM   2028  C  C   . GLY B 1 81  ? 12.717  43.049 23.477  1.00 63.72 ?  83  GLY B  C   83  GLY B  C   1 
ATOM   2029  O  O   . GLY B 1 81  ? 12.903  41.846 23.701  1.00 62.23 ?  83  GLY B  O   83  GLY B  O   1 
ATOM   2030  N  N   . VAL B 1 82  ? 12.946  43.606 22.295  1.00 62.25 ?  84  VAL B  N   84  VAL B  N   1 
ATOM   2031  C  CA  . VAL B 1 82  ? 13.619  42.889 21.218  1.00 59.12 ?  84  VAL B  CA  84  VAL B  CA  1 
ATOM   2032  C  C   . VAL B 1 82  ? 14.812  43.709 20.740  1.00 51.96 ?  84  VAL B  C   84  VAL B  C   1 
ATOM   2033  O  O   . VAL B 1 82  ? 14.739  44.931 20.699  1.00 45.26 ?  84  VAL B  O   84  VAL B  O   1 
ATOM   2034  C  CB  . VAL B 1 82  ? 12.636  42.593 20.059  1.00 63.94 ?  84  VAL B  CB  84  VAL B  CB  1 
ATOM   2035  C  CG1 . VAL B 1 82  ? 12.439  43.815 19.179  1.00 64.33 ?  84  VAL B  CG1 84  VAL B  CG1 1 
ATOM   2036  C  CG2 . VAL B 1 82  ? 13.097  41.374 19.262  1.00 59.02 ?  84  VAL B  CG2 84  VAL B  CG2 1 
ATOM   2037  N  N   . ASP B 1 83  ? 15.917  43.042 20.420  1.00 46.77 ?  85  ASP B  N   85  ASP B  N   1 
ATOM   2038  C  CA  . ASP B 1 83  ? 17.068  43.743 19.877  1.00 50.37 ?  85  ASP B  CA  85  ASP B  CA  1 
ATOM   2039  C  C   . ASP B 1 83  ? 16.825  44.105 18.403  1.00 53.56 ?  85  ASP B  C   85  ASP B  C   1 
ATOM   2040  O  O   . ASP B 1 83  ? 16.046  43.441 17.694  1.00 52.26 ?  85  ASP B  O   85  ASP B  O   1 
ATOM   2041  C  CB  . ASP B 1 83  ? 18.350  42.900 19.972  1.00 53.09 ?  85  ASP B  CB  85  ASP B  CB  1 
ATOM   2042  C  CG  . ASP B 1 83  ? 18.966  42.897 21.360  1.00 59.57 ?  85  ASP B  CG  85  ASP B  CG  1 
ATOM   2043  O  OD1 . ASP B 1 83  ? 18.614  43.755 22.214  1.00 58.46 ?  85  ASP B  OD1 85  ASP B  OD1 1 
ATOM   2044  O  OD2 . ASP B 1 83  ? 19.840  42.029 21.583  1.00 66.34 -1 85  ASP B  OD2 85  ASP B  OD2 1 
ATOM   2045  N  N   . ASP B 1 84  ? 17.527  45.137 17.946  1.00 49.27 ?  86  ASP B  N   86  ASP B  N   1 
ATOM   2046  C  CA  . ASP B 1 84  ? 17.483  45.505 16.557  1.00 57.77 ?  86  ASP B  CA  86  ASP B  CA  1 
ATOM   2047  C  C   . ASP B 1 84  ? 18.541  44.756 15.776  1.00 54.28 ?  86  ASP B  C   86  ASP B  C   1 
ATOM   2048  O  O   . ASP B 1 84  ? 19.498  44.257 16.352  1.00 51.78 ?  86  ASP B  O   86  ASP B  O   1 
ATOM   2049  C  CB  . ASP B 1 84  ? 17.610  47.019 16.377  1.00 66.86 ?  86  ASP B  CB  86  ASP B  CB  1 
ATOM   2050  C  CG  . ASP B 1 84  ? 18.767  47.587 17.099  1.00 67.07 ?  86  ASP B  CG  86  ASP B  CG  1 
ATOM   2051  O  OD1 . ASP B 1 84  ? 19.907  47.140 16.820  1.00 68.46 ?  86  ASP B  OD1 86  ASP B  OD1 1 
ATOM   2052  O  OD2 . ASP B 1 84  ? 18.519  48.479 17.941  1.00 76.56 -1 86  ASP B  OD2 86  ASP B  OD2 1 
ATOM   2053  N  N   . GLY B 1 85  ? 18.345  44.701 14.459  1.00 53.88 ?  87  GLY B  N   87  GLY B  N   1 
ATOM   2054  C  CA  . GLY B 1 85  ? 19.117  43.848 13.568  1.00 55.58 ?  87  GLY B  CA  87  GLY B  CA  1 
ATOM   2055  C  C   . GLY B 1 85  ? 20.575  44.220 13.590  1.00 58.79 ?  87  GLY B  C   87  GLY B  C   1 
ATOM   2056  O  O   . GLY B 1 85  ? 21.433  43.345 13.728  1.00 59.38 ?  87  GLY B  O   87  GLY B  O   1 
ATOM   2057  N  N   . GLY B 1 86  ? 20.840  45.531 13.484  1.00 62.42 ?  88  GLY B  N   88  GLY B  N   1 
ATOM   2058  C  CA  . GLY B 1 86  ? 22.201  46.101 13.444  1.00 61.07 ?  88  GLY B  CA  88  GLY B  CA  1 
ATOM   2059  C  C   . GLY B 1 86  ? 23.094  45.307 14.363  1.00 66.15 ?  88  GLY B  C   88  GLY B  C   1 
ATOM   2060  O  O   . GLY B 1 86  ? 24.087  44.729 13.926  1.00 65.55 ?  88  GLY B  O   88  GLY B  O   1 
ATOM   2061  N  N   . SER B 1 87  ? 22.681  45.217 15.624  1.00 65.85 ?  89  SER B  N   89  SER B  N   1 
ATOM   2062  C  CA  . SER B 1 87  ? 23.471  44.562 16.653  1.00 66.59 ?  89  SER B  CA  89  SER B  CA  1 
ATOM   2063  C  C   . SER B 1 87  ? 23.132  43.072 16.924  1.00 63.82 ?  89  SER B  C   89  SER B  C   1 
ATOM   2064  O  O   . SER B 1 87  ? 23.876  42.412 17.643  1.00 65.33 ?  89  SER B  O   89  SER B  O   1 
ATOM   2065  C  CB  . SER B 1 87  ? 23.387  45.392 17.945  1.00 71.63 ?  89  SER B  CB  89  SER B  CB  1 
ATOM   2066  O  OG  . SER B 1 87  ? 24.017  46.670 17.774  1.00 74.38 ?  89  SER B  OG  89  SER B  OG  1 
ATOM   2067  N  N   . TYR B 1 88  ? 22.038  42.542 16.367  1.00 58.65 ?  90  TYR B  N   90  TYR B  N   1 
ATOM   2068  C  CA  . TYR B 1 88  ? 21.690  41.111 16.522  1.00 54.72 ?  90  TYR B  CA  90  TYR B  CA  1 
ATOM   2069  C  C   . TYR B 1 88  ? 21.280  40.525 15.166  1.00 57.58 ?  90  TYR B  C   90  TYR B  C   1 
ATOM   2070  O  O   . TYR B 1 88  ? 20.106  40.380 14.898  1.00 57.47 ?  90  TYR B  O   90  TYR B  O   1 
ATOM   2071  C  CB  . TYR B 1 88  ? 20.565  40.923 17.549  1.00 51.37 ?  90  TYR B  CB  90  TYR B  CB  1 
ATOM   2072  C  CG  . TYR B 1 88  ? 20.502  39.538 18.198  1.00 53.30 ?  90  TYR B  CG  90  TYR B  CG  1 
ATOM   2073  C  CD1 . TYR B 1 88  ? 21.005  38.383 17.548  1.00 51.44 ?  90  TYR B  CD1 90  TYR B  CD1 1 
ATOM   2074  C  CD2 . TYR B 1 88  ? 19.954  39.378 19.473  1.00 48.94 ?  90  TYR B  CD2 90  TYR B  CD2 1 
ATOM   2075  C  CE1 . TYR B 1 88  ? 20.948  37.132 18.147  1.00 47.90 ?  90  TYR B  CE1 90  TYR B  CE1 1 
ATOM   2076  C  CE2 . TYR B 1 88  ? 19.896  38.126 20.073  1.00 50.06 ?  90  TYR B  CE2 90  TYR B  CE2 1 
ATOM   2077  C  CZ  . TYR B 1 88  ? 20.390  37.004 19.410  1.00 51.12 ?  90  TYR B  CZ  90  TYR B  CZ  1 
ATOM   2078  O  OH  . TYR B 1 88  ? 20.337  35.756 20.034  1.00 54.53 ?  90  TYR B  OH  90  TYR B  OH  1 
ATOM   2079  N  N   . PRO B 1 89  ? 22.262  40.176 14.313  1.00 63.62 ?  91  PRO B  N   91  PRO B  N   1 
ATOM   2080  C  CA  . PRO B 1 89  ? 22.002  39.982 12.893  1.00 60.79 ?  91  PRO B  CA  91  PRO B  CA  1 
ATOM   2081  C  C   . PRO B 1 89  ? 21.680  38.552 12.556  1.00 55.01 ?  91  PRO B  C   91  PRO B  C   1 
ATOM   2082  O  O   . PRO B 1 89  ? 21.968  37.651 13.338  1.00 58.56 ?  91  PRO B  O   91  PRO B  O   1 
ATOM   2083  C  CB  . PRO B 1 89  ? 23.336  40.385 12.240  1.00 63.24 ?  91  PRO B  CB  91  PRO B  CB  1 
ATOM   2084  C  CG  . PRO B 1 89  ? 24.379  40.119 13.286  1.00 67.99 ?  91  PRO B  CG  91  PRO B  CG  1 
ATOM   2085  C  CD  . PRO B 1 89  ? 23.682  39.899 14.617  1.00 72.12 ?  91  PRO B  CD  91  PRO B  CD  1 
ATOM   2086  N  N   . PHE B 1 90  ? 21.092  38.364 11.382  1.00 51.14 ?  92  PHE B  N   92  PHE B  N   1 
ATOM   2087  C  CA  . PHE B 1 90  ? 20.570  37.080 10.965  1.00 49.30 ?  92  PHE B  CA  92  PHE B  CA  1 
ATOM   2088  C  C   . PHE B 1 90  ? 21.759  36.230 10.539  1.00 51.80 ?  92  PHE B  C   92  PHE B  C   1 
ATOM   2089  O  O   . PHE B 1 90  ? 22.607  36.676 9.800   1.00 54.55 ?  92  PHE B  O   92  PHE B  O   1 
ATOM   2090  C  CB  . PHE B 1 90  ? 19.557  37.273 9.836   1.00 45.04 ?  92  PHE B  CB  92  PHE B  CB  1 
ATOM   2091  C  CG  . PHE B 1 90  ? 18.797  36.033 9.483   1.00 45.47 ?  92  PHE B  CG  92  PHE B  CG  1 
ATOM   2092  C  CD1 . PHE B 1 90  ? 17.848  35.530 10.334  1.00 47.14 ?  92  PHE B  CD1 92  PHE B  CD1 1 
ATOM   2093  C  CD2 . PHE B 1 90  ? 19.032  35.368 8.281   1.00 47.67 ?  92  PHE B  CD2 92  PHE B  CD2 1 
ATOM   2094  C  CE1 . PHE B 1 90  ? 17.145  34.367 10.021  1.00 48.31 ?  92  PHE B  CE1 92  PHE B  CE1 1 
ATOM   2095  C  CE2 . PHE B 1 90  ? 18.333  34.208 7.963   1.00 47.54 ?  92  PHE B  CE2 92  PHE B  CE2 1 
ATOM   2096  C  CZ  . PHE B 1 90  ? 17.391  33.699 8.845   1.00 44.91 ?  92  PHE B  CZ  92  PHE B  CZ  1 
ATOM   2097  N  N   . ARG B 1 91  ? 21.849  35.024 11.074  1.00 55.04 ?  93  ARG B  N   93  ARG B  N   1 
ATOM   2098  C  CA  . ARG B 1 91  ? 22.980  34.144 10.819  1.00 55.90 ?  93  ARG B  CA  93  ARG B  CA  1 
ATOM   2099  C  C   . ARG B 1 91  ? 22.487  32.877 10.089  1.00 52.96 ?  93  ARG B  C   93  ARG B  C   1 
ATOM   2100  O  O   . ARG B 1 91  ? 23.254  31.945 9.852   1.00 55.38 ?  93  ARG B  O   93  ARG B  O   1 
ATOM   2101  C  CB  . ARG B 1 91  ? 23.734  33.831 12.142  1.00 50.09 ?  93  ARG B  CB  93  ARG B  CB  1 
ATOM   2102  N  N   . GLY B 1 92  ? 21.210  32.862 9.721   1.00 48.41 ?  94  GLY B  N   94  GLY B  N   1 
ATOM   2103  C  CA  . GLY B 1 92  ? 20.672  31.813 8.878   1.00 48.03 ?  94  GLY B  CA  94  GLY B  CA  1 
ATOM   2104  C  C   . GLY B 1 92  ? 20.296  30.565 9.625   1.00 49.30 ?  94  GLY B  C   94  GLY B  C   1 
ATOM   2105  O  O   . GLY B 1 92  ? 19.750  29.648 9.036   1.00 51.11 ?  94  GLY B  O   94  GLY B  O   1 
ATOM   2106  N  N   . LYS B 1 93  ? 20.524  30.556 10.934  1.00 51.84 ?  95  LYS B  N   95  LYS B  N   1 
ATOM   2107  C  CA  . LYS B 1 93  ? 20.509  29.327 11.725  1.00 53.65 ?  95  LYS B  CA  95  LYS B  CA  1 
ATOM   2108  C  C   . LYS B 1 93  ? 20.364  29.655 13.231  1.00 52.39 ?  95  LYS B  C   95  LYS B  C   1 
ATOM   2109  O  O   . LYS B 1 93  ? 20.752  30.729 13.697  1.00 54.46 ?  95  LYS B  O   95  LYS B  O   1 
ATOM   2110  C  CB  . LYS B 1 93  ? 21.795  28.525 11.386  1.00 54.17 ?  95  LYS B  CB  95  LYS B  CB  1 
ATOM   2111  C  CG  . LYS B 1 93  ? 22.418  27.690 12.488  1.00 58.69 ?  95  LYS B  CG  95  LYS B  CG  1 
ATOM   2112  N  N   . GLN B 1 94  ? 19.795  28.735 13.987  1.00 47.84 ?  96  GLN B  N   96  GLN B  N   1 
ATOM   2113  C  CA  . GLN B 1 94  ? 19.739  28.898 15.422  1.00 50.96 ?  96  GLN B  CA  96  GLN B  CA  1 
ATOM   2114  C  C   . GLN B 1 94  ? 21.137  28.963 16.086  1.00 55.44 ?  96  GLN B  C   96  GLN B  C   1 
ATOM   2115  O  O   . GLN B 1 94  ? 21.977  28.066 15.951  1.00 51.42 ?  96  GLN B  O   96  GLN B  O   1 
ATOM   2116  C  CB  . GLN B 1 94  ? 18.927  27.776 16.045  1.00 53.11 ?  96  GLN B  CB  96  GLN B  CB  1 
ATOM   2117  C  CG  . GLN B 1 94  ? 18.492  28.079 17.456  1.00 54.45 ?  96  GLN B  CG  96  GLN B  CG  1 
ATOM   2118  C  CD  . GLN B 1 94  ? 17.661  26.970 18.054  1.00 61.72 ?  96  GLN B  CD  96  GLN B  CD  1 
ATOM   2119  O  OE1 . GLN B 1 94  ? 17.060  26.144 17.347  1.00 66.58 ?  96  GLN B  OE1 96  GLN B  OE1 1 
ATOM   2120  N  NE2 . GLN B 1 94  ? 17.610  26.948 19.376  1.00 69.89 ?  96  GLN B  NE2 96  GLN B  NE2 1 
ATOM   2121  N  N   . SER B 1 95  ? 21.366  30.045 16.815  1.00 55.82 ?  97  SER B  N   97  SER B  N   1 
ATOM   2122  C  CA  . SER B 1 95  ? 22.599  30.220 17.547  1.00 58.77 ?  97  SER B  CA  97  SER B  CA  1 
ATOM   2123  C  C   . SER B 1 95  ? 22.273  30.392 19.017  1.00 55.02 ?  97  SER B  C   97  SER B  C   1 
ATOM   2124  O  O   . SER B 1 95  ? 21.108  30.297 19.426  1.00 60.63 ?  97  SER B  O   97  SER B  O   1 
ATOM   2125  C  CB  . SER B 1 95  ? 23.348  31.442 17.011  1.00 60.52 ?  97  SER B  CB  97  SER B  CB  1 
ATOM   2126  O  OG  . SER B 1 95  ? 23.459  31.361 15.602  1.00 65.30 ?  97  SER B  OG  97  SER B  OG  1 
ATOM   2127  N  N   . SER B 1 96  ? 23.305  30.629 19.812  1.00 54.01 ?  98  SER B  N   98  SER B  N   1 
ATOM   2128  C  CA  . SER B 1 96  ? 23.117  30.955 21.217  1.00 61.33 ?  98  SER B  CA  98  SER B  CA  1 
ATOM   2129  C  C   . SER B 1 96  ? 22.307  32.251 21.371  1.00 58.96 ?  98  SER B  C   98  SER B  C   1 
ATOM   2130  O  O   . SER B 1 96  ? 22.351  33.115 20.489  1.00 59.92 ?  98  SER B  O   98  SER B  O   1 
ATOM   2131  C  CB  . SER B 1 96  ? 24.479  31.070 21.896  1.00 63.73 ?  98  SER B  CB  98  SER B  CB  1 
ATOM   2132  O  OG  . SER B 1 96  ? 25.411  31.665 21.008  1.00 69.28 ?  98  SER B  OG  98  SER B  OG  1 
ATOM   2133  N  N   . CYS B 1 97  ? 21.538  32.364 22.459  1.00 57.82 ?  99  CYS B  N   99  CYS B  N   1 
ATOM   2134  C  CA  . CYS B 1 97  ? 20.796  33.591 22.720  1.00 59.38 ?  99  CYS B  CA  99  CYS B  CA  1 
ATOM   2135  C  C   . CYS B 1 97  ? 21.799  34.627 23.208  1.00 57.61 ?  99  CYS B  C   99  CYS B  C   1 
ATOM   2136  O  O   . CYS B 1 97  ? 22.348  34.502 24.287  1.00 58.67 ?  99  CYS B  O   99  CYS B  O   1 
ATOM   2137  C  CB  . CYS B 1 97  ? 19.658  33.400 23.735  1.00 60.35 ?  99  CYS B  CB  99  CYS B  CB  1 
ATOM   2138  S  SG  . CYS B 1 97  ? 18.648  34.902 24.055  1.00 63.52 ?  99  CYS B  SG  99  CYS B  SG  1 
ATOM   2139  N  N   . THR B 1 98  ? 22.058  35.635 22.389  1.00 55.16 ?  100 THR B  N   100 THR B  N   1 
ATOM   2140  C  CA  . THR B 1 98  ? 22.916  36.725 22.804  1.00 56.67 ?  100 THR B  CA  100 THR B  CA  1 
ATOM   2141  C  C   . THR B 1 98  ? 22.064  37.971 23.025  1.00 52.51 ?  100 THR B  C   100 THR B  C   1 
ATOM   2142  O  O   . THR B 1 98  ? 22.499  39.068 22.762  1.00 48.39 ?  100 THR B  O   100 THR B  O   1 
ATOM   2143  C  CB  . THR B 1 98  ? 24.029  37.009 21.770  1.00 64.52 ?  100 THR B  CB  100 THR B  CB  1 
ATOM   2144  O  OG1 . THR B 1 98  ? 24.525  35.776 21.218  1.00 67.70 ?  100 THR B  OG1 100 THR B  OG1 1 
ATOM   2145  C  CG2 . THR B 1 98  ? 25.193  37.783 22.429  1.00 66.92 ?  100 THR B  CG2 100 THR B  CG2 1 
ATOM   2146  N  N   . TYR B 1 99  ? 20.846  37.820 23.529  1.00 54.38 ?  101 TYR B  N   101 TYR B  N   1 
ATOM   2147  C  CA  . TYR B 1 99  ? 20.044  39.002 23.780  1.00 57.33 ?  101 TYR B  CA  101 TYR B  CA  1 
ATOM   2148  C  C   . TYR B 1 99  ? 20.759  39.950 24.765  1.00 58.46 ?  101 TYR B  C   101 TYR B  C   1 
ATOM   2149  O  O   . TYR B 1 99  ? 21.126  39.546 25.874  1.00 52.04 ?  101 TYR B  O   101 TYR B  O   1 
ATOM   2150  C  CB  . TYR B 1 99  ? 18.645  38.653 24.308  1.00 58.04 ?  101 TYR B  CB  101 TYR B  CB  1 
ATOM   2151  C  CG  . TYR B 1 99  ? 17.918  39.902 24.736  1.00 58.11 ?  101 TYR B  CG  101 TYR B  CG  1 
ATOM   2152  C  CD1 . TYR B 1 99  ? 17.254  40.683 23.802  1.00 56.31 ?  101 TYR B  CD1 101 TYR B  CD1 1 
ATOM   2153  C  CD2 . TYR B 1 99  ? 17.953  40.343 26.057  1.00 59.44 ?  101 TYR B  CD2 101 TYR B  CD2 1 
ATOM   2154  C  CE1 . TYR B 1 99  ? 16.592  41.831 24.168  1.00 56.14 ?  101 TYR B  CE1 101 TYR B  CE1 1 
ATOM   2155  C  CE2 . TYR B 1 99  ? 17.295  41.505 26.438  1.00 61.22 ?  101 TYR B  CE2 101 TYR B  CE2 1 
ATOM   2156  C  CZ  . TYR B 1 99  ? 16.614  42.248 25.483  1.00 62.64 ?  101 TYR B  CZ  101 TYR B  CZ  1 
ATOM   2157  O  OH  . TYR B 1 99  ? 15.948  43.420 25.822  1.00 71.60 ?  101 TYR B  OH  101 TYR B  OH  1 
ATOM   2158  N  N   . GLN B 1 100 ? 20.919  41.206 24.341  1.00 61.07 ?  102 GLN B  N   102 GLN B  N   1 
ATOM   2159  C  CA  . GLN B 1 100 ? 21.527  42.280 25.144  1.00 63.59 ?  102 GLN B  CA  102 GLN B  CA  1 
ATOM   2160  C  C   . GLN B 1 100 ? 20.553  43.468 25.305  1.00 61.58 ?  102 GLN B  C   102 GLN B  C   1 
ATOM   2161  O  O   . GLN B 1 100 ? 20.069  44.030 24.321  1.00 58.73 ?  102 GLN B  O   102 GLN B  O   1 
ATOM   2162  C  CB  . GLN B 1 100 ? 22.822  42.772 24.469  1.00 63.98 ?  102 GLN B  CB  102 GLN B  CB  1 
ATOM   2163  N  N   . GLU B 1 101 ? 20.274  43.845 26.547  1.00 63.73 ?  103 GLU B  N   103 GLU B  N   1 
ATOM   2164  C  CA  . GLU B 1 101 ? 19.413  45.007 26.860  1.00 67.71 ?  103 GLU B  CA  103 GLU B  CA  1 
ATOM   2165  C  C   . GLU B 1 101 ? 19.891  46.325 26.213  1.00 69.34 ?  103 GLU B  C   103 GLU B  C   1 
ATOM   2166  O  O   . GLU B 1 101 ? 19.070  47.112 25.743  1.00 74.81 ?  103 GLU B  O   103 GLU B  O   1 
ATOM   2167  C  CB  . GLU B 1 101 ? 19.290  45.186 28.389  1.00 63.74 ?  103 GLU B  CB  103 GLU B  CB  1 
ATOM   2168  N  N   . GLN B 1 102 ? 21.208  46.551 26.181  1.00 69.00 ?  104 GLN B  N   104 GLN B  N   1 
ATOM   2169  C  CA  . GLN B 1 102 ? 21.783  47.781 25.609  1.00 70.84 ?  104 GLN B  CA  104 GLN B  CA  1 
ATOM   2170  C  C   . GLN B 1 102 ? 21.347  48.042 24.165  1.00 69.71 ?  104 GLN B  C   104 GLN B  C   1 
ATOM   2171  O  O   . GLN B 1 102 ? 21.285  49.195 23.739  1.00 72.29 ?  104 GLN B  O   104 GLN B  O   1 
ATOM   2172  C  CB  . GLN B 1 102 ? 23.321  47.764 25.676  1.00 65.72 ?  104 GLN B  CB  104 GLN B  CB  1 
ATOM   2173  N  N   . TYR B 1 103 ? 21.057  46.971 23.427  1.00 67.52 ?  105 TYR B  N   105 TYR B  N   1 
ATOM   2174  C  CA  . TYR B 1 103 ? 20.681  47.046 22.015  1.00 64.95 ?  105 TYR B  CA  105 TYR B  CA  1 
ATOM   2175  C  C   . TYR B 1 103 ? 19.154  46.929 21.786  1.00 62.50 ?  105 TYR B  C   105 TYR B  C   1 
ATOM   2176  O  O   . TYR B 1 103 ? 18.717  46.789 20.638  1.00 58.90 ?  105 TYR B  O   105 TYR B  O   1 
ATOM   2177  C  CB  . TYR B 1 103 ? 21.395  45.920 21.240  1.00 68.28 ?  105 TYR B  CB  105 TYR B  CB  1 
ATOM   2178  C  CG  . TYR B 1 103 ? 22.904  45.840 21.456  1.00 68.07 ?  105 TYR B  CG  105 TYR B  CG  1 
ATOM   2179  N  N   . ARG B 1 104 ? 18.356  46.995 22.859  1.00 57.54 ?  106 ARG B  N   106 ARG B  N   1 
ATOM   2180  C  CA  . ARG B 1 104 ? 16.900  46.819 22.779  1.00 57.74 ?  106 ARG B  CA  106 ARG B  CA  1 
ATOM   2181  C  C   . ARG B 1 104 ? 16.247  47.861 21.871  1.00 64.73 ?  106 ARG B  C   106 ARG B  C   1 
ATOM   2182  O  O   . ARG B 1 104 ? 16.122  49.036 22.237  1.00 74.98 ?  106 ARG B  O   106 ARG B  O   1 
ATOM   2183  C  CB  . ARG B 1 104 ? 16.269  46.878 24.182  1.00 54.70 ?  106 ARG B  CB  106 ARG B  CB  1 
ATOM   2184  C  CG  . ARG B 1 104 ? 14.743  46.725 24.222  1.00 48.22 ?  106 ARG B  CG  106 ARG B  CG  1 
ATOM   2185  N  N   . GLY B 1 105 ? 15.831  47.427 20.689  1.00 62.72 ?  107 GLY B  N   107 GLY B  N   1 
ATOM   2186  C  CA  . GLY B 1 105 ? 15.247  48.324 19.708  1.00 65.90 ?  107 GLY B  CA  107 GLY B  CA  1 
ATOM   2187  C  C   . GLY B 1 105 ? 13.808  48.679 20.028  1.00 71.50 ?  107 GLY B  C   107 GLY B  C   1 
ATOM   2188  O  O   . GLY B 1 105 ? 13.368  49.797 19.756  1.00 74.97 ?  107 GLY B  O   107 GLY B  O   1 
ATOM   2189  N  N   . ALA B 1 106 ? 13.065  47.740 20.607  1.00 73.84 ?  108 ALA B  N   108 ALA B  N   1 
ATOM   2190  C  CA  . ALA B 1 106 ? 11.633  47.948 20.824  1.00 72.43 ?  108 ALA B  CA  108 ALA B  CA  1 
ATOM   2191  C  C   . ALA B 1 106 ? 11.063  47.025 21.880  1.00 70.27 ?  108 ALA B  C   108 ALA B  C   1 
ATOM   2192  O  O   . ALA B 1 106 ? 11.611  45.955 22.161  1.00 70.88 ?  108 ALA B  O   108 ALA B  O   1 
ATOM   2193  C  CB  . ALA B 1 106 ? 10.880  47.759 19.516  1.00 73.26 ?  108 ALA B  CB  108 ALA B  CB  1 
ATOM   2194  N  N   . SER B 1 107 ? 9.948   47.452 22.460  1.00 66.25 ?  109 SER B  N   109 SER B  N   1 
ATOM   2195  C  CA  . SER B 1 107 ? 9.223   46.650 23.429  1.00 63.00 ?  109 SER B  CA  109 SER B  CA  1 
ATOM   2196  C  C   . SER B 1 107 ? 7.732   46.714 23.144  1.00 60.03 ?  109 SER B  C   109 SER B  C   1 
ATOM   2197  O  O   . SER B 1 107 ? 7.274   47.479 22.292  1.00 57.36 ?  109 SER B  O   109 SER B  O   1 
ATOM   2198  C  CB  . SER B 1 107 ? 9.503   47.155 24.839  1.00 71.05 ?  109 SER B  CB  109 SER B  CB  1 
ATOM   2199  O  OG  . SER B 1 107 ? 8.751   46.448 25.822  1.00 81.44 ?  109 SER B  OG  109 SER B  OG  1 
ATOM   2200  N  N   . MET B 1 108 ? 6.978   45.910 23.880  1.00 61.15 ?  110 MET B  N   110 MET B  N   1 
ATOM   2201  C  CA  . MET B 1 108 ? 5.529   45.861 23.743  1.00 59.21 ?  110 MET B  CA  110 MET B  CA  1 
ATOM   2202  C  C   . MET B 1 108 ? 4.806   45.258 24.954  1.00 53.51 ?  110 MET B  C   110 MET B  C   1 
ATOM   2203  O  O   . MET B 1 108 ? 5.401   44.622 25.849  1.00 54.35 ?  110 MET B  O   110 MET B  O   1 
ATOM   2204  C  CB  . MET B 1 108 ? 5.168   45.101 22.486  1.00 62.69 ?  110 MET B  CB  110 MET B  CB  1 
ATOM   2205  C  CG  . MET B 1 108 ? 6.039   43.901 22.282  1.00 67.70 ?  110 MET B  CG  110 MET B  CG  1 
ATOM   2206  S  SD  . MET B 1 108 ? 5.467   42.983 20.864  1.00 77.55 ?  110 MET B  SD  110 MET B  SD  1 
ATOM   2207  C  CE  . MET B 1 108 ? 4.073   42.112 21.585  1.00 71.76 ?  110 MET B  CE  110 MET B  CE  1 
ATOM   2208  N  N   . SER B 1 109 ? 3.510   45.510 24.969  1.00 47.57 ?  111 SER B  N   111 SER B  N   1 
ATOM   2209  C  CA  . SER B 1 109 ? 2.632   45.201 26.090  1.00 49.62 ?  111 SER B  CA  111 SER B  CA  1 
ATOM   2210  C  C   . SER B 1 109 ? 1.626   44.081 25.779  1.00 48.60 ?  111 SER B  C   111 SER B  C   1 
ATOM   2211  O  O   . SER B 1 109 ? 1.090   43.485 26.682  1.00 53.28 ?  111 SER B  O   111 SER B  O   1 
ATOM   2212  C  CB  . SER B 1 109 ? 1.842   46.457 26.433  1.00 50.46 ?  111 SER B  CB  111 SER B  CB  1 
ATOM   2213  O  OG  . SER B 1 109 ? 0.741   46.579 25.532  1.00 51.51 ?  111 SER B  OG  111 SER B  OG  1 
ATOM   2214  N  N   . GLY B 1 110 ? 1.342   43.838 24.501  1.00 45.41 ?  112 GLY B  N   112 GLY B  N   1 
ATOM   2215  C  CA  . GLY B 1 110 ? 0.446   42.768 24.082  1.00 42.40 ?  112 GLY B  CA  112 GLY B  CA  1 
ATOM   2216  C  C   . GLY B 1 110 ? 0.330   42.588 22.560  1.00 43.39 ?  112 GLY B  C   112 GLY B  C   1 
ATOM   2217  O  O   . GLY B 1 110 ? 1.146   43.073 21.776  1.00 44.07 ?  112 GLY B  O   112 GLY B  O   1 
ATOM   2218  N  N   . SER B 1 111 ? -0.690  41.848 22.156  1.00 47.18 ?  113 SER B  N   113 SER B  N   1 
ATOM   2219  C  CA  . SER B 1 111 ? -1.035  41.653 20.772  1.00 49.25 ?  113 SER B  CA  113 SER B  CA  1 
ATOM   2220  C  C   . SER B 1 111 ? -2.545  41.610 20.674  1.00 52.33 ?  113 SER B  C   113 SER B  C   1 
ATOM   2221  O  O   . SER B 1 111 ? -3.204  41.130 21.585  1.00 51.27 ?  113 SER B  O   113 SER B  O   1 
ATOM   2222  C  CB  . SER B 1 111 ? -0.451  40.342 20.258  1.00 51.80 ?  113 SER B  CB  113 SER B  CB  1 
ATOM   2223  O  OG  . SER B 1 111 ? -0.862  39.290 21.094  1.00 54.33 ?  113 SER B  OG  113 SER B  OG  1 
ATOM   2224  N  N   . VAL B 1 112 ? -3.083  42.134 19.574  1.00 56.07 ?  114 VAL B  N   114 VAL B  N   1 
ATOM   2225  C  CA  . VAL B 1 112 ? -4.503  42.072 19.294  1.00 55.98 ?  114 VAL B  CA  114 VAL B  CA  1 
ATOM   2226  C  C   . VAL B 1 112 ? -4.664  41.065 18.179  1.00 54.05 ?  114 VAL B  C   114 VAL B  C   1 
ATOM   2227  O  O   . VAL B 1 112 ? -3.946  41.120 17.193  1.00 56.54 ?  114 VAL B  O   114 VAL B  O   1 
ATOM   2228  C  CB  . VAL B 1 112 ? -5.064  43.424 18.820  1.00 59.89 ?  114 VAL B  CB  114 VAL B  CB  1 
ATOM   2229  C  CG1 . VAL B 1 112 ? -6.582  43.336 18.715  1.00 64.62 ?  114 VAL B  CG1 114 VAL B  CG1 1 
ATOM   2230  C  CG2 . VAL B 1 112 ? -4.648  44.541 19.766  1.00 59.85 ?  114 VAL B  CG2 114 VAL B  CG2 1 
ATOM   2231  N  N   . GLN B 1 113 ? -5.587  40.131 18.350  1.00 53.23 ?  115 GLN B  N   115 GLN B  N   1 
ATOM   2232  C  CA  . GLN B 1 113 ? -5.817  39.086 17.382  1.00 50.58 ?  115 GLN B  CA  115 GLN B  CA  1 
ATOM   2233  C  C   . GLN B 1 113 ? -7.033  39.527 16.628  1.00 55.22 ?  115 GLN B  C   115 GLN B  C   1 
ATOM   2234  O  O   . GLN B 1 113 ? -8.044  39.860 17.254  1.00 57.48 ?  115 GLN B  O   115 GLN B  O   1 
ATOM   2235  C  CB  . GLN B 1 113 ? -6.081  37.742 18.065  1.00 47.85 ?  115 GLN B  CB  115 GLN B  CB  1 
ATOM   2236  N  N   . ILE B 1 114 ? -6.928  39.566 15.294  1.00 55.83 ?  116 ILE B  N   116 ILE B  N   1 
ATOM   2237  C  CA  . ILE B 1 114 ? -8.051  39.916 14.436  1.00 56.43 ?  116 ILE B  CA  116 ILE B  CA  1 
ATOM   2238  C  C   . ILE B 1 114 ? -9.005  38.717 14.294  1.00 61.43 ?  116 ILE B  C   116 ILE B  C   1 
ATOM   2239  O  O   . ILE B 1 114 ? -8.559  37.562 14.147  1.00 60.47 ?  116 ILE B  O   116 ILE B  O   1 
ATOM   2240  C  CB  . ILE B 1 114 ? -7.544  40.427 13.083  1.00 62.57 ?  116 ILE B  CB  116 ILE B  CB  1 
ATOM   2241  C  CG1 . ILE B 1 114 ? -6.966  41.838 13.273  1.00 63.85 ?  116 ILE B  CG1 116 ILE B  CG1 1 
ATOM   2242  C  CG2 . ILE B 1 114 ? -8.659  40.444 12.052  1.00 64.07 ?  116 ILE B  CG2 116 ILE B  CG2 1 
ATOM   2243  C  CD1 . ILE B 1 114 ? -5.809  42.148 12.372  1.00 65.29 ?  116 ILE B  CD1 116 ILE B  CD1 1 
ATOM   2244  N  N   . ASN B 1 115 ? -10.309 39.003 14.377  1.00 54.61 ?  117 ASN B  N   117 ASN B  N   1 
ATOM   2245  C  CA  . ASN B 1 115 ? -11.337 37.977 14.333  1.00 58.85 ?  117 ASN B  CA  117 ASN B  CA  1 
ATOM   2246  C  C   . ASN B 1 115 ? -11.120 37.022 13.160  1.00 58.67 ?  117 ASN B  C   117 ASN B  C   1 
ATOM   2247  O  O   . ASN B 1 115 ? -11.117 37.442 11.994  1.00 56.04 ?  117 ASN B  O   117 ASN B  O   1 
ATOM   2248  C  CB  . ASN B 1 115 ? -12.735 38.614 14.240  1.00 63.28 ?  117 ASN B  CB  117 ASN B  CB  1 
ATOM   2249  N  N   . SER B 1 116 ? -10.922 35.748 13.480  1.00 51.54 ?  118 SER B  N   118 SER B  N   1 
ATOM   2250  C  CA  . SER B 1 116 ? -10.611 34.753 12.479  1.00 55.21 ?  118 SER B  CA  118 SER B  CA  1 
ATOM   2251  C  C   . SER B 1 116 ? -11.589 34.793 11.297  1.00 54.80 ?  118 SER B  C   118 SER B  C   1 
ATOM   2252  O  O   . SER B 1 116 ? -12.802 34.788 11.497  1.00 61.09 ?  118 SER B  O   118 SER B  O   1 
ATOM   2253  C  CB  . SER B 1 116 ? -10.610 33.363 13.117  1.00 53.53 ?  118 SER B  CB  118 SER B  CB  1 
ATOM   2254  O  OG  . SER B 1 116 ? -10.334 32.387 12.127  1.00 55.54 ?  118 SER B  OG  118 SER B  OG  1 
ATOM   2255  N  N   . GLY B 1 117 ? -11.050 34.855 10.076  1.00 55.72 ?  119 GLY B  N   119 GLY B  N   1 
ATOM   2256  C  CA  . GLY B 1 117 ? -11.850 34.868 8.846   1.00 54.47 ?  119 GLY B  CA  119 GLY B  CA  1 
ATOM   2257  C  C   . GLY B 1 117 ? -12.418 36.209 8.387   1.00 56.41 ?  119 GLY B  C   119 GLY B  C   1 
ATOM   2258  O  O   . GLY B 1 117 ? -12.989 36.294 7.298   1.00 61.16 ?  119 GLY B  O   119 GLY B  O   1 
ATOM   2259  N  N   . SER B 1 118 ? -12.262 37.268 9.177   1.00 54.03 ?  120 SER B  N   120 SER B  N   1 
ATOM   2260  C  CA  . SER B 1 118 ? -12.860 38.551 8.829   1.00 53.86 ?  120 SER B  CA  120 SER B  CA  1 
ATOM   2261  C  C   . SER B 1 118 ? -11.854 39.475 8.168   1.00 53.93 ?  120 SER B  C   120 SER B  C   1 
ATOM   2262  O  O   . SER B 1 118 ? -10.963 39.999 8.837   1.00 54.20 ?  120 SER B  O   120 SER B  O   1 
ATOM   2263  C  CB  . SER B 1 118 ? -13.446 39.246 10.060  1.00 54.28 ?  120 SER B  CB  120 SER B  CB  1 
ATOM   2264  O  OG  . SER B 1 118 ? -13.869 40.557 9.708   1.00 57.59 ?  120 SER B  OG  120 SER B  OG  1 
ATOM   2265  N  N   . GLU B 1 119 ? -12.030 39.687 6.861   1.00 57.92 ?  121 GLU B  N   121 GLU B  N   1 
ATOM   2266  C  CA  . GLU B 1 119 ? -11.165 40.568 6.073   1.00 57.25 ?  121 GLU B  CA  121 GLU B  CA  1 
ATOM   2267  C  C   . GLU B 1 119 ? -11.517 42.054 6.213   1.00 57.05 ?  121 GLU B  C   121 GLU B  C   1 
ATOM   2268  O  O   . GLU B 1 119 ? -10.698 42.926 5.902   1.00 59.11 ?  121 GLU B  O   121 GLU B  O   1 
ATOM   2269  C  CB  . GLU B 1 119 ? -11.211 40.173 4.597   1.00 57.34 ?  121 GLU B  CB  121 GLU B  CB  1 
ATOM   2270  C  CG  . GLU B 1 119 ? -10.588 38.818 4.296   1.00 59.82 ?  121 GLU B  CG  121 GLU B  CG  1 
ATOM   2271  C  CD  . GLU B 1 119 ? -10.482 38.535 2.797   1.00 61.34 ?  121 GLU B  CD  121 GLU B  CD  1 
ATOM   2272  O  OE1 . GLU B 1 119 ? -11.373 37.838 2.268   1.00 59.97 ?  121 GLU B  OE1 121 GLU B  OE1 1 
ATOM   2273  O  OE2 . GLU B 1 119 ? -9.520  39.016 2.144   1.00 59.41 -1 121 GLU B  OE2 121 GLU B  OE2 1 
ATOM   2274  N  N   . SER B 1 120 ? -12.733 42.351 6.653   1.00 56.30 ?  122 SER B  N   122 SER B  N   1 
ATOM   2275  C  CA  . SER B 1 120 ? -13.122 43.747 6.906   1.00 56.91 ?  122 SER B  CA  122 SER B  CA  1 
ATOM   2276  C  C   . SER B 1 120 ? -12.519 44.265 8.224   1.00 53.45 ?  122 SER B  C   122 SER B  C   1 
ATOM   2277  O  O   . SER B 1 120 ? -12.152 45.426 8.314   1.00 59.01 ?  122 SER B  O   122 SER B  O   1 
ATOM   2278  C  CB  . SER B 1 120 ? -14.631 43.878 6.919   1.00 54.13 ?  122 SER B  CB  122 SER B  CB  1 
ATOM   2279  O  OG  . SER B 1 120 ? -15.161 43.070 7.943   1.00 57.98 ?  122 SER B  OG  122 SER B  OG  1 
ATOM   2280  N  N   . ASP B 1 121 ? -12.408 43.406 9.233   1.00 51.82 ?  123 ASP B  N   123 ASP B  N   1 
ATOM   2281  C  CA  . ASP B 1 121 ? -11.629 43.742 10.432  1.00 55.25 ?  123 ASP B  CA  123 ASP B  CA  1 
ATOM   2282  C  C   . ASP B 1 121 ? -10.102 43.729 10.158  1.00 53.85 ?  123 ASP B  C   123 ASP B  C   1 
ATOM   2283  O  O   . ASP B 1 121 ? -9.330  44.471 10.787  1.00 47.95 ?  123 ASP B  O   123 ASP B  O   1 
ATOM   2284  C  CB  . ASP B 1 121 ? -11.988 42.808 11.606  1.00 57.10 ?  123 ASP B  CB  123 ASP B  CB  1 
ATOM   2285  N  N   . LEU B 1 122 ? -9.664  42.888 9.225   1.00 51.78 ?  124 LEU B  N   124 LEU B  N   1 
ATOM   2286  C  CA  . LEU B 1 122 ? -8.268  42.897 8.821   1.00 53.74 ?  124 LEU B  CA  124 LEU B  CA  1 
ATOM   2287  C  C   . LEU B 1 122 ? -7.933  44.220 8.105   1.00 55.48 ?  124 LEU B  C   124 LEU B  C   1 
ATOM   2288  O  O   . LEU B 1 122 ? -6.907  44.840 8.385   1.00 58.11 ?  124 LEU B  O   124 LEU B  O   1 
ATOM   2289  C  CB  . LEU B 1 122 ? -7.953  41.681 7.942   1.00 57.57 ?  124 LEU B  CB  124 LEU B  CB  1 
ATOM   2290  C  CG  . LEU B 1 122 ? -6.543  41.540 7.342   1.00 57.44 ?  124 LEU B  CG  124 LEU B  CG  1 
ATOM   2291  C  CD1 . LEU B 1 122 ? -5.429  41.742 8.354   1.00 55.25 ?  124 LEU B  CD1 124 LEU B  CD1 1 
ATOM   2292  C  CD2 . LEU B 1 122 ? -6.398  40.171 6.689   1.00 59.27 ?  124 LEU B  CD2 124 LEU B  CD2 1 
ATOM   2293  N  N   . GLU B 1 123 ? -8.807  44.670 7.211   1.00 54.15 ?  125 GLU B  N   125 GLU B  N   1 
ATOM   2294  C  CA  . GLU B 1 123 ? -8.580  45.941 6.511   1.00 57.11 ?  125 GLU B  CA  125 GLU B  CA  1 
ATOM   2295  C  C   . GLU B 1 123 ? -8.602  47.088 7.504   1.00 53.81 ?  125 GLU B  C   125 GLU B  C   1 
ATOM   2296  O  O   . GLU B 1 123 ? -7.730  47.942 7.498   1.00 54.43 ?  125 GLU B  O   125 GLU B  O   1 
ATOM   2297  C  CB  . GLU B 1 123 ? -9.621  46.182 5.405   1.00 61.22 ?  125 GLU B  CB  125 GLU B  CB  1 
ATOM   2298  N  N   . ALA B 1 124 ? -9.585  47.079 8.388   1.00 53.67 ?  126 ALA B  N   126 ALA B  N   1 
ATOM   2299  C  CA  . ALA B 1 124 ? -9.662  48.089 9.429   1.00 50.89 ?  126 ALA B  CA  126 ALA B  CA  1 
ATOM   2300  C  C   . ALA B 1 124 ? -8.364  48.140 10.246  1.00 46.05 ?  126 ALA B  C   126 ALA B  C   1 
ATOM   2301  O  O   . ALA B 1 124 ? -7.876  49.221 10.563  1.00 48.72 ?  126 ALA B  O   126 ALA B  O   1 
ATOM   2302  C  CB  . ALA B 1 124 ? -10.880 47.841 10.321  1.00 50.81 ?  126 ALA B  CB  126 ALA B  CB  1 
ATOM   2303  N  N   . ALA B 1 125 ? -7.783  46.985 10.571  1.00 46.87 ?  127 ALA B  N   127 ALA B  N   1 
ATOM   2304  C  CA  . ALA B 1 125 ? -6.497  46.962 11.301  1.00 44.61 ?  127 ALA B  CA  127 ALA B  CA  1 
ATOM   2305  C  C   . ALA B 1 125 ? -5.383  47.575 10.481  1.00 48.25 ?  127 ALA B  C   127 ALA B  C   1 
ATOM   2306  O  O   . ALA B 1 125 ? -4.603  48.381 10.987  1.00 46.63 ?  127 ALA B  O   127 ALA B  O   1 
ATOM   2307  C  CB  . ALA B 1 125 ? -6.120  45.556 11.695  1.00 43.83 ?  127 ALA B  CB  127 ALA B  CB  1 
ATOM   2308  N  N   . VAL B 1 126 ? -5.341  47.208 9.200   1.00 50.31 ?  128 VAL B  N   128 VAL B  N   1 
ATOM   2309  C  CA  . VAL B 1 126 ? -4.242  47.592 8.319   1.00 53.17 ?  128 VAL B  CA  128 VAL B  CA  1 
ATOM   2310  C  C   . VAL B 1 126 ? -4.282  49.085 7.998   1.00 53.23 ?  128 VAL B  C   128 VAL B  C   1 
ATOM   2311  O  O   . VAL B 1 126 ? -3.237  49.751 7.950   1.00 51.90 ?  128 VAL B  O   128 VAL B  O   1 
ATOM   2312  C  CB  . VAL B 1 126 ? -4.242  46.761 7.015   1.00 53.56 ?  128 VAL B  CB  128 VAL B  CB  1 
ATOM   2313  C  CG1 . VAL B 1 126 ? -3.138  47.234 6.102   1.00 58.23 ?  128 VAL B  CG1 128 VAL B  CG1 1 
ATOM   2314  C  CG2 . VAL B 1 126 ? -4.068  45.270 7.310   1.00 53.08 ?  128 VAL B  CG2 128 VAL B  CG2 1 
ATOM   2315  N  N   . ALA B 1 127 ? -5.483  49.600 7.774   1.00 48.82 ?  129 ALA B  N   129 ALA B  N   1 
ATOM   2316  C  CA  . ALA B 1 127 ? -5.669  51.024 7.495   1.00 51.61 ?  129 ALA B  CA  129 ALA B  CA  1 
ATOM   2317  C  C   . ALA B 1 127 ? -5.410  51.900 8.711   1.00 51.74 ?  129 ALA B  C   129 ALA B  C   1 
ATOM   2318  O  O   . ALA B 1 127 ? -4.670  52.868 8.641   1.00 56.46 ?  129 ALA B  O   129 ALA B  O   1 
ATOM   2319  C  CB  . ALA B 1 127 ? -7.084  51.272 6.993   1.00 51.84 ?  129 ALA B  CB  129 ALA B  CB  1 
ATOM   2320  N  N   . ASN B 1 128 ? -6.028  51.541 9.825   1.00 54.45 ?  130 ASN B  N   130 ASN B  N   1 
ATOM   2321  C  CA  . ASN B 1 128 ? -6.080  52.392 11.013  1.00 56.81 ?  130 ASN B  CA  130 ASN B  CA  1 
ATOM   2322  C  C   . ASN B 1 128 ? -4.960  52.178 12.039  1.00 57.18 ?  130 ASN B  C   130 ASN B  C   1 
ATOM   2323  O  O   . ASN B 1 128 ? -4.680  53.068 12.842  1.00 65.80 ?  130 ASN B  O   130 ASN B  O   1 
ATOM   2324  C  CB  . ASN B 1 128 ? -7.451  52.227 11.691  1.00 55.01 ?  130 ASN B  CB  130 ASN B  CB  1 
ATOM   2325  N  N   . VAL B 1 129 ? -4.313  51.015 12.025  1.00 60.52 ?  131 VAL B  N   131 VAL B  N   1 
ATOM   2326  C  CA  . VAL B 1 129 ? -3.268  50.715 13.027  1.00 56.07 ?  131 VAL B  CA  131 VAL B  CA  1 
ATOM   2327  C  C   . VAL B 1 129 ? -1.867  50.571 12.402  1.00 56.51 ?  131 VAL B  C   131 VAL B  C   1 
ATOM   2328  O  O   . VAL B 1 129 ? -0.903  51.218 12.849  1.00 53.60 ?  131 VAL B  O   131 VAL B  O   1 
ATOM   2329  C  CB  . VAL B 1 129 ? -3.609  49.448 13.840  1.00 54.45 ?  131 VAL B  CB  131 VAL B  CB  1 
ATOM   2330  C  CG1 . VAL B 1 129 ? -2.681  49.342 15.030  1.00 58.46 ?  131 VAL B  CG1 131 VAL B  CG1 1 
ATOM   2331  C  CG2 . VAL B 1 129 ? -5.076  49.449 14.300  1.00 53.01 ?  131 VAL B  CG2 131 VAL B  CG2 1 
ATOM   2332  N  N   . GLY B 1 130 ? -1.754  49.739 11.365  1.00 51.72 ?  132 GLY B  N   132 GLY B  N   1 
ATOM   2333  C  CA  . GLY B 1 130 ? -0.451  49.448 10.788  1.00 47.45 ?  132 GLY B  CA  132 GLY B  CA  1 
ATOM   2334  C  C   . GLY B 1 130 ? -0.314  48.067 10.162  1.00 47.73 ?  132 GLY B  C   132 GLY B  C   1 
ATOM   2335  O  O   . GLY B 1 130 ? -1.307  47.321 9.996   1.00 45.82 ?  132 GLY B  O   132 GLY B  O   1 
ATOM   2336  N  N   . PRO B 1 131 ? 0.930   47.723 9.782   1.00 43.95 ?  133 PRO B  N   133 PRO B  N   1 
ATOM   2337  C  CA  . PRO B 1 131 ? 1.223   46.427 9.186   1.00 42.37 ?  133 PRO B  CA  133 PRO B  CA  1 
ATOM   2338  C  C   . PRO B 1 131 ? 0.837   45.290 10.123  1.00 42.99 ?  133 PRO B  C   133 PRO B  C   1 
ATOM   2339  O  O   . PRO B 1 131 ? 1.155   45.348 11.313  1.00 50.06 ?  133 PRO B  O   133 PRO B  O   1 
ATOM   2340  C  CB  . PRO B 1 131 ? 2.735   46.471 8.984   1.00 42.03 ?  133 PRO B  CB  133 PRO B  CB  1 
ATOM   2341  C  CG  . PRO B 1 131 ? 3.069   47.923 8.876   1.00 40.75 ?  133 PRO B  CG  133 PRO B  CG  1 
ATOM   2342  C  CD  . PRO B 1 131 ? 2.091   48.633 9.748   1.00 40.06 ?  133 PRO B  CD  133 PRO B  CD  1 
ATOM   2343  N  N   . VAL B 1 132 ? 0.155   44.282 9.581   1.00 41.59 ?  134 VAL B  N   134 VAL B  N   1 
ATOM   2344  C  CA  . VAL B 1 132 ? -0.412  43.173 10.338  1.00 39.58 ?  134 VAL B  CA  134 VAL B  CA  1 
ATOM   2345  C  C   . VAL B 1 132 ? 0.251   41.866 9.936   1.00 40.01 ?  134 VAL B  C   134 VAL B  C   1 
ATOM   2346  O  O   . VAL B 1 132 ? 0.392   41.563 8.756   1.00 47.09 ?  134 VAL B  O   134 VAL B  O   1 
ATOM   2347  C  CB  . VAL B 1 132 ? -1.923  43.077 10.091  1.00 41.11 ?  134 VAL B  CB  134 VAL B  CB  1 
ATOM   2348  C  CG1 . VAL B 1 132 ? -2.564  41.910 10.843  1.00 42.81 ?  134 VAL B  CG1 134 VAL B  CG1 1
[truncated: 1,618,412 more chars]
